# Supplementary material for: Systematic drug screening reveals specific vulnerabilities and co-resistance patterns in endocrine-resistant breast cancer
Source: BMC Cancer. 2016 Jul 4;16:378. doi: 10.1186/s12885-016-2452-5 (PMC4932681; doi:10.1186/s12885-016-2452-5)
Supplement: Additional file 1: — Primer sequences. (XLSX 10 kb) [file 12885_2016_2452_MOESM1_ESM.xlsx]

## Sheet: Sheet1
Gene	Primer type	Sequence 5' --> 3'
pS2	forward	caccatggagaacaaggtga
	reverse	tgacaccaggaaaaccacaa
PGR	forward	tcaagcttcaagttagccaag
	reverse	aagcagtacagatgaagttgt
GREB1	forward	cccctacaacgagatccact
	reverse	ttattttcatgatataagtccactcca
18S	forward	cagaatccacgccagtacaa
	reverse	tcttcagtcgctccaggtct
PPIA	forward	agggttcctgctttcacaga
	reverse	cttgccaccagtgccattat
B2M	forward	gtgctcgcgtactctctct
	reverse	tcaatgtcggatggatgaaa
