# Supplementary material for: Systematic drug screening reveals specific vulnerabilities and co-resistance patterns in endocrine-resistant breast cancer
Source: BMC Cancer. 2016 Jul 4;16:378. doi: 10.1186/s12885-016-2452-5 (PMC4932681; doi:10.1186/s12885-016-2452-5)
Supplement: Additional file 5: — Drug Sensitivity Scores. Drugs used in the study, their approval status and Drug Sensitivity Scores (DSS) of the tamoxifen-resistant and their parental cell lines. Max.Conc [nM] = maximum concentration, Min.Conc [nM] = minimum concentration, MAX = maximum % inhibition, D1 [% inhibition]… D5 [% inhibition] = % inhibition from the lowest (D1) to the highest drug concentration (D5). (XLSX 478 kb) [file 12885_2016_2452_MOESM5_ESM.xlsx]

## Sheet: FO2B update
							MCF-7									MCF-7 in 1µM tamoxifen									MCF-7 Tam1									T-47D									T-47D in 1µM tamoxifen
ID	Name	Supplier	Supplier Code	Approval status	Max.Conc [nM]	Min.Conc [nM]	IC50	SLOPE	MAX	D1 [nM]	D2 [nM]	D3 [nM]	D4 [nM]	D5 [nM]	DSS	IC50	SLOPE	MAX	D1 [nM]	D2 [nM]	D3 [nM]	D4 [nM]	D5 [nM]	DSS	IC50	SLOPE	MAX	D1 [nM]	D2 [nM]	D3 [nM]	D4 [nM]	D5 [nM]	DSS	IC50	SLOPE	MAX	D1 [nM]	D2 [nM]	D3 [nM]	D4 [nM]	D5 [nM]	DSS	IC50	SLOPE	MAX	D1 [nM]	D2 [nM]	D3 [nM]	D4 [nM]
FIMM000060-004	Pilocarpine	Tocris	0694	Approved	40000	4	40000	2.5	9.97643	2.58835	-2.45788	9.97643	-15.9243	-3.51301	0	40000	2.5	9.02562	-17.9223	-0.149571	3.72952	-3.91358	9.02562	0	40000	2.5	12.412	12.412	-2.40019	-8.52331	-1.03801	-6.84183	0	40000	1	0	-24.5459	-9.43715	-13.8118	-3.13459	-7.14558	0	40000	0.435948	31.5704	-23.3032	-10.0112	-2.64002	31.5704
FIMM000076-002	Zoledronic acid	NCI OncSet	721517	Approved	10000	1	10000	0.40975	10.4965	-1.34534	-14.3112	5.60533	10.4965	-12.58	0	10000	1	0	-5.08845	-19.4105	-11.5178	-1.12825	-12.2504	0	10000	2.5	14.152	14.152	-2.45067	-8.56595	-2.83539	-6.70195	0	10000	1	0	-22.3771	-13.4961	-8.94504	-10.2953	-11.4055	0	10000	2.5	4.99077	4.99077	-4.16385	-17.9395	-6.75661
FIMM000160-003	Gefitinib	LC Laboratories	G-4408	Approved	10000	1	1260.66	2.5	27.9761	-1.44518	-6.99703	-25.7722	10.2419	27.9761	2.5011	4185.18	2.5	35.6343	3.36604	-14.3737	-11.7783	-11.5469	35.6343	1.197	8553.17	1	14.2473	14.0323	-4.68888	-7.24434	-0.394404	14.2473	0	4501.47	2.5	12.0723	-26.2465	-16.9186	-11.2639	-6.54042	12.0723	0.0062	10000	2.5	8.29589	-6.38213	-10.9335	-16.5046	-4.54879
FIMM000171-004	Anagrelide	Tocris	2432	Approved	10000	1	10000	1	0	-36.8484	-15.2825	-24.0279	-20.2136	-21.2203	0	10000	2.5	4.71342	-11.0761	-6.5325	-6.69176	4.71342	2.74454	0	10000	2.5	18.5895	18.5895	-6.641	-12.0362	-12.67	-9.2774	0	10000	1	0	-24.9854	-16.605	-25.1485	-19.3524	-25.647	0	10000	1	0	-25.9131	-12.9441	-14.7058	-5.63334
FIMM000172-004	Imatinib	LC Laboratories	C-5508	Approved	10000	1	10000	2.5	3.64665	3.64665	-8.84044	-23.4738	-9.38278	-13.092	0	4887.49	2.5	11.0735	-15.9337	-13.2295	-17.7458	-10.3876	11.0735	0	10000	2.5	8.97809	8.97809	-6.80929	-9.43565	-9.16155	4.62842	0	5531.97	2.5	10.407	-23.7242	-10.6364	-17.438	-21.3619	10.407	0	10000	2.5	5.9006	-22.439	-12.2616	-16.929	-7.68622
FIMM000173-003	Idarubicin	Sigma	I1656	Approved	1000	0.1	191.428	2.5	80.6073	10.9349	-19.9009	-31.1899	13.2777	80.6073	6.6543	186.934	2.5	66.5587	-22.7907	-6.2184	-5.33948	11.4434	66.5587	5.557	330.536	2.5	39.4999	2.35878	-7.45719	0.122569	-0.951671	39.4999	1.8649	97.399	2.5	68.8739	-14.5333	-15.8301	-4.40274	35.6315	68.8739	8.2555	329.089	2.5	59.5318	-19.3279	-14.3275	-11.5125	-1.23706
FIMM000176-002	Vatalanib	LC Laboratories	V-8303	Investigational (II)	10000	1	10000	1	0	-1.72473	-12.4281	-29.6713	-7.60049	-22.8844	0	10000	2.5	8.24221	-7.52264	-13.9026	5.51603	-16.2895	8.24221	0	10000	2.5	8.72032	8.72032	-0.490134	-11.0472	-11.6496	-1.69091	0	10000	1	0	-15.5843	-5.35971	-21.0928	-13.5313	-9.19807	0	10000	1	0	-14.5402	-5.41817	-18.3842	-3.13501
FIMM000183-002	Erlotinib	NCI OncSet	718781	Approved	10000	1	10000	2.5	4.29526	-5.37887	-15.7582	-11.0582	-1.19602	4.29526	0	10000	0.60543	7.95043	7.46288	-13.7456	-4.2105	7.95043	0.353053	0	8515.19	2.5	20.7713	20.7713	-6.98599	-1.85558	-0.771148	12.4618	0.0215	3482.52	2.5	20.8341	-20.1415	-3.72689	-8.63968	-1.22884	20.8341	0.5703	10000	2.5	8.99695	-7.62658	-10.2325	-12.0784	-0.249348
FIMM000227-002	Dexamethasone (Decadron)	Selleck	S1322	Approved	10000	1	10000	0.303067	18.272	-11.9683	-2.06145	7.78062	18.272	-5.26241	0	467.066	2.5	18.0006	-13.1409	3.92249	-4.61991	16.5624	18.0006	1.8807	10000	2.5	13.9495	13.9495	-3.83903	-9.95577	-8.87899	-7.50009	0	10000	1	0	-16.7881	-7.36153	-18.3827	-18.3901	-14.4745	0	10000	2.5	0.496916	0.496916	-9.21802	-10.4616	-5.69144
FIMM000239-003	Auranofin	Sigma	A6733	Approved	2500	0.25	561.383	2.5	91.6584	9.05796	-3.54807	14.1423	10.1832	91.6584	6.7752	376.297	2.5	33.9301	-6.71849	5.87439	-4.29735	8.98928	33.9301	2.9324	371.017	2.11398	22.3768	9.8711	-8.87921	2.22009	6.70879	22.3768	1.4766	804.176	2.5	31.0384	-24.4121	-13.6437	-11.6361	-0.228785	31.0384	1.3558	223.178	2.5	36.0268	-25.8785	-20.4331	-6.60132	20.6669
FIMM000249-003	Tretinoin	NCI OncSet	122758	Approved	10000	1	10000	0.604041	10.8099	-8.35409	-21.8236	-1.80297	10.8099	-12.26	0	1489.67	2.5	14.4821	-5.32752	-6.03892	-0.0543968	3.90041	14.4821	0.5196	10000	1	15.8765	7.99302	7.5203	2.95337	9.21257	15.8765	0	10000	2.5	4.78453	-16.3964	-4.21582	-14.6134	-5.37055	3.78488	0	10000	2.5	2.80425	-9.51054	-6.87539	-4.01435	-0.501118
FIMM000257-002	Goserelin acetate	Tocris	3592	Approved	10000	1	10000	0.929619	6.83405	3.78642	0.297324	-21.4627	6.83405	-34.9595	0	10000	2.5	2.98514	-16.9552	-2.66236	2.98514	0.859124	2.51089	0	10000	2.5	14.9254	14.9254	-4.47852	-5.18945	-12.0107	-8.85776	0	10000	1	0	-23.944	-9.26188	-16.77	-13.0785	-9.98227	0	10000	2.5	15.0328	15.0328	-11.2102	1.11917	-6.33054
FIMM000262-003	Raloxifene HCl	NCI OncSet	747974	Approved	10000	1	553.287	0.845717	33.2456	-2.04422	-5.2329	10.3663	18.1153	33.2456	3.6867	2651.85	2.5	33.8064	-11.5325	1.46579	-18.4157	2.24426	33.8064	1.8832	3246.39	2.5	21.5293	4.19083	-3.22479	1.72555	-0.300218	21.5293	0.6811	4170.68	2.5	11.2881	-24.1733	-10.7471	-8.31523	-3.54971	11.2881	0.0005	10000	2.5	9.4838	-11.4291	-6.43269	-20.6275	1.39684
FIMM000263-003	Camptothecin	Tocris Biosciences	1100	Probe	5000	0.5	32.581	2.5	85.5355	12.3726	-14.2914	64.5639	59.7346	85.5355	22.9683	649.041	1.63539	87.2299	-28.2024	-9.79688	8.55557	33.6056	87.2299	8.7367	1346.32	2.5	49.0612	1.77878	-10.2087	-3.80815	2.9492	49.0612	3.0005	44.23	2.5	60.9737	-11.8296	-7.51836	35.2756	59.1704	60.9737	15.5505	422.142	2.5	28.6656	-28.0736	-19.3817	-6.379	17.452
FIMM000264-002	Plicamycin (Mithramycin A)	Santa Cruz Biotechnology	sc-200909	Approved	10000	1	400.758	2.5	88.9489	-5.49867	-8.93954	1.56257	81.1416	88.9489	14.9459	150.017	2.5	90.6522	-9.42436	-12.9715	24.1751	90.6522	88.9342	20.0994	318.165	2.5	77.49	10.5155	-2.15617	1.86198	75.4567	77.49	14.0976	84.5821	2.5	71.5673	-15.7276	-13.653	43.4441	71.5673	68.7383	18.3591	110.273	2.5	54.4039	-21.7649	-10.5277	23.9977	54.4039
FIMM000274-003	Lapatinib	LC Laboratories	L-4804	Approved	1000	0.1	1000	1	6.77002	2.26886	-4.55897	-7.67215	-6.46453	6.77002	0	73.9595	2.5	17.492	-28.9197	-0.385145	-0.352148	11.9101	17.492	1.4311	1000	2.5	5.97685	5.97685	-1.56717	-9.67439	-11.3985	0.111082	0	1000	2.5	5.41137	-15.0397	-9.73235	-7.71404	0.61088	5.41137	0	1000	0.14591	10.6772	10.6772	-11.8004	8.49607	8.0203
FIMM000290-003	Letrozole	NCI OncSet	719345	Approved	10000	1	10000	2.5	7.36069	7.36069	-13.9148	-9.21127	-22.0938	-10.6813	0	10000	2.5	1.3103	-11.4565	-4.25529	1.3103	-9.25841	-14.2295	0	10000	2.5	12.4857	12.4857	-8.97177	-7.57687	-6.4537	-6.49624	0	10000	1	0	-26.9057	-21.3189	-16.646	-10.0029	-9.47883	0	1	1	26.0946	26.0946	-18.3487	-11.755	18.3622
FIMM000296-002	Bexarotene	Santa Cruz Biotechnology	sc-217753	Approved	10000	1	10000	0.947793	8.56293	-16.7806	8.56293	-10.9761	3.60243	-1.91296	0	10000	0.0105837	11.8097	11.8097	1.91451	-1.25781	6.4599	5.85072	0	81.5052	1.23644	19.1925	-8.79002	2.05099	10.8916	17.6344	19.1925	3.1503	727.792	2.5	13.6988	-13.9983	-4.49256	-0.0894624	9.44151	13.6988	0.6903	322.639	0.76919	14.1965	-11.9303	-5.0677	9.97145	6.37412
FIMM000298-003	Celecoxib	NCI OncSet	719627	Approved	10000	1	4593.24	2.5	15.2183	-8.01464	-2.59663	-4.0193	-9.50029	15.2183	0.0979	10000	2.5	5.23223	-7.64218	-6.86904	-14.7434	-11.0501	5.23223	0	10000	2.5	11.6939	11.6939	-9.40931	-6.332	-10.5743	4.30751	0	10000	1	0	-22.0045	-24.234	-10.9395	-4.79505	-3.20519	0	10000	2.5	9.15407	-0.885807	9.15407	-24.3261	-8.6352
FIMM000303-003	Anastrozole	NCI OncSet	719344	Approved	10000	1	10000	1.0516	9.51722	9.51722	-19.445	-11.6533	3.71995	-4.15304	0	10000	0.592703	4.06602	-3.74095	-6.6559	-0.935243	4.06602	-2.23085	0	10000	2.5	19.1234	19.1234	-7.17952	-8.82174	-1.57173	-5.71455	0	10000	1	0	-23.4949	-17.8872	-16.1307	-7.88012	-9.20775	0	10000	2.5	43.3896	-9.37227	43.3896	-18.2225	-12.3536
FIMM000304-003	Bicalutamide	ChemieTek	CT-BIC	Approved	10000	1	10000	2.5	4.76485	4.76485	-15.6194	-8.63667	-11.3217	-0.67558	0	10000	2.5	5.69954	-11.826	-6.25206	-7.62223	-6.69891	5.69954	0	10000	2.5	8.32445	8.32445	-18.0088	-12.8548	-15.6447	-6.63612	0	10000	1	0	-20.0937	-20.5164	-23.3067	-16.1258	-16.3721	0	4468.64	2.5	10.808	-32.5329	-18.5885	-19.0309	-5.5365
FIMM000326-002	Lomustine	NCI OncSet	79037	Approved	10000	1	5129.95	2.5	14.0706	2.06918	5.58969	-13.4387	-5.58318	12.5516	0.0319	3309.29	2.5	13.0527	1.31218	2.53148	-2.46122	-0.315232	13.0527	0.0924	10000	2.5	13.2222	13.2222	-11.2521	-5.83746	-8.85544	-10.9231	0	10000	1	0	-16.148	-16.9094	-16.5028	-8.02163	-10.7665	0	10000	1	0	-0.851239	-12.7043	-13.0687	-4.87803
FIMM000337-003	Vincristine	Selleck	S1241	Approved	10000	1	24.9236	1.49786	59.8325	-9.85169	13.1615	52.3536	59.8325	56.5638	19.0569	26.4912	1.1911	54.4364	-13.8363	15.5554	44.6951	45.033	54.4364	16.8114	1398.64	2.5	12.0503	9.77904	-6.17822	-6.98002	3.67914	12.0503	0.2087	4.41366	2.5	33.7173	-15.7371	33.7173	16.9537	20.1496	16.5451	13.8203	88.072	0.963242	31.1972	-23.839	10.2977	14.9837	28.859
FIMM000356-003	Altretamine	NCI OncSet	13875	Approved	10000	1	10000	1	0	-10.9699	-22.6165	-1.14628	-13.2215	-20.5163	0	1291.88	2.5	10.6989	-1.65449	6.92886	-1.56796	3.70468	10.6337	0.0496	10000	2.5	15.9472	15.9472	-5.37885	-6.46843	-20.5424	-9.06347	0	10000	1	0	-28.8834	-15.1474	-9.09773	-19.9656	-20.8643	0	4257.15	2.5	18.4808	-14.1254	-17.3711	3.42319	-6.81472
FIMM000359-003	Amifostine	NCI OncSet	296961	Approved	10000	1	10000	2.5	14.629	14.629	-6.62042	-3.58835	-2.15571	-14.1801	0	10000	0.714958	2.5013	-7.03363	-7.86742	2.5013	0.69351	-5.03466	0	10000	2.5	13.7009	13.7009	-1.67655	-7.26139	-9.53829	-11.7294	0	10000	1	0	-16.511	-11.4943	-16.6746	-15.2107	-8.52036	0	10000	1	0	-13.5723	-7.94525	-18.3033	-3.13501
FIMM000360-003	Aminoglutethimide	Sigma	A9657	Approved	10000	1	10000	2.5	2.09614	-4.04101	-17.9187	2.09614	-4.58432	-3.87569	0	1	1	17.4287	-18.683	17.4287	9.12626	5.97811	8.64079	5.4943	10000	1.57651	6.51269	6.22542	-2.77042	1.34186	2.07798	6.51269	0	10000	0.845225	4.07332	-10.7404	-6.78036	-7.90489	4.07332	-3.75704	0	8001.21	0.356615	33.9525	-5.72534	-1.30474	-4.60046	33.9525
FIMM000370-002	Vinblastine	NCI OncSet	49842	Approved	1000	0.1	9.93697	2.5	51.4223	-4.97951	-30.7235	26.4142	42.7539	51.4223	12.7526	13.7653	1.19493	57.57	-6.47942	-0.923599	24.6962	50.423	57.57	12.4673	902.263	1	19.571	14.7781	-1.44095	-10.4077	-0.598473	19.571	0.0008	112.673	0.440997	36.4207	-25.5873	-16.9186	36.4207	19.1496	14.7057	2.7701	386.803	2.5	22.2003	-17.9279	-13.9771	8.39502	-3.92905
FIMM000377-003	Chlorambucil	NCI OncSet	3088	Approved	10000	1	10000	2.5	2.18319	-26.7446	-26.7195	-19.2669	0.9388	2.18319	0	10000	2.5	8.83589	-5.77307	8.83589	-2.85822	-6.59352	-4.49864	0	10000	2.5	10.6444	10.6444	-12.4301	-12.0959	-12.9604	-8.38875	0	10000	1	0	-30.584	-21.4573	-23.593	-20.7864	-20.8546	0	10000	2.5	1.90844	-17.8415	-16.8546	-13.2708	-14.0773
FIMM000390-003	Thalidomide	NCI OncSet	66847	Approved	10000	1	10000	2.5	7.22654	-5.09932	-14.9455	7.22654	-29.8888	1.73517	0	10000	0.0239703	14.1835	8.81038	12.2349	-10.4633	14.1835	5.08105	0	10000	2.5	4.57082	-0.541198	-9.83845	2.75726	-0.0176599	4.57082	0	10000	2.5	0.793281	-16.7785	-9.17885	-1.0151	-4.09691	0.793281	0	4570.65	2.5	10.3017	-3.25372	-6.58026	-16.0599	-6.17561
FIMM000396-002	Clomifene citrate	Selleck	S2561	Approved	10000	1	380.629	0.255155	12.7649	7.70014	-0.594648	5.85159	3.54368	12.7649	0	2361.82	2.5	85.4982	-20.8129	-11.3898	11.4959	8.2666	85.4982	6.0901	3195.66	2.5	57.7174	5.69145	0.957129	3.36264	-0.315915	57.7174	3.0882	4306.53	2.5	21.5989	-11.0748	-9.7508	-5.92957	-8.616	21.5989	0.4338	2979	2.5	27.3592	-17.2365	23.0438	-8.40007	1.7067
FIMM000397-003	Dacarbazine	NCI OncSet	45388	Approved	10000	1	10000	1	0	-0.147264	-9.3558	-2.02871	-7.71801	-17.0175	0	1703.49	2.31089	10.6749	-13.5973	-9.05651	2.1043	2.37976	10.6749	0.0214	10000	2.5	19.0866	19.0866	0.57007	-8.21636	-13.4784	-11.2686	0	10000	1	0	-22.3676	-7.96116	-20.1672	-9.4934	-8.78176	0	10000	1	0	-20.3304	-8.51707	-13.857	-8.24786
FIMM000403-004	Clafen (Cyclophosphamide, Endoxan)	Selleck	S1217	Approved	40000	4	40000	2.5	4.24569	4.24569	-14.2319	-1.51567	-2.99789	-6.32911	0	8414.64	2.5	10.9773	-8.4572	-2.09025	-0.724336	1.4463	10.9773	0.034	40000	2.5	17.3374	17.3374	-0.532206	-4.21743	-2.35661	1.76497	0	40000	1	0	-12.5843	-10.5903	-15.2527	-8.6443	-14.0098	0	40000	1	0	-11.5155	-15.4712	-4.05477	-2.34097
FIMM000428-003	Finasteride	Tocris	3293	Approved	10000	1	10000	1	7.05649	-26.8444	7.05649	-1.08471	-5.66153	-0.974257	0	388.572	2.5	12.2564	-15.9228	-8.80972	-2.15106	12.2564	6.29053	0.553	10000	2.5	12.4949	12.4949	-3.25003	-9.1287	-3.73016	3.60811	0	10000	1	0	-27.0395	-21.1344	-18.106	-14.2106	-5.035	0	10000	2.5	11.7488	11.7488	-13.0179	-12.6039	-4.85866
FIMM000439-003	Fluorouracil	NCI OncSet	19893	Approved	10000	1	1434.83	1.7664	35.123	4.18578	-28.4044	5.07177	11.8284	35.123	2.9296	10000	2.5	5.42105	2.48581	4.73017	-3.31725	5.42105	4.2564	0	8114.93	2.5	13.8413	7.6708	-3.50246	-1.87264	-6.72841	8.8413	0	3971.85	2.5	13.4471	-0.374395	-11.4482	-7.45639	-2.90817	13.4471	0.0675	10000	0.744079	29.3094	29.3094	-11.3024	7.14195	2.13278
FIMM000446-003	Flutamide	Tocris	4094	Approved	10000	1	10000	1	0	-18.1783	-17.7205	-6.95389	-8.9519	-17.9562	0	1284.47	2.5	16.0041	-2.0457	10.8327	-13.4904	5.677	15.8977	0.8138	10000	2.5	9.33714	9.33714	-11.2941	-7.09939	-6.94033	-3.98661	0	10000	2.5	0.570606	-21.0014	-17.7581	-18.3636	-10.0406	0.570606	0	10000	2.5	15.9834	15.9834	-17.7216	-15.1909	-0.210615
FIMM000463-003	Ifosfamide	NCI OncSet	109724	Approved	10000	1	10000	1	0	-6.19755	-28.0872	-14.2801	-11.6743	-17.8709	0	4111.69	2.5	17.2584	-5.32752	-6.26327	-21.3808	-4.84704	17.2584	0.2403	10000	2.5	14.999	14.999	-8.37435	-10.2798	-5.4569	-4.89995	0	10000	1	0	-28.6636	-12.6567	-18.0392	-16.2485	-16.4011	0	10000	1	0	-18.1526	-12.649	-24.3665	-11.1916
FIMM000464-002	Imiquimod	NCI OncSet	369100	Approved	10000	1	10000	2.5	9.40183	-22.8309	-4.26165	9.40183	-7.42422	-14.0734	0	1171.59	1	15.9389	-3.12153	3.50743	-11.096	-0.450734	15.9389	0.3988	10000	2.5	5.58098	5.58098	2.80828	0.821743	-2.7883	5.29491	0	4096.06	2.5	16.0901	-13.2531	-2.13097	-0.0703771	-4.45541	16.0901	0.1823	3988.72	2.5	10.4186	-4.99941	-5.12303	-14.2814	-2.30224
FIMM000469-002	Levamisole, (Tetramisole hydrochloride)	Sigma	L9756	Approved	10000	1	10000	1	0	-9.37246	-13.439	-3.54731	-13.3391	-9.37989	0	10000	1	13.0987	-17.868	13.0987	-7.7463	-12.4954	1.67249	0	10000	2.5	5.67304	5.67304	2.34549	-0.542499	-10.072	-9.49957	0	10000	2.5	1.99379	-18.8804	-5.98701	-6.63572	-0.577859	1.99379	0	10000	2.5	34.7569	-17.5131	34.7569	-4.09519	-10.4751
FIMM000482-005	Melphalan aq	Sigma	M2011	Approved	12500	1.25	12500	0.245804	13.1913	13.1913	-9.09812	1.89092	8.16586	-16.7615	0	12500	2.5	1.2808	0.747103	0.321577	-0.922837	0.633287	1.27391	0	12500	2.5	5.40606	5.40606	2.69048	2.02398	-6.61853	-7.02285	0	12500	1	0	-13.9028	-2.98889	-6.2731	-5.09696	-2.07245	0	12500	0.826529	21.2723	21.2723	-2.83575	-2.29644	3.68213
FIMM000484-002	Methylprednisolone	Santa Cruz Biotechnology	sc-205749	Approved	10000	1	10000	2.5	2.60357	-25.9059	-3.07235	-2.93166	2.60357	-1.80629	0	3259.82	2.5	18.3854	1.70339	2.34078	1.84377	-0.300176	18.3854	0.4545	10000	2.5	11.786	11.786	-10.0825	-5.57314	-7.58393	-0.752889	0	10000	1	0	-21.9281	-20.8023	-18.2968	-25.2112	-19.3443	0	10000	1	0	-16.3032	-17.7769	-23.073	-17.7957
FIMM000490-003	Mitoxantrone	NCI OncSet	279836	Approved	1000	0.1	1000	2.5	0.232127	0.232127	-23.1715	-14.157	-4.40805	-3.193	0	1000	2.5	9.36568	-7.29444	8.28622	1.16142	9.36568	7.73367	0	1000	2.5	10.046	10.046	-8.45008	-14.688	-10.8569	1.7156	0	118.751	2.5	29.4894	-30.5649	-16.6326	-11.8365	11.7246	29.4894	2.7933	1000	2.5	4.12756	-11.3254	-13.9771	-3.85266	4.12756
FIMM000491-002	Paclitaxel	NCI OncSet	125973	Approved	1000	0.1	7.37608	2.5	28.7868	-15.9219	-14.668	20.1552	17.3907	28.7868	7.0106	16.9224	2.5	34.2982	-2.50211	-3.90754	7.25291	34.2982	25.8073	7.1376	1000	2.5	4.85368	4.85368	-4.30182	-6.4599	-15.2601	-17.0614	0	5.9131	2.5	46.9936	-24.4503	-8.9021	37.7185	41.6035	46.9936	12.9919	44.8905	2.5	15.7544	-12.9501	-6.85695	-2.92297	14.5857
FIMM000519-002	Prednisolone	Santa Cruz Biotechnology	sc-205815	Approved	10000	1	784.241	2.5	11.9755	8.91819	-20.6343	-3.05479	7.83291	11.9755	0.3236	1401.59	0.897691	17.2171	1.08398	-2.84184	6.33484	4.60803	17.2171	0.4073	10000	2.5	6.90668	6.90668	-5.01704	0.872902	-1.22638	0.11931	0	10000	1	0	-2.1992	-1.45755	-2.57055	-4.37994	-5.26736	0	10000	2.5	12.6995	12.6995	-4.75412	-7.59164	-4.45196
FIMM000521-003	Procarbazine	NCI OncSet	77213	Approved	10000	1	10000	1	0	-11.4691	-4.18236	-13.213	-0.804313	-15.7374	0	10000	2.5	9.79927	9.79927	7.09713	-1.56796	-1.08308	-26.077	0	10000	2.5	15.9841	15.9841	-13.7259	-3.64615	-4.95457	-2.95807	0	10000	1	0	-20.1606	-14.843	-5.86277	-1.71943	-8.63654	0	10000	2.5	3.29109	-5.08583	-13.0917	-14.9483	-3.11564
FIMM000523-002	Prednisone	Santa Cruz Biotechnology	sc-205816	Approved	10000	1	10000	2.5	17.2848	17.2848	-25.4311	-13.3977	-16.3356	4.16726	0	10000	1	0	-16.6509	-26.7694	-8.26736	-3.82324	-2.57445	0	10000	2.5	3.32997	2.22989	3.32997	-14.7647	-16.4924	-6.70195	0	10000	1	0	-21.7084	-1.41142	-6.44487	-10.5123	-2.3629	0	10000	1	28.1618	-1.23149	-11.5053	-9.30955	28.1618
FIMM000528-005	Mepacrine aq	Sigma	Q3251	Approved	100000	10	34521.5	2.5	100.747	1.47014	-14.331	-8.90345	-5.36774	100.747	5.1917	2793.67	2.5	99.7234	-12.1194	5.44811	6.48372	96.81	99.7234	18.591	3418.52	2.5	99.2703	-0.329453	5.46721	3.32854	93.6581	99.2703	17.4242	3455.46	2.5	97.4731	-12.7085	-2.23244	-4.75582	97.1158	97.4731	17.0733	2808.51	2.5	97.4865	-6.4167	-3.62892	5.92931	95.1712
FIMM000556-004	Topotecan	NCI OncSet	609699	Approved	1000	0.1	54.9975	2.5	12.6901	2.32876	-6.73935	-25.095	12.6901	10.9728	0.5668	76.0861	2.5	23.6632	-2.78466	-3.01011	-5.67445	15.8849	23.6632	2.5253	1000	2.5	7.78128	7.78128	-3.57819	-5.70957	-8.98103	-1.8308	0	77.945	2.5	56.5958	56.5958	-9.84305	-10.615	37.1505	52.2216	7.4595	1000	2.5	5.3748	-22.3872	-14.6596	-12.7454	1.91974
FIMM000560-003	Temozolomide	NCI OncSet	362856	Approved	10000	1	10000	0.000311927	9.77122	4.58514	2.00198	9.77122	4.91466	-13.796	0	10000	0.0615194	7.61501	7.61501	-2.09025	1.04976	4.57792	-0.41662	0	10000	1	9.64912	3.28861	9.64912	4.29203	2.68234	1.07379	0	10000	0.301335	6.93195	1.03003	0.1476	-1.68309	6.93195	0.802963	0	10000	0.28285	14.0791	-6.19201	14.0791	-1.95286	2.52011
FIMM000617-002	Fulvestrant	NCI OncSet	719276	Approved	1000	0.1	6.43416	1.84692	31.3682	-0.247103	-0.594648	22.1868	23.5209	31.3682	7.8354	423.563	2.5	17.4645	-20.3891	-1.73128	-7.77111	-6.17196	17.4645	0.2346	1000	2.5	11.0863	11.0863	-6.77563	-10.7914	-9.52259	-0.21805	0	1000	2.5	1.98411	-30.6891	-20.5164	-21.8467	-0.926934	1.98411	0	45.0293	2.5	33.9913	-22.8884	-15.9877	-17.8183	33.9913
FIMM000618-003	Megestrol	NCI OncSet	71423	Approved	10000	1	10000	2.5	3.44575	0.571583	-13.0228	-4.53234	3.44575	1.99118	0	1063.84	2.5	16.6399	-15.3251	-7.93473	-12.6716	7.81493	16.6399	1.0299	10000	2.5	11.3533	11.3533	-4.98338	-8.40394	-9.7973	-0.637693	0	10000	1	0	-28.7592	-17.4721	-8.90687	-7.03102	-6.90354	0	10000	1	0	-25.3427	-20.4331	-22.1636	-11.0948
FIMM000620-003	Tamoxifen citrate	NCI OncSet	180973	Approved	10000	1	4944.98	2.5	10.6102	-27.0042	-24.9752	-2.02871	-10.7929	10.6102	0	3479.62	2.5	78.6124	-3.74095	0.142092	-17.6589	-4.63626	78.6124	3.9853	3765.91	2.5	28.6386	0.784506	-5.62287	-11.0898	-3.94992	28.6386	0.9727	10000	2.5	4.57876	-24.9185	-10.9777	-6.81703	-4.49315	4.57876	0	6307.41	2.5	13.0277	-6.24386	13.0277	-20.8701	-4.74246
FIMM000640-003	Nitrogen mustard (Mechlorethamine)	Sigma	122564	Approved	103000	10.3	38142.9	2.5	95.6478	-97.0318	-18.5927	-4.81965	-11.3805	95.6478	4.5883	103000	1.01307	3.34334	-2.75205	-9.25843	-11.8404	3.34334	-5.81808	0	103000	2.5	17.6412	17.6412	-5.79957	-7.34666	-8.66707	-9.18689	0	41928.6	2.5	64.7302	-27.049	-22.5643	-17.8865	-17.041	64.7302	2.7075	43919.1	2.5	20.3308	-24.4094	-23.0709	-17.8385	-7.51192
FIMM000649-002	Methotrexate	NCI OncSet	740	Approved	10000	1	4021.25	2.5	18.8238	8.51883	-24.5193	0.0644965	-4.52556	18.8238	0.3378	976.723	2.5	29.0509	-7.59871	-9.6174	-6.60492	15.0417	29.0509	3.0398	8345.86	1	14.7873	14.7873	-5.7575	-11.0472	-1.19498	14.1897	0	10000	1	0	-29.5808	-20.9961	-20.5012	-22.8243	-7.43603	0	10000	2.5	8.94071	-14.9205	-10.9704	8.94071	-7.87989
FIMM000773-002	Nilutamide	Santa Cruz Biotechnology	sc-203644	Approved	10000	1	10000	0.984516	4.07249	3.96613	-7.63132	-13.7671	4.07249	-15.4174	0	4386.19	2.5	15.9389	-20.2913	-12.0292	-4.26013	-7.24092	15.9389	0.1454	10000	2.5	8.27842	8.27842	-5.29471	-1.84706	-8.25893	-1.08202	0	10000	1	0	-19.4727	-8.95745	-24.9194	-3.47423	-3.55373	0	10000	2.5	14.6603	-29.9576	-16.7624	14.6603	-10.8237
FIMM000774-002	Aminolevulinic acid	NCI OncSet	18509	Approved	10000	1	10000	1	0	-11.6288	-13.221	-24.1305	-29.0075	-30.586	0	421.246	2.5	13.3254	10.0057	5.95292	-4.48344	13.3254	7.56874	0.8087	10000	2.5	17.586	17.586	-6.48955	-19.855	-13.9415	-9.26917	0	10000	1	0	-22.7211	-15.7932	-26.2077	-15.3711	-13.0997	0	10000	1	0	-17.3748	-7.44721	-21.1126	-3.27058
FIMM000822-002	Mitotane	NCI OncSet	38721	Approved	10000	1	10000	2.5	0.511679	0.511679	-36.2141	-8.82136	-16.1006	-8.27052	0	10000	0.499493	6.47496	-16.151	3.38404	-2.69694	6.47496	0.311821	0	10000	2.5	14.5019	14.5019	-3.72123	-13.8183	-10.8412	-2.99098	0	10000	1	0	-42.0774	-19.1787	-20.339	-22.7865	-16.4592	0	10000	1	0	-14.0908	-19.437	-19.0107	-9.15811
FIMM000833-002	Allopurinol	NCI OncSet	1390	Approved	10000	1	10000	2.5	16.256	-15.243	-33.6373	16.256	-2.91955	-21.8817	0	10000	0	6.51381	5.99584	6.51381	-3.06913	3.64446	-2.87683	0	10000	2.5	4.69718	4.69718	-1.19694	-1.10525	-4.62492	3.9537	0	10000	2.5	0.986912	-10.0048	-6.30989	0.740748	-1.39866	0.986912	0	10000	2.5	22.2057	22.2057	-9.23646	-11.1083	-4.51006
FIMM000862-003	Busulfan	Sigma	B2634	Approved	100000	10	100000	0.735885	8.21931	8.21931	-12.4281	-8.80084	7.10824	-5.51842	0	44773.2	2.2079	12.2798	2.61622	12.2798	-1.60518	0.452616	10.4963	0.0038	100000	2.5	7.6616	7.6616	2.67365	3.58433	-0.841787	-1.88839	0	100000	1	0	-18.1543	-2.32469	-3.46756	-2.51192	-1.41411	0	100000	1	0	-4.6883	-11.7082	-6.80343	-2.22477
FIMM000983-003	Hydroxyurea	Sigma	H8627	Approved	100000	10	100000	0.659676	5.58057	2.60831	-5.55005	-5.76364	5.58057	-13.2414	0	29856.2	1	12.6129	-7.59871	3.61961	-4.49585	-5.72028	12.6129	0	100000	2.5	18.5158	18.5158	-6.33809	0.710898	-7.12085	1.25481	0	100000	1	0	-16.0715	-9.09583	-11.9319	-5.45546	-10.3986	0	100000	2.5	7.43904	-2.70063	-11.616	-2.53897	-7.16332
FIMM000995-002	Folinic acid	Sigma	47612	Approved	990000	99	990000	1.34747	1.44802	-20.3349	-10.8226	-5.16851	1.44802	0.6258	0	990000	2.5	6.99238	-22.5842	4.60678	6.99238	-19.2254	3.22558	0	990000	2.5	4.26396	-3.55165	4.26396	0.753531	-4.35806	-1.58395	0	990000	2.5	4.75086	-6.31695	4.75086	2.64928	-1.54017	3.4073	0	990000	1.48962	0.389758	-3.09816	-1.72899	-5.38868	0.389758
FIMM000995-003	Folinic acid aq	Sigma	47612	Approved	10000	1	10000	1.20108	4.01373	-4.66002	-17.8196	-25.0129	4.01373	-20.7083	0	10000	0.48077	8.00969	-9.6091	-11.2552	8.00969	3.77996	-9.02047	0	10000	2.5	2.80989	2.80989	2.54744	-22.9161	-8.90254	-11.7047	0	10000	1	0	-9.12581	-9.2711	-13.7355	-10.1727	-15.888	0	3484.08	2.5	34.1962	-9.26857	-7.521	-8.01607	-2.05047
FIMM001000-002	Mercaptopurine	NCI OncSet	755	Approved	10000	1	2918.33	2.5	18.0771	0.611519	-13.7958	-5.08643	0.625431	18.0771	0.5088	707.738	1.37366	27.8414	-3.08893	-9.62862	3.02236	16.8936	27.8414	2.8843	872.263	2.5	12.0438	12.0438	-2.86297	-4.4988	7.12478	11.8858	0.3128	10000	2.5	3.17494	-8.67677	-6.15306	-12.0464	-6.75742	3.17494	0	10000	2.5	9.44597	-6.33028	-12.1878	9.44597	-4.66499
FIMM001003-002	Methoxsalen	NCI OncSet	45923	Approved	10000	1	10000	1	0	-7.15601	-22.6165	-0.900019	-11.7135	-6.62779	0	10000	0.60956	7.93537	3.76811	1.35362	-9.94221	7.93537	1.60377	0	10000	2.5	5.21273	5.21273	-0.456477	-7.17613	-3.51039	-6.38927	0	10000	1	0	-19.4441	-16.8171	-17.6098	-13.3427	-17.2337	0	10000	1	0	-6.72781	-10.1219	-11.5732	-9.56481
FIMM001062-002	Thioguanine	NCI OncSet	752	Approved	10000	1	1747.42	2.5	55.7104	6.02283	-9.55401	0.269713	11.0058	55.7104	4.8046	1346.72	2.5	46.1899	15.9174	-3.40273	1.09939	14.8611	46.1899	4.5679	1899.55	2.5	28.6386	10.9206	-8.47533	-6.95444	4.77798	28.6386	1.9645	3041.13	2.5	36.5472	-11.6289	-7.43533	-9.11681	0.676921	36.5472	1.8332	3768.13	2.5	23.7777	2.83026	-13.2946	-11.27	-3.28995
FIMM001171-002	Carmustine	NCI OncSet	409962	Approved	10000	1	10000	1	0	-7.03621	-8.56293	-3.95774	-8.09013	-2.85166	0	10000	2.5	5.32844	-12.717	-12.119	-3.85072	3.253	5.32844	0	10000	2.5	12.7895	12.7895	-2.5264	-8.10552	-5.27638	-12.651	0	10000	1	0	-16.339	-9.7508	-20.0336	-15.7956	-12.5672	0	10000	1	0	-10.634	-13.7373	-11.9167	-5.14917
FIMM001217-003	Thio-TEPA	Sigma	T6069	Approved	100000	10	100000	1	6.16814	-1.6848	-7.03667	-4.0193	6.16814	-13.2414	0	100000	1	9.80904	8.49524	2.36322	6.83109	1.14519	9.80904	0	100000	2.5	17.3098	17.3098	6.29181	-0.34639	-3.55748	-0.761117	0	100000	1.39389	4.10512	-1.60685	4.10512	-6.26356	0.714659	2.15838	0	100000	0.500351	4.06946	-2.35495	-4.53277	0.0277897	4.06946
FIMM001220-002	Pipobroman	NCI OncSet	25154	Approved	10000	1	10000	2.5	7.76005	7.76005	-17.2646	-2.64436	-17.6479	-15.2468	0	10000	2.5	9.47918	-1.25242	-11.4459	-11.4186	-5.7805	9.47918	0	10000	2.5	14.0139	14.0139	-8.72775	-9.11164	-14.0121	-9.06347	0	10000	1	0	-26.2847	-13.4685	-22.7342	-16.9466	-14.6972	0	10000	1	0	-14.5748	-7.18897	-11.4923	-9.56481
FIMM001244-002	Tacrolimus (FK 506)	Tocris	3631	Approved	10000	1	3791.1	2.5	25.3093	-9.39243	-2.06145	-5.2506	-3.72256	25.3093	0.7664	1231.78	1.80349	37.3661	-27.5396	-3.90754	2.27799	15.0568	37.3661	3.5092	1342.03	2.5	18.7564	7.65239	1.67235	-2.20517	6.08873	18.7564	1.1799	10000	2.5	5.7115	-21.3071	-12.4722	-11.3021	-11.4275	5.7115	0	10000	2.5	3.68057	-24.5131	-13.2761	-10.886	-5.246
FIMM001823-002	AT 101	Tocris	3367	Investigational (II)	100000	10	4621.65	1.4557	98.6346	-3.48191	-9.77205	10.6126	74.0908	98.6346	15.1874	6178.64	1.72682	96.5485	-13.4451	2.76706	4.05208	67.2102	96.5485	13.5424	13530.5	2.5	96.6948	9.46603	-8.62678	-4.09805	30.9067	96.6948	9.771	5829.92	2.34438	93.1648	-21.8708	-8.57923	1.56142	72.6523	93.1648	13.6532	6790.82	1.72572	95.0133	-14.9723	-11.3393	4.09014	62.693
FIMM002337-002	BI 2536	Selleck	S1109	Probe	1000	0.1	109.436	0.945744	38.9632	-14.3445	-14.9455	13.4035	14.4332	38.9632	3.4438	1.39558	2.5	29.8618	-9.63083	9.13877	28.8026	24.3914	29.8618	10.0562	111.514	1	10.0921	10.0921	-4.94972	-9.22249	1.01054	7.17919	0	64.9109	2.5	29.1602	-21.7084	-13.7913	-9.10727	22.2252	29.1602	3.6988	271.635	2.5	19.8634	-14.6266	-13.479	-7.73312	1.16443
FIMM003593-002	Exemestane	NCI OncSet	713563	Approved	10000	1	1293.28	2.5	19.3571	-19.636	-4.89594	-12.0433	6.7557	19.3571	1.2959	8470.97	2.5	13.0538	0.171154	13.0538	-3.88794	-1.09814	7.88486	0	10000	2.5	20.0901	20.0901	-5.16008	1.35891	-11.524	3.68216	0	10000	1	0	-22.8357	-13.8375	-7.7045	-7.38952	-12.4704	0	10000	1	0	-6.55497	-16.8731	-15.6355	-12.6054
FIMM003684-002	Irinotecan	LC Laboratories	I-4122	Approved	10000	1	1710.72	2.5	23.6666	-4.22073	-21.8632	-14.2596	4.95384	23.6666	1.5624	853.571	0.763763	23.7456	-33.386	6.45772	8.10894	8.86884	23.7456	1.4981	10000	2.5	14.0231	14.0231	-6.18663	-8.583	-14.3967	-8.36406	0	1237.73	2.5	42.8112	-28.1955	-14.5847	-22.925	16.0079	42.8112	4.3873	10000	1	0	-23.0267	-6.93073	-19.6776	-12.741
FIMM003705-001	PD-0332991	Selleck	S1116	Investigational (II)	10000	1	1156.03	2.5	33.0963	7.64024	-0.49554	-5.61999	13.6302	33.0963	3.3165	741.326	2.5	27.9239	8.52784	-6.77929	-2.33715	19.0315	27.9239	3.2843	2348.64	2.5	21.2413	15.3949	-1.44937	3.2518	2.08583	21.2413	0.9667	1001.99	1.42002	28.1436	9.78145	3.09959	1.77135	13.7814	28.1436	2.4626	10000	2.5	14.7217	14.7217	-9.31025	-7.87459	-7.02775
FIMM003706-001	AT9283	Selleck	S1134	Investigational (II)	1000	0.1	1000	1	0	-29.0209	-31.3974	-21.9347	-20.1744	-25.7858	0	1000	2.5	6.73479	6.73479	-4.54695	-7.93239	-7.19575	-10.9859	0	1000	2.5	18.4237	18.4237	-3.66233	-8.88143	-12.0813	-5.74746	0	1000	1	0	-34.5298	-29.7413	-21.0356	-22.3054	-42.5897	0	1000	1	0	-25.6366	-12.4829	-19.5968	-13.2639
FIMM003707-001	Navitoclax (ABT-263)	Selleck	S1001	Investigational (II)	10000	1	2189.79	2.5	27.0374	-1.46515	-17.6412	-11.4686	3.26948	27.0374	1.5999	514.69	2.5	14.2209	-0.296124	-8.91068	-5.05413	12.5876	14.2209	0.9487	10000	2.5	7.70763	7.70763	-13.3893	-9.39302	-3.14934	4.99869	0	10000	2.5	0.832007	-31.5585	-11.5497	-5.64329	-7.58765	0.832007	0	10000	2.5	5.07654	-5.25867	-9.60538	-8.03628	5.07654
FIMM003708-001	Selumetinib (AZD6244)	Selleck	S1008	Investigational (II)	10000	1	4202.9	2.5	13.6609	-72.591	-21.0902	-10.8735	-4.54515	13.6609	0.0626	441.111	2.5	17.7217	-14.2928	-5.81456	-8.3542	17.7217	16.6399	1.8598	1405.42	2.5	11.7459	7.2289	-9.20737	-3.97868	3.53786	11.7459	0.1675	10000	1	0	-16.8072	-7.53681	-8.01941	-3.33272	-3.23424	0	10000	2.5	15.7315	6.21793	-14.5858	15.7315	-8.26723
FIMM003709-001	Veliparib (ABT-888)	Selleck	S1004	Investigational (II)	10000	1	10000	2.5	8.41274	-20.3548	-15.0248	-26.3058	-9.14775	8.41274	0	10000	2.5	18.1668	18.1668	-10.3017	-16.0585	-21.4386	-2.65692	0	10000	2.5	9.10698	9.10698	-6.97758	-12.1556	-18.4938	-2.94162	0	10000	1	0	-26.7337	-10.9224	-19.1843	-14.4371	-14.2034	0	10000	0.593402	29.1108	-7.19448	-15.7847	-23.073	29.1108
FIMM003710-001	Afatinib (BIBW2992, Tovok)	Selleck	S1011	Approved	1000	0.1	1000	2.5	9.0979	9.0979	-20.7136	-17.502	-19.391	-11.5133	0	412.869	2.5	18.9764	-6.14254	-1.80981	-2.47362	-5.56972	18.9764	0.3284	1000	2.5	18.6539	18.6539	-4.58791	-4.35385	-9.42841	-0.193365	0	1000	2.5	0.754555	-27.4025	-23.3484	-18.3636	-8.5877	0.754555	0	1000	1	0	-20.7797	-11.3208	-21.2945	-7.55066
FIMM003711-001	Dovitinib (CHIR-258)	Selleck	S1018	Investigational (III)	10000	1	10000	2.5	9.657	9.657	-9.97027	4.41508	-12.1052	-32.4847	0	10000	1	0	-25.2466	-17.8513	-9.42115	-17.6897	-8.70435	0	10000	2.5	5.82955	5.82955	-14.3653	-8.0373	-13.6354	-5.65695	0	10000	1	0	-25.2338	-31.8354	-21.6081	-19.9939	-16.4302	0	10000	1	0	-35.9551	-29.6929	-21.5572	-11.2304
FIMM003712-001	Obatoclax (GX15-070)	Selleck	S1057	Investigational (I/II)	10000	1	3661.61	2.5	45.5554	-11.8685	-15.6392	-1.06419	-4.85852	45.5554	2.0041	1100.48	2.5	75.8223	3.93112	-12.3321	-10.6866	33.5002	75.8223	8.5709	1788.72	2.5	51.0607	10.046	-18.2528	-11.1751	9.6678	51.0607	4.2971	2215.62	2.5	46.9645	-20.7434	-12.3891	-13.6496	5.48848	46.9645	3.349	2595.49	2.5	44.1474	-10.2192	-12.6674	-11.3306	3.15922
FIMM003713-001	Crizotinib	Selleck	S1068	Approved	1000	0.1	1000	2.5	0.575372	-5.73829	-12.329	-29.0967	0.272892	0.561798	0	1000	2.5	7.27292	-6.46855	-3.78414	-7.3617	7.27292	6.55167	0	1000	2.5	21.8116	21.8116	-5.19374	-3.12603	-5.11155	-0.481355	0	1000	1	0	-28.9598	-16.0422	-20.3008	-8.65374	-19.112	0	1000	2.5	27.1388	21.2723	27.1388	-13.9378	-7.82179
FIMM003714-001	Danusertib (PHA-739358)	Selleck	S1107	Probe	10000	1	10000	2.5	97.2844	45.7191	97.2844	-79.6209	-3.46795	20.8505	0	10000	2.5	7.44504	-18.8025	-14.127	-13.9867	-2.12193	7.44504	0	10000	2.5	8.32292	1.86164	-6.23712	-4.09805	3.40443	8.32292	0	1075.84	2.5	29.4022	-35.017	-8.58846	-13.8881	13.5078	29.4022	2.9381	965.025	2.5	17.585	-9.44141	-14.7333	-15.3323	9.39535
FIMM003715-001	Foretinib (Foretinib)	Selleck	S1111	Investigational (II)	1000	0.1	145.364	2.5	16.925	-12.4076	-29.9108	-8.26728	4.81674	16.925	0.867	751.604	1	20.7082	11.4728	-3.05498	-19.6067	-10.0413	20.7082	0.0297	159.035	1.70727	26.1865	8.9873	-8.5763	5.51985	7.75268	26.1865	1.7195	414.574	2.5	20.5533	-30.67	-6.30066	-6.02499	-6.21022	20.5533	0.4098	441.963	2.5	17.7992	-3.53027	-12.3354	-13.1092	-8.49963
FIMM003716-001	Abiraterone (CB-7598)	Selleck	S1123	Approved	5000	0.5	5000	2.5	0.555005	-2.3038	0.555005	-26.0185	-9.48071	-13.5614	0	5000	1	0	-28.7241	-14.6654	-8.87527	-11.3662	-10.3262	0	5000	2.5	11.114	11.114	-3.80538	-4.99334	-6.65777	-8.38052	0	5000	1	0	-17.0269	-14.4555	-19.7473	-13.4653	-18.3762	0	5000	1	0	-23.4069	-21.3185	-19.4553	-9.89405
FIMM003717-001	Tanespimycin (17-AAG)	Selleck	S1141	Investigational (II) NCI driven trial	10000	1	61.5079	2.5	69.9829	-10.8101	-17.4034	55.1035	58.8141	69.9829	19.2172	65.5726	2.5	51.1378	-30.6584	-4.60304	38.2314	40.5915	51.1378	13.887	444.472	0.609637	35.682	10.7365	-8.94653	19.1964	15.3974	35.682	4.1506	1547.93	2.5	55.5617	-26.4567	-22.9056	-26.952	14.0833	55.5617	5.1674	939.016	2.5	43.2516	-54.4318	-25.2659	-28.4491	23.7462
FIMM003718-001	Alvespimycin (17-DMAG)	Selleck	S1142	Probe	1000	0.1	22.468	1.43079	64.9908	-16.3413	-11.5956	17.2	56.4638	64.9908	12.6052	30.0411	2.1716	47.7979	-28.4198	1.219	4.00246	44.5361	47.7979	8.7069	48.0252	2.40199	30.2349	5.99526	2.71572	0.659739	25.805	30.2349	4.3555	259.135	2.5	49.9271	-18.0014	-12.795	-24.4232	3.63933	49.9271	3.1672	141.97	2.5	37.0589	-13.6933	-17.1313	-18.5661	11.0028
FIMM003719-001	SNS-032	Selleck	S1145	Probe	10000	1	38.1917	2.5	66.1851	6.10271	-10.3469	66.1851	53.8198	47.4115	19.9818	134.032	2.5	51.179	-2.0457	-21.1381	16.7809	50.2875	51.179	11.8205	1202.56	1.53192	31.2716	4.71559	-8.33228	3.17506	13.0742	31.2716	2.6661	451.037	2.5	45.8018	-38.743	-21.7525	-24.7668	45.8018	22.4412	7.3605	517.244	2.5	15.4959	-38.3576	-17.9245	-20.5265	15.4959
FIMM003720-001	ABT-751	Selleck	S1165	Probe	10000	1	614.89	1.58139	50.2702	-19.4962	-6.22398	3.24535	34.2342	50.2702	6.8663	1489.24	2.5	44.6368	-24.399	13.94	-10.8479	12.0908	44.6368	4.14	10000	2.5	9.65936	9.65936	-10.2339	-7.65361	-10.174	1.63332	0	10000	0.532622	35.5277	-30.2114	-12.4353	-17.5334	35.5277	-0.891307	0	10000	2.5	8.91118	-20.9699	-12.4276	-14.1197	8.91118
FIMM003721-001	Serdemetan (JNJ 26854165)	Selleck	S1172	Probe	10000	1	3718.27	2.5	62.388	6.62187	-0.61447	-31.0668	-7.62008	62.388	2.8807	4546.44	2.5	22.1651	-21.9757	-36.0017	-7.20042	-12.9019	22.1651	0.4162	4485.48	2.5	12.7662	-2.34563	-9.11481	-5.94831	-6.76765	12.7662	0.0212	4198.23	2.5	16.5161	-31.9406	-17.9887	-17.1326	-5.4366	16.5161	0.192	10000	2.5	9.19169	-2.68335	-13.9402	-23.7198	-9.06127
FIMM003722-001	BIIB021	Selleck	S1175	Probe	10000	1	110.147	2.5	57.4627	-3.44198	-5.15362	25.3266	57.4627	56.8411	13.9442	409.332	2.5	45.6126	-19.9218	-6.27449	-2.68453	42.4735	45.6126	7.5783	582.539	1.40405	26.1043	10.0644	-7.70121	2.79989	17.5873	26.1043	2.8739	346.374	2.5	65.3982	-17.3135	-7.79511	2.71608	61.1611	65.3982	11.6355	358.634	2.5	51.5475	-20.5896	-10.0296	-1.83159	50.0851
FIMM003723-001	CUDC-101	Selleck	S1194	Investigational (I)	10000	1	1720.56	2.5	89.5676	8.11947	1.98216	-9.66275	18.3112	89.5676	7.9059	1541.61	2.5	94.4869	-8.08773	-7.26166	-19.5447	23.9849	94.4869	8.8893	3521.27	2.5	48.2877	11.0311	-13.3809	-10.2371	-3.32202	48.2877	2.2555	1187.69	2.5	95.1302	-17.7148	-3.76379	-1.65446	37.4995	95.1302	10.2914	803.233	2.5	94.7991	9.00067	-0.419336	-7.53101	60.2527
FIMM003724-001	Decitabine (Dacogen)	Selleck	S1200	Approved	10000	1	962.654	2.5	17.5651	-2.803	-22.4975	-4.42974	9.26265	17.5651	1.2527	10000	2.5	4.61397	-3.04546	-0.575847	-11.8528	-8.30989	2.3597	0	10000	2.5	3.57401	3.57401	-10.9155	-10.1007	-12.1284	-12.2807	0	10000	1	0	-46.5964	-25.8576	-25.9882	-22.2016	-15.036	0	10000	1	0	-33.2415	-19.1419	-19.7181	-14.1354
FIMM003725-001	Alvocidib (Flavopiridol)	Selleck	S1230	Investigational (II)	10000	1	187.015	2.5	63.8671	-12.2678	-7.55203	10.982	63.8671	62.9	13.5829	515.015	1.83936	65.0331	-16.2705	-15.7311	3.58065	50.1369	65.0331	9.8613	316.227	1.51397	30.0785	9.00571	-3.03126	4.71836	25.4753	30.0785	4.6371	408.321	2.5	43.2074	-20.409	-12.6843	-11.4738	43.2074	29.286	7.1445	10000	0.493657	12.0316	-11.5501	12.0316	-11.8763	11.6419
FIMM003726-001	MGCD-265	Selleck	S1361	Investigational (I/II)	10000	1	5115.99	2.5	17.6291	-4.16082	-19.7621	-12.2279	-22.2701	17.6291	0.1451	514.902	1	16.4062	-23.2254	6.1324	-11.9768	3.58423	16.4062	0.8789	10000	1	16.7942	16.7942	-8.54264	-6.57927	1.08903	9.80401	0	5065.73	2.5	16.8937	-30.1254	-18.4223	-19.776	-20.0128	16.8937	0.1231	3809.93	2.5	40.6031	-25.3082	-13.4975	-15.6961	-6.21434
FIMM003727-001	Amonafide	Selleck	S1367	Probe	10000	1	3259.37	2.5	51.1236	-8.27422	-14.1328	-13.5413	-0.765142	51.1236	2.6264	4955.09	1	20.3646	0.518897	3.7991	-13.0314	-6.54835	20.3646	0.1255	10000	1	9.80666	9.80666	-8.50057	-3.72289	-3.66737	7.14627	0	4494.01	2.5	23.5933	-23.3325	-17.4813	-13.974	-12.6634	23.5933	0.4956	10000	0.799823	31.6949	-12.7254	31.6949	-20.5871	10.0926
FIMM003728-001	Tipifarnib (Zarnestra)	Selleck	S1453	Investigational (II)	10000	1	277.463	0.811833	64.4147	11.3143	-1.09019	21.6943	45.4567	64.4147	11.0044	328.694	0.597615	77.7052	-22.2148	17.2044	31.867	40.5313	77.7052	12.5836	1508.89	2.5	41.9766	17.8529	0.671042	1.10312	11.0335	41.9766	3.8208	799.016	2.5	28.3857	-19.7116	-14.6031	-7.0556	18.2438	28.3857	3.2472	1443.1	2.5	14.1575	-43.3181	-6.74627	-1.79117	4.0501
FIMM003729-001	Pimasertib (AS703026)	Selleck	S1475	Investigational (II)	10000	1	2771.52	2.5	35.635	0.771262	-20.0396	4.12778	1.80056	35.635	1.9434	1110.69	1.54148	19.8011	13.2658	1.97059	1.19864	8.94411	19.8011	1.2153	735.418	0.83267	12.6675	7.69842	-4.26816	4.02771	5.93175	12.6675	0.0844	3941.42	2.5	10.4264	-16.8645	-11.9002	-9.44126	-2.10624	10.4264	0	10000	1	0	-6.55497	-13.7557	-8.68302	-6.87282
FIMM003730-001	Ponatinib (AP24534)	Selleck	S1490	Approved	1000	0.1	464.372	2.5	11.5062	-25.5066	-13.3201	-25.054	-7.65925	11.5062	0	708.085	1	25.9172	7.23467	-3.36908	-13.0314	-14.7086	25.9172	0.1781	169.212	2.5	12.7415	2.06418	1.34419	-3.78257	2.70588	12.7415	0.2485	318.81	2.5	20.4565	-12.3933	-5.83019	-9.48897	-0.0495308	20.4565	0.6203	390.767	2.5	33.6704	-9.3377	3.50963	-9.26913	-6.40801
FIMM003732-002	Perifosine aq	Selleck	S1037	Investigational (III)	5000	0.5	5000	0.648441	8.12686	-7.09611	8.12686	-1.35149	1.25217	2.90855	0	4344.87	1	13.41	0.0190172	3.95615	-11.9272	-5.73534	13.41	0	5000	2.5	11.5466	11.5466	5.14746	-10.5015	-9.85225	-11.1617	0	5000	1	0	-18.4696	-7.80433	-8.75419	-10.0689	-1.42379	0	5000	1	0	-11.2389	-12.5567	-11.0275	-5.73017
FIMM003733-001	Motesanib (AMG-706)	Selleck	S1032	Investigational (II)	10000	1	10000	1	0	-8.71351	-4.04361	-21.6679	-5.68111	-2.53165	0	10000	0.540346	15.102	-13.9124	-5.67995	-7.60983	15.102	1.3014	0	10000	2.5	11.0771	11.0771	-15.5349	-7.61098	-4.56213	-1.95422	0	10000	1	0	-26.5618	-16.7618	-14.7661	-16.7579	-15.0651	0	10000	1.34883	1.75728	-6.77967	1.75728	-16.2418	1.6486
FIMM003734-001	Cediranib (AZD2171, Recentin)	Caroline	CH002	Investigational (III)	1000	0.1	746.894	2.5	16.5489	-0.0474239	-1.07037	-9.84744	-12.8494	11.5489	0.0072	1000	2.5	12.7442	12.7442	0.388884	-5.83573	-1.8961	2.45591	0	1000	0.401013	7.15617	-4.73005	2.03416	2.22009	7.15617	1.78965	0	1000	2.5	5.96021	-9.7086	-2.27857	-2.04571	5.96021	2.78768	0	843.69	0.149509	27.3048	-9.14758	27.3048	-0.720006	21.2479
FIMM003735-001	PF-04691502	ChemieTek	CT-PF1502	Investigational (II)	10000	1	77.4771	1.45374	79.882	12.2528	2.4777	47.531	77.0678	79.882	20.2267	173.107	0.792845	82.5844	-10.5328	10.3391	33.5542	63.5818	82.5844	16.3681	193.824	1.06753	67.1059	-9.28716	-9.41773	26.964	52.6715	67.1059	13.1849	183.979	0.897798	94.6074	-19.081	-1.83577	41.8409	70.6805	94.6074	18.6439	331.85	0.605821	93.7475	2.60557	28.3931	19.4301	60.3496
FIMM003736-001	Rucaparib (AG-014699)	Axon Medchem	Axon 1529	Investigational (II)	10000	1	10000	2.5	6.59935	-169.695	-12.8444	-14.9573	-14.2204	6.59935	0	10000	2.5	3.95615	-16.6509	3.95615	-13.3291	-4.3502	1.15022	0	10000	2.5	10.6536	10.6536	-8.56788	-5.06155	-6.16329	-2.56311	0	10000	1	0	-9.12581	-1.8081	-1.60674	-2.27606	-7.27144	0	10000	2.5	7.58337	7.58337	-10.0296	-15.777	-3.56108
FIMM003737-001	Tarenflurbil ((R)-Flurbiprofen )	Cayman Chemical Company	70255	Probe	10000	1	10000	2.32048	0.174964	-13.1264	-2.69574	-18.015	0.174964	-16.3775	0	10000	1	0	-25.8878	-7.42993	-26.2441	-10.0714	-17.8855	0	10000	2.5	7.23811	7.23811	-17.5628	-12.2238	-10.3467	-15.9423	0	10000	1	0	-38.6284	-10.9316	-4.72719	-11.4746	-3.11806	0	10000	1	0	-6.0883	-15.1207	-20.3042	-13.1283
FIMM003738-001	Tivozanib (AV-951)	ChemieTek	CT-AV951	Investigational (II)	10000	1	7886.08	1	24.52	-3.66162	-12.7849	-28.6042	-25.2862	24.52	0.0979	8224.65	1	23.7044	-4.81677	-1.01334	-27.1373	-28.3191	23.7044	0.0672	4189.05	2.5	13.2188	-4.70244	-24.412	-4.69491	-4.31097	13.2188	0.0468	4160.48	2.5	22.2669	-19.7689	-10.2028	-3.77293	-6.9178	22.2669	0.4989	4080.6	2.5	19.7466	-31.565	-13.0917	-20.2031	-5.246
FIMM003739-001	MK-1775	Axon Medchem	Axon 1494	Investigational (II)	10000	1	369.125	0.895695	51.6783	1.58995	-8.1665	16.8922	33.7642	51.6783	7.8925	552.925	2.5	35.8817	13.5375	-7.81133	-11.6171	30.3234	35.8817	5.1555	10000	2.5	6.29876	4.38416	-6.06041	-5.32587	0.845712	6.29876	0	598.524	1.32532	22.4315	-16.9983	-2.67524	2.51568	14.6965	22.4315	2.1231	416.764	2.5	17.8587	-7.14263	-13.7373	-5.57057	17.8587
FIMM003740-001	PF-00477736	Axon Medchem	Axon 1379	Probe	10000	1	1893.19	2.38015	31.0055	-11.6887	-3.54807	11.7208	5.42389	31.0055	2.1852	1118.39	1	12.2967	-5.7948	0.635676	-15.6987	-1.44442	12.2967	0.0458	2433.11	1	11.8228	11.8228	-11.7906	-2.9555	1.48932	1.36178	0	10000	2.5	4.48195	-31.1285	-21.2636	-9.73708	-4.08747	4.48195	0	8423.33	1	28.4319	20.9612	-2.94642	-10.2999	-6.83408
FIMM003741-001	AZD7762	Axon Medchem	Axon 1399	Probe	1000	0.1	129.172	2.5	35.4857	-17.9587	-35.8969	-20.2314	12.3963	35.4857	3.4091	1000	1	5.24598	-18.0418	-4.78252	-15.2769	-6.41285	5.24598	0	1000	2.5	4.42831	2.01815	-14.1045	-2.83613	-14.8676	2.30804	0	1000	1	0	-27.0012	-17.795	-11.9796	-10.8708	-14.8134	0	48.9341	2.5	18.6914	-31.5477	-17.242	-17.5757	18.6914
FIMM003742-001	AZD1152-HQPA	ChemieTek	CT-A1152H	Probe	1000	0.1	1000	1	0	-9.09291	-10.8424	-10.0732	-16.9428	-16.7828	0	1000	0.769623	6.71585	-24.888	-7.13826	-9.43355	6.71585	-6.28538	0	1000	2.5	8.29683	8.29683	-20.5078	-2.48654	-5.15864	-6.87474	0	1000	2.5	7.87049	-17.0078	-7.97038	-5.36655	4.03558	7.87049	0	1000	2.5	14.2965	8.62042	-11.8558	14.2965	-4.68436
FIMM003743-001	AZD8055	ChemieTek	CT-A8055	Investigational (I) NCI driven trial	10000	1	48.3757	1.39926	72.4364	-5.07935	7.41328	53.3386	69.4882	72.4364	20.2442	130.256	0.650846	56.498	-5.00151	11.4048	27.2643	41.2088	56.498	11.452	146.953	0.740042	34.4724	4.2921	-1.57558	18.9832	24.1881	34.4724	6.0601	61.0982	2.1229	61.0124	-26.7528	1.08855	45.2572	56.0665	61.0124	16.7052	422.748	0.760692	55.9291	-26.0168	2.95626	20.1172	31.338
FIMM003744-001	Belinostat (PXD101)	ChemieTek	CT-BELI	Investigational (II)	10000	1	363.456	1.17706	89.5463	-2.60332	-19.3855	20.3398	66.6287	89.5463	14.7435	554.377	1.60063	86.8039	-6.51202	-8.02447	5.87581	62.3472	86.8039	12.652	446.436	0.955053	22.78	5.18511	-9.37566	7.66853	14.071	22.78	2.1836	795.493	1.49126	95.5755	-16.7403	-3.96674	5.62659	55.4438	95.5755	11.9762	856.746	2.5	94.838	6.85744	-14.678	-17.0705	56.8054
FIMM003745-001	Bimatoprost	Cayman Chemical Company	16820	Approved	5500	0.55	2884.15	2.5	10.1408	-40.6822	-197.483	-34.0014	-14.8667	10.1408	0	5500	1	0	-4.69724	-5.60142	-18.0435	-11.2006	-1.70857	0	5500	2.5	5.70987	5.70987	-17.79	-4.34532	-9.61678	-5.08097	0	5500	1	0	-33.8992	-21.4573	-19.8332	-20.6921	-18.1729	0	5500	0.413655	22.5067	-26.1378	-22.9971	15.0039	22.5067
FIMM003746-001	Doramapimod (BIRB 796)	Axon Medchem	Axon 1358	Probe	10000	1	6425.57	2.5	22.5651	9.67697	-3.4886	-5.43529	-11.9485	17.5651	0.1729	6257.47	2.5	24.32	3.88765	9.74453	-26.0952	-13.2331	19.32	0.2393	10000	1	9.34323	5.71907	-8.91287	-11.1154	-6.96388	9.34323	0	5239.99	0.764346	10.5171	10.5171	0.581174	0.225445	2.02605	6.7087	0	10000	2.5	7.25498	7.25498	-12.3538	-9.5925	-2.72831
FIMM003747-001	Bryostatin 1	Tocris Biosciences	2383	Investigational (I) NCI driven trial	100	0.01	4.61109	2.5	15.1383	-7.81496	2.16056	-9.47805	15.1383	3.91125	1.2198	4.38687	1.03621	14.2209	-27.4309	-6.05014	5.34234	8.73333	14.2209	0.5628	0.104793	2.5	12.6821	-6.86591	6.04779	12.6821	1.09687	9.70527	1.7261	100	1	0	-22.2434	-5.58111	-9.32675	-7.48387	-5.81921	0	100	2.5	15.6205	15.6205	-3.81338	-11.2094	-3.71602
FIMM003748-001	Tacedinaline (CI-994)	LC Laboratories	C-2606	Probe	1000	0.1	1000	2.5	0.292031	0.292031	-15.2825	-2.93166	-23.0731	-10.8519	0	1000	1	0	-10.598	-13.0613	-4.47104	-8.34	-11.9067	0	1000	2.5	0.751422	0.591175	-4.41121	-3.80815	-3.69091	0.399072	0	1000	2.5	0.773918	-10.1481	-7.69363	-4.02103	-3.29498	0.773918	0	874.36	2.5	19.2482	-2.6315	-8.94133	19.2482	-3.89032
FIMM003749-001	BMS-754807	ChemieTek	CT-BMS75	Investigational (II)	10000	1	78.9052	2.5	67.6789	-10.8701	-12.7849	43.9602	60.1067	67.6789	17.6594	80.1761	2.5	81.3887	7.94102	-10.7167	52.0148	68.7459	81.3887	20.9885	196.727	0.870079	68.9243	-0.568817	-9.39249	33.069	48.5902	68.9243	13.2056	921.409	1.3452	48.562	-25.7401	-12.5183	5.30214	24.914	48.562	5.3672	210.307	1.17572	41.9468	-28.4884	-1.76588	13.8721	34.5529
FIMM003750-001	CAL-101	ChemieTek	CT-CAL101	Investigational (III)	10000	1	963.604	2.5	22.3866	-27.0441	-14.9851	-2.70592	11.75	22.3866	2.0419	3547.86	2.5	21.2854	-12.6518	-19.7246	-15.5747	-1.56487	21.2854	0.5835	10000	1.25287	4.20004	4.20004	-5.03387	-5.51346	0.955595	-0.637693	0	4665.93	2.5	15.2478	-16.7021	-13.6991	-21.6654	-10.5218	15.2478	0.0938	4243.64	2.5	13.6707	-27.1057	-21.0972	-17.8385	-4.85866
FIMM003751-001	Trametinib (GSK1120212)	ChemieTek	CT-GSK112	Approved	250	0.025	250	2.5	4.41412	-18.4579	-3.667	-15.0189	-2.91955	2.22586	0	1.91568	2.5	17.3134	4.594	-7.90107	11.682	13.1598	17.3134	3.0111	4.5984	1.55075	10.5692	-1.40659	-0.902436	3.07274	9.6678	10.5692	0.1012	250	1	0	-18.546	-16.5588	-15.4722	-7.29518	-2.33386	0	250	0.336382	27.5143	-30.0958	7.58617	27.5143	-3.54172
FIMM003752-001	Erismodegib (NVP-LDE225)	ChemieTek	CT-LDE225	Investigational (II)	10000	1	2868.97	2.5	23.1546	4.74488	-2.33895	4.64082	0.899629	23.1546	0.9275	1086.47	1	14.5645	-3.57794	2.6661	-20.9466	-0.510958	14.5645	0.2673	1254.36	2.5	15.1195	4.48543	-2.91346	-0.585132	5.47652	15.1195	0.6945	4952.88	0.996658	30.246	30.246	7.27851	-6.31127	6.54514	19.8175	0.5865	10000	2.5	8.80221	6.32164	-8.66464	-6.763	2.94618
FIMM003753-001	OSI-027	ChemieTek	CT-O027	Investigational (I)	10000	1	1418.22	2.5	44.382	-12.4076	-9.51437	-15.7782	13.1602	44.382	4.2343	1160.4	1.54592	43.8808	4.94174	4.89844	3.00996	19.0315	43.8808	4.3147	713.443	0.787272	30.0538	-5.40211	3.9358	6.89262	14.4556	30.0538	2.7071	246.326	1.48332	62.6196	-8.19908	-3.98519	13.5374	55.1985	62.6196	11.8522	543.296	1.59942	42.6674	-10.3575	-6.32202	3.12003	30.8926
FIMM003754-001	Refametinib (RDEA119)	ChemieTek	CT-R119	Investigational (I/II)	10000	1	1414.12	1.27714	44.1687	-11.3892	-6.81863	9.7507	15.2362	44.1687	3.7451	1082.3	1.38283	39.8813	-20.4326	10.5634	2.76183	18.3089	39.8813	3.8813	389.293	0.554379	33.0572	0.0664167	5.84585	11.8295	16.4256	33.0572	3.7653	1506.92	1.8184	24.271	-14.9346	-0.1107	3.37452	7.6018	24.271	1.6013	223.191	0.826592	12.697	-14.7303	0.0787024	7.12174	7.3812
FIMM003755-001	Everolimus	LC Laboratories	E-4040	Approved	100	0.01	1.03694	2.5	47.4755	-54.2604	-3.11199	22.7204	45.9464	47.4755	11.6175	0.952391	2.5	34.3149	-8.91361	-4.03093	18.3069	30.1879	34.3149	8.2399	12.4868	1	15.6214	10.4419	4.82772	-2.38423	5.74338	15.6214	0.3363	1.59286	2.24963	29.0537	-21.8421	-11.7803	7.79277	27.065	29.0537	5.8177	8.83271	2.5	24.0308	-18.7575	-8.6093	-8.98618	14.024
FIMM003756-001	Ruxolitinib (INCB018424)	ChemieTek	CT-INCB	Approved	10000	1	10000	2.5	4.44004	0.771262	4.44004	2.32187	-1.764	1.32983	0	10000	1	0	-8.4572	-1.97807	-19.4826	-41.2822	-20.6068	0	10000	2.5	1.25163	-6.93036	1.25163	-8.07141	-9.56184	-11.4085	0	10000	1	0	-17.2753	-13.9851	-5.50969	-6.63477	-12.9061	0	10000	1	0	-23.8909	-9.60538	-21.0722	-4.45196
FIMM003757-001	Fasudil (HA-1077)	LC Laboratories	H-2330	Approved	50000	5	23675.6	2.5	20.9572	-33.953	-18.0773	6.20046	-16.081	20.9572	0.328	50000	2.5	7.16444	-1.14375	7.16444	-9.58243	-10.0413	-0.980131	0	50000	1	7.92858	7.92858	-12.1945	-12.3944	-9.34207	7.0969	0	50000	1	0	-34.5966	-17.3245	-15.7967	-5.40829	-20.9224	0	50000	0.508382	39.3365	-14.5056	-16.3381	-17.8385	39.3365
FIMM003758-001	Indibulin	Tocris Biosciences	3728	Investigational (I/II)	10000	1	32.0448	0.526713	36.3604	4.9845	10.9613	27.5224	26.4588	36.3604	8.817	188.958	1.38968	33.7376	-17.6506	-9.63983	11.6447	28.3662	33.7376	6.2803	10000	2.5	2.21086	-1.25008	2.21086	-0.738609	-6.40661	-9.03055	0	10000	2.5	5.96021	-6.5558	1.28227	-4.64131	5.96021	2.62309	0	555.123	2.5	11.957	7.08214	-0.862037	-6.64174	10.325
FIMM003759-001	Iniparib (BSI-201, IND-71677)	Axon Medchem	Axon 1566	Investigational (II)	10000	1	10000	2.5	4.42664	-18.3381	3.9445	-3.79357	-18.8818	2.33253	0	10000	1	0	-7.84865	-2.70723	-8.66436	-21.288	-5.7631	0	10000	0.526923	4.94574	4.94574	-7.67596	3.43938	3.56141	2.00359	0	10000	1	0	-12.2786	-5.01839	-0.328029	-2.40814	-4.62838	0	10000	1	0	-13.6414	-4.21919	-6.25774	-1.973
FIMM003760-001	MK-2206	ChemieTek	CT-MK2206	Investigational (II)	1000	0.1	314.661	2.5	35.0804	-18.4179	-8.74133	-3.4447	0.096622	35.0804	1.6687	118.811	2.5	44.8429	-4.88198	10.2381	-15.9593	17.797	44.8429	4.7323	132.959	2.5	29.0664	5.01019	-10.4779	-3.97868	9.58931	29.0664	2.5606	113.594	2.5	52.3668	-26.7146	-12.4168	-1.18687	22.0554	52.3668	5.7566	176.954	2.5	36.5526	-14.1772	-14.7518	-14.8877	7.11006
FIMM003761-001	Alisertib (MLN8237)	ChemieTek	CT-M8237	Investigational (III)	10000	1	3763.57	2.5	17.1597	-25.4467	-2.87413	15.9072	-2.42991	17.1597	0.2839	9177.43	2.5	13.5362	-5.19712	13.5362	-3.47853	-9.21324	7.63746	0	2183.33	2.5	16.1727	5.72828	-14.5505	5.05942	1.921	16.1727	0.5224	352.179	0.764232	27.3207	-22.5873	-6.13461	16.5338	13.1304	27.3207	3.1196	4091.55	2.5	28.5293	1.2747	-19.2895	-9.65313	-7.80243
FIMM003762-001	Nelarabine	SequoiaResearchProducts	SRP003328n	Approved	10000	1	1995.83	2.5	13.4482	-10.3309	7.01685	-1.47462	2.03559	13.2129	0.2768	10000	2.5	11.5169	-22.7038	11.5169	-14.2348	-19.7674	-6.83515	0	10000	2.5	4.66956	-9.18589	-7.51609	3.43086	-7.4505	4.66956	0	10000	2.5	5.46307	5.46307	-2.49997	-1.33955	4.13936	1.79048	0	10000	2.5	16.2254	16.2254	-2.06102	-3.02403	-6.29181
FIMM003763-001	Nilotinib	LC Laboratories	N-8207	Approved	10000	1	10000	2.5	5.78865	-25.4666	-24.2418	-33.9603	-5.26982	5.78865	0	10000	1	5.87821	-7.89212	-2.62871	-10.2772	-10.1166	5.87821	0	10000	2.5	13.9955	13.9955	-10.2423	-7.26992	-5.02521	-8.68496	0	10000	1	0	-26.6477	-14.1788	-18.4018	-15.2956	-17.4855	0	10000	1	6.85901	-11.4636	-8.59086	6.85901	-4.37449
FIMM003764-001	NVP-AUY922	ChemieTek	CT-AUY922	Investigational (II)	1000	0.1	6.5929	2.5	61.556	-12.8668	-13.221	46.1355	60.283	61.556	16.7192	41.236	2.5	46.0799	-11.3695	3.02507	-4.90526	43.4521	46.0799	7.6438	32.0845	2.5	25.3184	9.50285	0.898229	-0.184386	25.3184	24.0719	3.9449	19.9369	2.36384	68.8448	10.4693	1.00552	11.2568	67.3973	68.8448	14.3306	8.93106	2.5	55.4617	15.4822	-9.21802	31.799	53.7067
FIMM003765-001	2-methoxyestradiol (Panzem)	Cayman Chemical Company	13021	Probe	10000	1	543.392	2.5	24.7973	-10.8101	-24.5986	-28.3169	23.1292	24.7973	3.1505	1930.35	2.5	17.6982	-14.5862	-18.5243	-9.89258	2.87661	17.6982	0.7667	10000	2.5	4.47622	4.47622	-13.5239	-4.14921	-9.1851	-11.2111	0	4383.93	2.5	32.6165	-36.1444	-21.5403	-24.49	-14.7106	32.6165	0.9702	10000	1	0	-39.965	-17.4264	-19.0713	-0.869088
FIMM003766-001	Plerixafor	Cayman Chemical Company	1.0011332E7	Approved	2500	0.25	2500	2.5	1.98931	1.98931	-7.27453	-3.38313	-13.2803	-2.68098	0	2500	2.5	3.40696	-19.9762	-18.9843	3.40696	-7.16564	1.01277	0	2500	2.5	7.97461	7.97461	-1.97105	0.131095	-3.62027	-8.37229	0	2500	2.5	60.6819	-13.855	60.6819	-6.09179	-8.49335	-9.6531	0.4034	2500	1	0	-29.802	-9.05201	-4.88341	-1.19832
FIMM003767-001	Vemurafenib (PLX4032)	ChemieTek	CT-P4032	Approved	10000	1	10000	2.5	7.53805	-10.6504	-7.25471	-8.30832	-2.23406	7.53805	0	10000	2.5	8.95929	-21.6823	8.95929	-12.0141	-1.57992	-8.64938	0	10000	1.12344	7.74445	7.74445	-3.50246	-5.37703	1.53641	3.76444	0	10000	1	0	-26.6382	-17.7212	-5.83414	-9.72927	-10.9117	0	10000	1	28.5222	-10.1846	28.5222	-8.86492	-5.49777
FIMM003769-001	Vandetanib (ZD6474, Zactima)	Caroline	CH001	Approved	1000	0.1	138.014	2.5	15.1543	0.232127	-12.0119	-3.30105	4.69922	15.1543	0.6503	135.746	2.5	11.8844	-12.0868	-1.6191	-9.74371	3.84018	11.8844	0.1926	1000	2.5	14.4282	14.4282	-2.19824	-10.0069	-3.91853	-0.50604	0	1000	1	0	-25.2051	-16.3098	-10.8345	-9.984	-1.35602	0	1000	1	0	-11.5501	-11.8927	-12.7656	-3.61918
FIMM003770-001	XL147	ChemieTek	CT-XL147	Investigational (II)	2500	0.25	2500	1.01409	6.30524	-15.3029	-33.1219	-19.903	6.30524	-15.0974	0	2500	1	0	-23.4645	-8.88824	-15.2025	-14.001	-5.04841	0	2500	2.5	12.7066	12.7066	-11.5381	-9.43565	-15.5897	-8.88244	0	2500	1	0	-33.6221	-16.5312	-20.2913	-22.3148	-19.9252	0	2500	1	0	-33.0168	-14.7149	-1.66991	-10.9205
FIMM003771-001	YM155	ChemieTek	CT-YM155	Investigational (II)	10000	1	2.64823	1.37139	99.7653	20.6993	86.0852	97.3574	98.4748	99.7653	43.0065	49.631	0.930573	99.0774	1.39912	18.1691	65.5997	92.0072	99.0774	26.5063	56.9558	0.95085	98.8753	-1.59992	16.5068	62.6219	91.4762	98.8753	25.7597	47.4908	1.34022	98.1218	-22.5969	13.0441	71.4518	93.9741	98.1218	27.0972	298.818	1.52489	98.5965	-21.1773	-5.32594	16.2166	84.7325
FIMM003772-001	Linsitinib (OSI-906)	ChemieTek	CT-O906	Investigational (II)	10000	1	1697.79	2.5	52.4676	-0.86611	1.11001	4.49716	10.9666	52.4676	4.5825	1624.5	2.5	62.3805	6.08277	4.79748	-3.10634	14.2739	62.3805	5.6773	1171.07	2.5	38.1423	0.37943	-3.01443	0.190781	15.3504	38.1423	3.9401	1314.84	2.5	28.3373	-11.6672	-6.59586	-5.4238	9.53586	28.3373	2.4849	1873.36	2.5	33.1641	-12.8636	-4.25608	-2.92297	5.67691
FIMM003773-001	EMD1214063	ChemieTek	CT-EMD063	Investigational (I)	1000	0.1	1000	1	0	-3.12249	-8.99901	-1.55671	-1.72483	-4.34504	0	440.389	2.5	13.1626	-22.1061	-2.28095	-10.6246	-6.12679	13.1626	0.0353	1000	2.5	7.92796	5.49812	-0.986579	0.352784	1.37943	7.92796	0	1000	1	0	-15.269	-10.2859	-3.98286	-8.73865	-10.4083	0	1000	1	0	-25.6538	-3.81338	-12.9071	-5.32347
FIMM003774-001	Lestaurtinib	LC Laboratories	L-6307	Investigational (III)	1000	0.1	453.612	2.5	21.4052	-1.76467	-8.02775	-8.90345	-12.2619	21.4052	0.3818	1000	2.5	9.25928	-3.78441	-6.8466	-15.1777	-0.390511	9.25928	0	441.406	2.5	21.1508	6.09653	-11.1427	-11.5332	-10.0249	21.1508	0.3911	1000	1	0	-35.1125	-16.6511	-8.4202	-21.7016	-13.2643	0	312.247	2.5	19.6492	-20.1575	-18.6439	-10.987	0.157356
FIMM003775-001	Dasatinib	LC Laboratories	D-3307	Approved	1000	0.1	339.582	2.5	21.2772	4.58514	-13.1814	-17.6867	-0.823898	21.2772	0.6222	181.585	2.5	12.6678	-31.017	-1.97807	-1.72925	2.31954	12.6678	0.2203	1000	2.5	11.3809	11.3809	-11.3951	-12.5308	-0.535683	-3.36949	0	1000	0.802963	6.16776	-30.6891	-14.8061	-7.87627	6.16776	-0.581497	0	41.6208	2.5	43.4229	-16.7698	-10.2694	-13.3517	43.4229
FIMM003775-002	Dasatinib	NCI OncSet	732517	Approved	1000	0.1	1000	2.5	7.48049	7.48049	-18.553	-18.1176	6.32482	3.5699	0	1000	2.5	8.146	-24.399	1.25265	-7.87036	6.23406	8.146	0	1000	0.0134592	16.518	16.518	2.60634	-0.406075	5.75908	9.03055	0	1000	1	0	-19.788	-11.9371	-14.3748	-1.50243	-7.11654	0	44.1542	2.5	17.4326	-16.9945	-17.5187	-8.23839	17.4326
FIMM003776-001	Tofacitinib (Tasocitinib)	LC Laboratories	T-1377	Investigational (II)	5000	0.5	5000	1	0	-1.96435	-3.98414	-0.900019	-1.764	-15.3108	0	1025.14	2.5	12.874	-2.74119	-11.4459	-16.2074	1.86787	12.874	0.2084	5000	1.36771	2.39598	-0.762148	2.39598	-5.14682	0.563154	1.13139	0	5000	1	11.8725	7.46939	11.8725	2.03855	2.8091	3.15558	0	5000	0.502555	3.62533	3.62533	-2.76196	-0.598742	2.32644
FIMM003777-001	Fingolimod	LC Laboratories	F-4633	Approved	10000	1	2886.99	2.5	94.5811	-10.5506	-2.6561	-17.6867	3.60243	94.5811	5.7376	3913.34	2.5	71.4379	7.89755	-3.87388	-5.76129	-13.8053	71.4379	3.1679	7386.71	2.5	16.8529	8.67429	-8.13875	-13.4175	-12.2618	11.8529	0.0112	4093.6	2.5	69.3676	-35.3609	-23.8927	-30.0725	-19.0222	69.3676	2.9096	3837.31	2.5	91.8975	-34.5033	17.8421	-2.17518	-15.0844
FIMM003778-001	Axitinib	LC Laboratories	A-1107	Approved	10000	1	3319.76	2.5	32.9683	8.0396	-13.3003	0.310756	-0.882655	32.9683	1.4341	1481.81	2.5	33.2429	4.70267	6.23336	-19.4082	9.1549	33.2429	2.8824	1545.87	2.5	24.9934	7.05398	-2.14776	-7.39782	6.3242	24.9934	1.8432	2769.75	2.5	38.7255	7.68914	-0.193725	-2.06479	1.98831	38.7255	2.176	1211.07	1	20.7397	11.8352	-5.49195	-19.132	4.12756
FIMM003779-001	Saracatinib	LC Laboratories	S-8906	Probe	10000	1	1242.02	2.5	25.224	-1.00589	-16.1546	-23.4122	9.45851	25.224	2.1544	944.784	2.5	14.9631	-19.4763	-29.8768	-6.00942	8.10099	14.9631	0.8135	10000	2.5	7.88371	7.33017	-8.12192	-6.69011	-3.28277	4.60373	0	858.453	2.5	17.4746	-14.9346	-9.48328	-7.38005	10.5265	17.4746	1.3201	10000	1.51087	0.835196	-29.7502	-20.2118	-11.3913	0.835196
FIMM003780-001	Bosutinib	LC Laboratories	B-1709	Approved	10000	1	3142.86	2.5	81.5673	0.970942	-11.7939	-25.136	0.331648	81.5673	4.5727	4009.77	2.5	78.4199	-28.2459	-17.3689	-2.99469	-18.4274	78.4199	3.413	4023.68	2.5	50.7233	2.49687	-5.42093	-6.27232	-12.2304	50.7233	2.0506	2483.18	2.5	41.6203	-21.6892	-6.25454	-7.47547	3.48838	41.6203	2.6353	3378.28	2.5	66.7371	-15.7674	-12.7412	-12.5635	-2.4959
FIMM003781-001	Canertinib	LC Laboratories	C-1201	Probe	10000	1	1289.58	2.5	64.2441	-5.97791	-12.5867	-12.741	22.3262	64.2441	6.6829	1638.84	2.5	71.0668	-11.3261	-9.62862	-1.70443	15.9752	71.0668	6.4632	2686.21	2.5	28.005	6.81462	2.54744	-3.68878	1.70908	28.005	1.3985	1233.86	2.5	38.9192	-13.0238	-2.32469	-1.47315	14.4701	38.9192	3.924	3590.36	2.5	24.245	5.97596	-16.541	-11.3508	-2.06983
FIMM003782-001	Lenalidomide	LC Laboratories	L-5499	Approved	10000	1	10000	1	0	-0.506687	-30.0892	-2.35705	-16.5315	-4.98507	0	2856.83	2.5	29.0509	-8.69627	0.35523	-11.9768	1.23552	29.0509	1.392	10000	2.5	13.4523	13.4523	-16.957	-13.716	-3.86359	-1.73206	0	10000	1	0	-26.7051	-11.6142	-14.6134	-18.3429	-20.3609	0	10000	2.5	4.0999	-7.00436	4.0999	-12.2603	-19.9261
FIMM003783-001	Panobinostat	LC Laboratories	P-3703	Investigational (II)	1000	0.1	28.6771	1.77409	89.3543	-27.3636	-34.0733	13.5062	79.5356	89.3543	16.3403	35.2117	1.73282	88.3982	-16.1293	-8.63023	9.3992	75.777	88.3982	15.1535	110.582	2.5	21.2825	2.39561	-8.4585	-2.07727	9.3303	21.2825	1.7253	44.7114	2.5	96.4081	-30.8897	-21.0514	-14.308	87.8228	96.4081	15.5459	40.8166	2.5	95.4612	-35.7477	-24.6388	-14.241	91.782
FIMM003784-001	Pazopanib	LC Laboratories	P-6706	Approved	10000	1	10000	2.5	8.64742	-6.49707	-3.72646	-1.24889	-9.30444	8.64742	0	4295.61	2.5	16.42	-2.19784	-7.25044	-10.5501	-6.41285	16.42	0.1766	10000	2.5	10.3222	10.3222	-4.68888	-10.7658	-9.37347	1.64977	0	1765.23	2.5	12.6919	-24.1446	-5.99624	-10.5196	2.5072	12.6919	0.2308	10000	0.837081	5.92868	-7.9377	-8.66464	-11.6944	5.92868
FIMM003785-001	Tandutinib	LC Laboratories	T-7802	Investigational (I/II) NCI driven trial	1000	0.1	1000	1	0	-18.997	-12.3687	-17.9124	-30.2414	-5.26241	0	1000	1	0	-2.65425	-17.8288	-19.1477	-8.9874	-13.7485	0	1000	2.5	2.77306	2.77306	-14.4074	-10.4674	-19.522	-14.1732	0	1000	1	0	-25.358	-19.0588	-17.9247	-21.3336	-12.3349	0	1000	1.13636	3.41099	-39.6539	-13.5528	-17.1513	3.41099
FIMM003786-001	Temsirolimus	LC Laboratories	T-8040	Approved	100	0.01	0.492941	0.950266	40.0725	-0.267071	6.83845	27.4198	35.6248	40.0725	10.2615	1.99589	0.897946	35.9092	-8.4898	4.48338	12.5132	28.5769	35.9092	6.1225	11.5725	1.41945	12.8171	12.8171	-11.8747	-1.0882	6.25356	10.6268	0.1887	3.26261	1.40816	26.7204	-28.8643	-16.8356	6.30411	21.1308	26.7204	3.7907	10.4967	2.5	13.2228	-19.76	-4.5881	-4.17604	6.25792
FIMM003787-001	Vorinostat	LC Laboratories	V-8477	Approved	10000	1	1426.83	2.5	83.5087	7.72011	4.83647	-8.30832	24.3631	83.5087	8.2328	1331.64	2.20751	80.8939	-17.9332	-15.9555	3.71712	27.9747	80.8939	8.1979	2942.45	2.5	23.1092	5.96764	-3.89793	-5.99947	0.727979	23.1092	0.8968	2632.27	2.5	87.5011	-12.5939	-3.57929	-7.01743	5.84699	87.5011	5.7292	3669.15	2.5	88.9179	6.77102	3.34362	-18.6065	-9.62291
FIMM003788-001	Entinostat	LC Laboratories	E-3866	Investigational (II)	10000	1	2990.48	2.5	62.3453	16.506	-7.35382	-17.7893	1.58512	62.3453	3.5892	3283.46	2.5	40.3898	-20.1066	-7.74402	-0.215679	-0.812075	40.3898	1.9355	9802.53	2.5	10.5171	3.60163	-1.89533	-5.14682	-9.59323	5.51707	0	3888.17	2.5	66.4438	-18.4887	-19.188	-22.5815	-12.1162	66.4438	2.9428	3989.09	2.5	36.5526	-40.7947	-16.4119	-18.4448	-8.18976
FIMM003789-001	Enzastaurin	LC Laboratories	E-4506	Approved	10000	1	10000	1	0	-3.10252	-23.6868	-5.5379	-6.36661	-10.9586	0	10000	1	0	-29.7129	-24.8736	-16.0213	-22.086	-13.7897	0	10000	2.5	1.54863	1.54863	-4.51218	-9.13722	-7.96068	-11.6389	0	10000	1	0	-29.2273	-9.99988	-19.3752	-18.2297	-15.8009	0	10000	1	0	-11.4982	-19.1235	-16.0801	-17.3697
FIMM003790-001	Olaparib	LC Laboratories	O-9201	Investigational (II)	10000	1	10000	1	0	-2.46355	-37.9782	-17.8509	-8.79521	-12.4733	0	4058.47	2.5	17.9593	-1.20895	-10.9523	-4.44622	-4.6212	17.9593	0.2848	10000	2.5	11.2705	11.2705	-4.85717	-7.22728	-9.4755	-1.7156	0	4754.97	2.5	10.7846	-18.8995	-18.33	-9.57486	-8.46505	10.7846	0	10000	2.5	20.3908	20.3908	-15.8585	-15.0898	-7.91863
FIMM003791-001	Masitinib	LC Laboratories	M-7007	Investigational (III)	10000	1	1536.93	2.5	39.4752	-8.07454	-10.8226	-5.98938	10.0657	39.4752	3.5073	3766.02	2.5	40.7059	-27.3005	-1.15917	-29.3208	-5.56972	40.7059	1.6689	3072.57	2.5	26.491	11.74	-5.29471	-13.2896	0.398328	26.491	1.1001	3571.24	2.5	41.9495	-18.3167	-3.80992	-14.6229	-3.38932	41.9495	1.8522	3464.54	2.5	57.117	-18.9303	-14.8071	-12.7454	-3.17374
FIMM003792-001	Pictilisib (GDC-0941)	LC Laboratories	G-9252	Investigational (II)	10000	1	200.719	1.43344	76.8098	2.80799	-17.6611	23.1718	66.8441	76.8098	15.3944	419.055	1.12948	81.5811	-36.1244	-2.99889	15.6396	58.0713	81.5811	12.7598	582.425	0.983245	64.4399	5.53495	-5.29471	12.81	38.4573	64.4399	8.694	713.246	2.5	68.506	-27.9566	-18.7636	0.368585	47.9246	68.506	9.4062	884.475	2.5	76.6494	-43.3354	-21.0234	-6.29816	44.2751
FIMM003793-001	Vismodegib	LC Laboratories	V-4050	Approved	10000	1	10000	2.5	8.83177	-2.10412	-9.15758	-7.11807	8.83177	8.34874	0	10000	2.5	10.3226	-5.7296	9.49774	-4.04922	-2.48327	5.17726	0	2766.62	1	10.8901	7.44985	1.60503	-0.943245	2.596	10.8901	0	10000	1.18472	11.8833	11.8833	6.97408	-2.95226	1.0543	3.37825	0	10000	1	6.46534	5.75127	-5.30749	-6.48005	-1.58566
FIMM003794-001	Sorafenib	LC Laboratories	S-8502	Approved	1000	0.1	1000	2.5	7.98261	-7.27582	-25.9663	-271.375	-6.71915	4.03925	0	1000	2.5	7.43997	-19.335	-0.530976	-14.1479	-3.17584	5.41091	0	1000	2.5	12.2647	12.2647	-8.70251	-14.1593	-12.4267	-2.56311	0	1000	1	0	-35.4565	-14.2803	-13.6782	-13.0313	-13.3321	0	1000	2.5	14.8081	14.8081	-16.3566	-19.6574	-7.66686
FIMM003795-001	Seliciclib (Roscovitine)	LC Laboratories	R-1234	Investigational (I)	10000	1	4293.49	2.5	28.9575	0.252095	-9.21705	-26.4289	-11.2434	28.9575	0.8157	4278.75	2.5	17.2171	6.85433	-14.9571	-7.3617	-6.54835	17.2171	0.2169	7027.56	2.5	18.8194	7.75366	-7.35622	-6.47695	-13.8787	13.8194	0.0488	10000	1	0	-18.6415	-2.01105	-11.617	-9.34245	-4.76392	0	10000	1.2535	2.73315	-12.9846	-19.2895	-19.233	2.73315
FIMM003796-001	Patupilone (Epothilone B)	LC Laboratories	E-5500	Probe	1000	0.1	1.73083	2.5	25.4497	-25.1671	5.25273	25.4497	21.9541	24.0933	7.8463	8.7965	2.5	21.4778	8.66911	-4.59182	12.538	20.3866	21.4778	4.3831	1000	2.5	3.65687	3.65687	-8.96336	-5.4964	-19.2002	-9.25272	0	9.51065	1.6022	38.0962	-14.6958	1.107	19.9119	36.4523	38.0962	8.9377	241.871	0.521831	31.8803	-16.0958	-7.48411	-2.84213	31.8803
FIMM003797-001	Docetaxel	LC Laboratories	D-1000	Approved	1000	0.1	1.22744	0.318242	31.6029	12.0532	11.001	25.4292	20.6614	31.6029	7.5563	2.44022	0.833475	24.2954	-10.9349	14.2653	15.0813	21.2598	24.2954	5.7851	1000	2.5	11.5098	11.5098	-5.84164	-10.365	-16.0607	-2.59603	0	1.7559	1.64089	45.6981	6.69552	12.4998	44.3793	45.6981	44.3602	15.3978	1000	0.142961	16.3291	16.3291	-8.59086	1.26064	11.2546
FIMM023794-001	Pentostatin	NCI OncSet	218321	Approved	10000	1	1540.19	2.20007	47.4115	-12.128	9.55401	4.94864	13.1014	47.4115	4.2638	1317.81	2.5	30.7414	-11.4239	4.00102	-2.821	10.2841	30.7414	2.7858	2639.1	2.5	19.7027	5.9032	-2.48433	-1.3781	1.30094	19.7027	0.7213	1899.02	2.5	45.096	-22.1669	-9.28955	3.94708	7.46028	45.096	3.5765	1316.38	2.5	28.0814	-7.19448	-12.4829	-22.0625	9.55029
FIMM023795-001	Sirolimus (Rapamycin)	NCI OncSet	226080	Approved	1000	0.1	4.79468	1.56633	45.5341	-11.4491	4.14272	34.6024	43.4786	45.5341	12.6916	4.85735	0.837978	43.4672	-10.0329	14.4897	25.4529	43.4672	35.758	11.113	1000	2.5	9.44803	1.98132	-4.29341	7.21663	9.44803	7.86213	0	1.07022	2.5	30.2067	-20.9249	14.0681	28.882	30.2067	28.4631	10.6398	46.8675	0.928463	13.7875	-13.4513	-2.52217	4.75709	8.11714
FIMM023796-002	Estramustine	Sigma	E0407	Approved	990000	99	990000	1	0	-18.997	-1.82359	-20.2724	-23.0535	-17.0388	0	990000	1.07977	1.35597	-3.69748	-2.40435	-6.13348	1.35597	-12.0992	0	990000	2.5	2.84671	2.84671	-4.60474	-11.2092	-4.1226	-4.18409	0	990000	1	0	-27.1541	-7.83201	-6.30173	-15.6352	-27.0508	0	990000	2.5	10.5744	-14.5921	10.5744	-18.3033	-8.32533
FIMM023797-001	Floxuridine	NCI OncSet	27640	Approved	10000	1	3921.03	2.5	20.9999	-7.57534	-22.894	-4.55287	-4.11427	20.9999	0.4797	10000	0.654836	6.71585	5.76763	-9.90906	3.80396	6.71585	1.79619	0	10000	2.5	15.1003	15.1003	-6.02676	-1.57421	-2.62347	5.38542	0	2377.88	2.5	22.2669	-20.9918	-15.0275	-6.74069	2.14869	22.2669	1.0504	10000	2.5	16.1559	-12.8118	-8.42485	16.1559	-6.71788
FIMM023798-001	Gemcitabine	NCI OncSet	613327	Approved	1000	0.1	18.939	2.5	29.3574	-18.5377	-28.9792	5.03073	29.3574	25.8	5.6919	10.9268	2.5	11.3531	-15.9119	-5.48925	5.10662	11.3531	4.61375	0.5091	1000	2.5	12.587	12.587	-13.81	-2.98108	-18.2269	-2.89225	0	60.438	2.5	32.2583	-23.9535	-13.5238	-10.3096	25.8008	32.2583	4.3567	1000	2.5	7.43904	-4.51546	-15.2129	-16.5652	7.07133
FIMM023799-001	Teniposide	NCI OncSet	122819	Approved	10000	1	2130.76	2.5	55.1131	-5.93797	-27.2745	3.88152	7.01032	55.1131	4.1407	827.529	1.81393	27.9926	2.74662	1.36483	0.702387	16.3516	27.9926	2.9132	4152.98	2.5	17.9994	14.3085	-14.2139	-7.06528	-5.50399	17.9994	0.2732	306.249	1.16982	54.0611	-25.7115	-18.6806	16.2857	40.4903	54.0611	9.2062	697.352	2.5	36.5136	-8.0414	-16.8915	-17.4545	26.6319
FIMM023800-001	Dactinomycin	NCI OncSet	3053	Approved	1000	0.1	11.3931	1.69639	86.5668	-4.00108	4.00396	38.1731	86.5668	74.4631	20.1988	13.5424	2.5	87.7615	2.04027	0.209399	27.9838	87.7615	72.1801	19.9939	24.1334	2.5	81.8535	12.8171	-4.68888	7.498	81.8535	61.5682	16.1084	7.79221	2.5	64.1235	-29.2942	-2.44462	41.8219	64.1235	49.2494	16.8	8.50833	2.5	47.0058	-20.2439	-14.0139	28.4642	47.0058
FIMM023801-001	Streptozocin	NCI OncSet	85998	Approved	10000	1	10000	1	0	-19.656	-19.1278	-9.29336	-17.452	-9.93458	0	10000	1.06699	12.0379	12.0379	-5.6463	-9.48318	2.96694	-7.59108	0	10000	2.5	13.0657	13.0657	-11.1511	3.75486	-4.21678	-3.41063	0	10000	1	0	-32.7336	-25.1196	-13.6973	-12.6917	-10.8439	0	10000	1	0	-15.2488	-19.8059	-0.800849	-9.75848
FIMM023802-001	Vinorelbine (tartrate)	NCI OncSet	608210	Approved	10000	1	201.519	1.60552	49.0542	-75.2467	-5.21308	12.7469	44.4383	49.0542	9.7822	140.723	1.57137	55.7833	-9.41349	-6.89147	21.6442	50.3326	55.7833	12.333	10000	2.5	13.4892	13.4892	-3.40149	-24.1268	-14.2476	6.82537	0	71.1286	2.5	26.1782	-34.8355	-21.2728	19.1008	26.1782	6.9701	6.2152	1734.66	2.17766	31.0609	-18.5328	-15.7294	7.36427	7.03259
FIMM023803-001	Triethylenemelamine	NCI OncSet	9706	Approved	10000	1	10000	2.5	2.52709	-27.5832	-12.884	2.52709	-19.4302	1.71384	0	10000	0.332346	5.82618	-5.15365	-4.56939	5.82618	5.52644	-13.7347	0	10000	2.5	12.5317	12.5317	-7.42353	-7.14202	-7.113	-10.7338	0	10000	1	0	-31.5394	-15.7101	-14.7661	-18.2674	-11.6281	0	10000	2.5	1.7457	-14.2291	-14.2906	1.7457	-13.4188
FIMM023804-001	Cladribine	NCI OncSet	105014	Approved	1000	0.1	1000	2.5	1.48662	-0.945982	1.48662	-24.4588	-20.8207	-15.2468	0	1000	1	14.0156	14.0156	8.44327	5.51603	5.07476	6.38674	0	1000	2.5	9.53047	9.53047	-6.24553	-8.48068	-4.4601	-0.292104	0	1000	1	0	-27.1254	-16.0791	-11.1494	-11.8992	-1.69487	0	1000	2.5	12.8032	12.8032	-11.6344	-14.3016	-8.03483
FIMM023805-001	Mitomycin C	NCI OncSet	26980	Approved	10000	1	3536.11	1.4198	20.6993	20.6993	-17.1457	-14.8752	4.58171	16.1784	0.3691	682.598	2.5	11.3621	1.42085	3.23821	0.0200409	8.20638	11.3621	0.2281	10000	2.5	13.793	13.793	-11.2352	-10.6038	-10.0328	-6.06014	0	4159.19	2.5	31.416	-25.7879	-19.3448	-24.7572	-9.67266	31.416	0.9875	10000	0.461928	54.3652	-10.7377	-15.6741	-20.7286	54.3652
FIMM023806-001	Carboplatin	NCI OncSet	241240	Approved	10000	1	10000	2.5	1.6925	-7.53541	-19.6234	-16.6401	-5.50484	1.6925	0	10000	1	6.48295	-7.08797	-1.28257	-3.36688	-7.30115	6.48295	0	10000	2.5	12.4397	12.4397	-5.2863	-9.82787	-15.8252	-6.52092	0	10000	1	0	-28.8165	-15.0367	-29.1087	-20.9279	-16.3237	0	10000	2.5	1.73883	-27.2094	1.73883	-18.7075	-14.5034
FIMM023807-001	Cisplatin	NCI OncSet	119875	Approved	10000	1	10000	1	0	-15.4028	-24.9554	-9.35492	-0.412602	-20.8576	0	10000	2.5	2.83356	2.83356	-6.18475	-1.00968	-1.06802	0.696658	0	10000	2.5	18.4514	18.4514	-2.54323	-8.88995	-5.19004	3.43531	0	10000	1	0	-16.2531	-20.7285	-15.1096	-14.5597	-16.072	0	10000	1	0	-7.78214	-3.29689	-13.5336	-7.37635
FIMM023807-004	Cisplatin aq	Sigma	P4394	Approved	5000	0.5	5000	1	7.08289	-5.57855	-3.667	7.08289	-8.2664	-4.1957	0	5000	2.5	4.80376	-8.2616	-6.74564	1.23586	4.80376	1.12273	0	5000	2.5	8.89183	-2.79674	8.89183	-2.90434	-9.95428	-5.8462	0	5000	2.5	5.90184	-10.7118	3.32099	-11.5406	-3.22894	2.97163	0	5000	1	0	-11.9649	-2.15325	-0.154107	-0.288082
FIMM023808-001	Pemetrexed	NCI OncSet	698037	Approved	10000	1	10000	1.69137	1.05631	-18.5777	-18.5728	-23.8637	1.05631	-15.5454	0	2350.29	2.5	14.3446	-6.56635	0.344013	-0.451398	1.41619	14.3446	0.305	10000	2.5	18.2672	18.2672	2.94291	-9.14575	-7.32492	-1.81434	0	10000	1	0	-30.1445	-17.4906	-19.003	-19.8241	-12.4414	0	8859.36	2.5	14.1686	14.1686	-19.6215	-4.39835	-8.4028
FIMM023808-003	Pemetrexed aq	LC Laboratories	P-7177	Approved	10000	1	202.433	2.15234	11.4635	-19.1368	-2.45788	2.11666	10.9666	11.4635	0.4185	490.212	2.5	10.2991	-15.2816	-9.4267	-9.84296	10.2991	9.13558	0.0432	10000	2.5	23.2754	23.2754	-2.83773	-5.07008	-3.8008	-9.57362	0	10000	1	0	-18.8708	-11.8818	-13.1724	-3.26667	-5.13182	0	10000	1	0	-20.3304	-12.5752	-17.5151	-7.18269
FIMM023809-001	Oxaliplatin	NCI OncSet	266046	Approved	10000	1	10000	2.5	4.06059	-7.89483	-20.4757	-18.7949	-8.9519	4.06059	0	10000	2.5	3.33554	-7.58785	-18.1317	-7.67186	-0.209841	3.33554	0	10000	2.5	16.0117	16.0117	-1.31474	-12.1215	-17.2144	-5.31959	0	10000	1	0	-26.3134	-20.6916	-40.4167	-13.5313	-7.68775	0	10000	2.5	13.5257	-4.86114	13.5257	-22.3252	-10.4751
FIMM023810-001	Uracil mustard	NCI OncSet	34462	Approved	10000	1	10000	0.941335	1.85932	-7.65521	-26.442	-1.14628	1.85932	-11.5773	0	1033.24	2.5	11.637	-4.6429	-1.63032	-0.51343	5.58666	11.637	0.2084	10000	2.5	19.2523	19.2523	2.98498	-0.508393	-3.38481	-4.85058	0	10000	1	0	-13.1194	-1.3284	-9.24087	-8.96508	-4.46379	0	10000	1	0	-9.59696	-2.92798	-8.52133	-6.75661
FIMM023811-001	Daunorubicin	NCI OncSet	82151	Approved	1000	0.1	208.294	2.5	78.9433	-14.3644	-16.2934	-6.46138	10.6532	78.9433	6.1534	188.903	2.5	87.7522	-29.0718	-2.80819	-1.4439	14.7256	87.7522	7.3047	340.962	2.5	32.2261	12.2924	-1.89533	-0.68745	-1.43045	32.2261	1.342	133.584	2.5	72.4463	-19.8262	-10.0552	-7.67587	23.697	72.4463	7.4109	349.878	2.5	73.4556	-12.5698	-10.8597	-14.3824	-4.66499
FIMM023812-001	Cytarabine	NCI OncSet	63878	Approved	10000	1	435.03	2.5	31.7273	-2.94278	-14.113	-13.5413	31.7273	29.1281	4.8377	42.8902	2.5	13.1955	-9.6417	-5.0181	13.1955	8.28166	11.9531	1.5611	10000	1	7.35305	3.23338	6.96495	7.35305	1.67769	6.46332	0	1942.01	2.5	36.8764	-7.96023	-3.82837	-1.18687	5.82812	36.8764	2.7465	10000	0.0218777	13.1143	13.1143	-3.90561	9.26408	1.49367
FIMM023813-001	Dexrazoxone	NCI OncSet	169780	Approved	10000	1	10000	0.584184	10.0852	7.50046	-26.997	0.167105	10.0852	-9.8279	0	10000	0.223854	10.9448	-10.185	10.9448	6.79387	0.407449	-11.1371	0	10000	0	4.09877	4.09877	0.772014	3.55875	-0.315915	1.43584	0	10000	2.5	0.7807	-5.67684	-1.67895	-8.0862	0.7807	-2.6243	0	10000	0.910097	3.06239	-5.86361	-4.18229	-8.03628	3.06239
FIMM023814-001	Etoposide	NCI OncSet	141540	Approved	10000	1	10000	2.5	8.22074	-5.93797	-20.1189	-3.67044	-10.8517	8.22074	0	1877.21	2.5	12.9184	-18.9221	7.99456	-9.28468	2.25932	12.7228	0.2388	10000	2.5	6.67045	0.747681	6.67045	-1.65947	-1.25778	-2.10233	0	604.813	2.5	46.7225	-11.734	-4.31729	-3.40076	36.6221	46.7225	6.7442	1829.18	0.239901	24.1998	-0.401854	-0.124202	24.1998	1.39684
FIMM023816-003	Arsenic(III) oxide aq	Sigma	202673	Approved	2500	0.25	2500	2.5	1.55001	1.55001	-0.0792864	-23.5764	-3.72256	-12.9213	0	2500	2.5	6.19433	-16.7269	-8.76484	5.03218	-1.83587	6.19433	0	2500	2.5	7.59715	7.59715	2.64841	0.983746	-0.198183	3.04858	0	2500	2.5	7.70286	-5.28512	7.70286	1.45645	0.403322	-0.0102866	0	2500	2.5	55.361	-3.61669	55.361	-7.53101	-2.88324
FIMM023818-001	Doxorubicin	NCI OncSet	123127	Approved	1000	0.1	246.699	2.5	76.8952	-6.45714	-10.9812	-12.0227	6.57943	76.8952	5.2872	331.082	2.5	66.1189	-28.9523	-1.51814	-9.64446	-1.62509	66.1189	3.4736	387.108	2.5	56.6065	6.98033	-8.15558	-5.63283	-9.99352	56.6065	2.4565	154.226	2.5	72.9691	-30.0298	-18.3485	-13.3633	18.4986	72.9691	6.8841	395.929	2.5	76.2404	-12.4834	-10.1956	-19.5564	-16.1495
FIMM023819-001	Valrubicin	NCI OncSet	246131	Approved	10000	1	1447.59	2.5	55.0277	-7.89483	-18.553	-47.2583	15.9022	55.0277	5.3205	1267.06	2.5	76.9631	-8.07686	-9.44913	-9.29708	27.4779	76.9631	8.0981	3995.85	2.5	30.4488	17.1441	-12.3038	-7.70477	-6.94033	30.4488	0.9936	768.462	2.5	58.1758	-29.5044	-14.9629	-12.8862	38.6883	58.1758	7.723	1529.12	1	68.1977	-22.3007	20.3692	-29.9851	-5.7108
FIMM023820-002	Sunitinib (Sutent, SU-11248)	Caroline	CH003	Approved	1000	0.1	1000	0.24224	7.01032	-12.128	5.88702	5.89263	7.01032	-3.87569	0	1000	2.5	34.7328	-2.0457	4.78626	34.7328	-5.76545	-9.08919	0	1000	1.5809	7.77985	-4.98783	-2.68627	0.847322	6.01809	7.77985	0	1000	0.214364	5.46962	-0.259748	1.37452	0.0536774	5.46962	-6.30329	0	144.77	2.5	13.3981	-16.3723	-10.3432	0.371372	3.79833
FIMM023821-001	Ixabepilone	NCI OncSet	747973	Approved	1000	0.1	481.287	2.5	33.7576	-16.6208	-1.30823	-3.79357	-28.792	33.7576	0.8825	327.372	2.5	26.2196	-15.7163	-6.99243	-4.76879	-0.46579	26.2196	1.0004	1000	2.5	10.5984	10.5984	-10.6799	-14.8926	-14.4909	-16.3455	0	414.953	2.5	45.125	-26.0745	-17.4813	-27.0379	-13.6823	45.125	1.6951	416.299	2.5	22.9987	-5.70806	-12.9625	-19.4553	-7.12459
FIMM023825-001	Azacitidine	NCI OncSet	102816	Approved	10000	1	2957.36	2.5	31.8802	6.02283	-22.4381	-6.68711	0.9388	31.8802	1.5499	10000	0.347345	7.96007	-6.03387	-2.0566	7.96007	1.19035	-0.966387	0	10000	2.5	15.1279	15.1279	5.3494	-0.721556	-1.38336	1.84725	0	4652.33	2.5	16.2547	-13.6162	-8.21023	-13.2202	-11.0312	16.2547	0.1344	10000	1	0	-11.0488	-12.1878	-16.3025	-7.33762
FIMM023826-001	Clofarabine	NCI OncSet	606869	Approved	10000	1	489.918	1.66874	32.2216	3.14745	0.099108	2.13718	24.6961	32.2216	4.4146	373.209	2.5	19.6037	-7.83779	-8.89946	-2.41159	19.6037	10.4413	2.4408	10000	2.5	16.8587	16.8587	0.948715	-9.65734	-2.38801	-1.02442	0	4102.83	2.5	35.1434	-13.6448	-11.6511	-20.4153	-9.78587	35.1434	1.2053	6167.28	1	43.0179	24.902	-10.1219	-18.3842	-7.24079
FIMM023828-001	Fludarabine	NCI OncSet	312887	Approved	10000	1	10000	2.5	14.6091	14.6091	-5.53023	-10.7299	-26.5985	-24.6764	0	154.586	2.5	13.506	-0.285257	-4.23285	3.41936	13.506	10.0289	1.2299	10000	2.5	25.4573	25.4573	9.38828	-4.52438	-2.52144	-4.15117	0	10000	1	0	-9.45064	-3.45937	-8.2866	-11.0501	-7.99756	0	10000	1	0	-11.3599	-10.251	-6.33858	-3.25121
FIMM023830-001	Bortezomib	NCI OncSet	681239	Approved	1000	0.1	6.81549	2.5	74.0577	-6.63685	-16.4916	54.3236	57.3256	74.0577	19.8633	44.5045	0.929483	92.3703	-16.5313	-6.77929	24.3116	58.8392	92.3703	13.9716	39.8496	0.784449	73.6144	-2.24436	11.332	17.0477	47.609	73.6144	11.3031	6.27178	2.5	95.276	-5.04627	-2.1402	72.8164	95.276	94.5202	25.5843	8.31083	2.5	93.5527	-9.52783	-5.78709	57.5676	89.8066
FIMM023831-001	Bleomycin	NCI OncSet	125066	Approved	10000	1	6149.97	2.5	15.9868	15.9868	0.891972	8.56044	-4.32971	12.5942	0.0343	3849.79	2.5	11.8844	-14.4014	-6.88025	-1.45631	-2.00149	11.8844	0.0155	10000	2.5	8.20186	-2.2996	8.20186	0.531841	-6.37521	-1.3947	0	3329.78	2.5	19.4012	-9.61306	-3.67154	1.07474	-0.558991	19.4012	0.51	10000	2.5	17.1933	17.1933	-7.22586	-2.51876	-0.849721
FIMM023832-001	Dactolisib (NVP-BEZ235)	LC Laboratories	N-4288	Investigational (I/II)	1000	0.1	6.68356	2.5	67.6789	2.74809	-13.2805	50.1988	63.7888	67.6789	18.2904	8.9421	2.5	45.0216	-16.5748	-12.6126	25.9368	36.406	45.0216	11.3573	52.6985	1.10596	32.4154	-1.19484	1.1759	4.68425	21.3626	32.4154	3.9105	27.7671	2.25244	54.9131	-16.7116	-14.2341	5.19717	51.8493	54.9131	10.3602	116.744	2.5	69.6582	-38.7897	-11.3208	-1.54864	28.1812
FIMM023833-001	Quizartinib (AC220)	ChemieTek	CT-AC220	Investigational (II)	1000	0.1	1000	2.5	14.7869	0.01248	14.7869	-5.41477	-9.57863	-2.80899	0	1000	2.5	6.28007	-16.8574	5.61638	-10.4509	2.53032	6.23556	0	1000	2.5	7.00795	7.00795	-2.1141	-13.3493	-4.51504	3.08972	0	448.711	2.5	11.0267	-5.78193	-1.9557	-7.86672	-5.85171	11.0267	0	1000	2.5	20.4081	20.4081	-10.6937	-8.90534	-4.62626
FIMM100345-001	Prima-1 Met	Tocris Biosciences	3710	Investigational (I)	10000	1	1130.1	2.5	10.7595	3.54681	-28.781	-12.1869	4.67964	10.7595	0.0674	10000	2.5	3.83033	-22.03	-7.04852	-8.60233	-3.40168	3.83033	0	10000	1	0	-0.697704	-9.80479	-18.6613	-5.00167	-10.1414	0	10000	1	0	-17.6479	-9.83383	-13.974	-8.66317	-7.37794	0	10000	2.5	3.26236	3.26236	-4.18229	-6.39921	-1.5663
FIMM100346-001	Carfilzomib	ChemieTek	CT-CARF	Approved	1000	0.1	19.6833	1.00765	91.829	9.69694	0.475719	31.9346	75.7947	91.829	17.9317	15.8101	2.43575	96.466	-18.683	-9.95393	23.9394	94.2807	96.466	20.9978	74.6297	2.5	92.6712	0.204511	-17.9246	-4.47322	62.7181	92.6712	12.3845	8.82122	2.5	92.2382	-27.7656	-20.3042	53.6548	92.2382	86.1651	23.1078	2.81813	0.474472	91.0796	6.33892	55.4717	34.0222	90.3101
FIMM100347-001	Gandotinib (LY2784544)	Selleck	S2179	Investigational (II)	10000	1	1409.96	2.5	66.6548	-2.86291	-14.1923	-12.4742	19.8976	66.6548	6.6089	2700.42	2.5	67.9606	-5.6644	-15.9667	0.25576	4.0058	67.9606	4.315	3264.21	2.5	47.7858	-1.05675	-1.10438	-3.71436	-0.786845	47.7858	2.4158	1490.25	2.5	21.1536	-9.07804	-2.33392	-8.57288	5.74321	21.1536	1.4065	1445.55	2.5	24.4203	-3.15002	-8.35106	-10.9668	7.01323
FIMM100352-001	AZ 3146	Tocris Biosciences	3994	Probe	10000	1	3089.57	2.5	24.5413	-5.21912	1.20912	9.05296	0.233721	24.5413	0.9506	4028.1	2.5	14.9906	2.79009	-11.502	-2.70934	-3.64257	14.9906	0.1345	4033.04	2.5	11.6883	0.720063	-9.65333	-2.2478	-2.86679	11.6883	0.007	3170.32	2.5	27.0883	-9.27867	-7.11246	-6.23493	-0.011793	27.0883	1.1023	3817.65	2.5	14.1381	-29.8539	-8.46174	-15.9791	-2.16667
FIMM100354-001	S-trityl-L-cysteine	Enzo Life Sciences	ALX-105-011	Probe	40000	4	40000	0.4742	21.582	-23.5297	-9.23687	-2.25445	21.582	0.98848	0	2438.08	2.5	18.0555	-24.3664	5.06671	-0.426585	14.033	18.0555	1.6876	40000	0.576652	6.81867	-6.24909	-7.81901	-2.34159	6.81867	-5.13857	0	24499.9	0.396046	19.1873	-17.2849	-0.987073	2.2962	19.1873	2.31328	0.0068	40000	2.5	9.93762	-14.6439	0.170932	-1.02317	9.93762
FIMM100355-001	Sotrastaurin	Axon Medchem	Axon 1635	Probe	10000	1	3825.68	2.5	21.2772	-21.2734	-2.18038	1.48049	-3.40919	21.2772	0.5169	5062.57	2.5	10.2775	-16.6726	0.51228	-21.6413	-10.2671	10.0427	0	10000	2.5	8.15835	-12.5002	-9.85527	0.429523	-0.143241	8.15835	0	10000	1.04614	0.290109	-7.18636	-0.396674	-1.09144	0.290109	-8.98507	0	10000	1.43903	8.48214	8.48214	0.152486	-9.14787	1.0095
FIMM100356-001	XL765	ChemieTek	CT-XL765	Investigational (II)	10000	1	10000	0.735356	10.6354	10.6354	-17.9187	-7.26172	7.48037	1.4365	0	8266.7	2.5	13.6958	4.75701	4.53947	-14.6318	-11.5469	8.69576	0	10000	2.5	6.07812	6.07812	-8.48374	-4.59259	4.41693	4.01129	0	10000	2.5	4.87525	-27.0777	-4.98149	-2.8282	4.87525	-3.66023	0	10000	2.5	2.44265	-5.01669	-5.32594	-8.58197	2.44265
FIMM100357-001	Geldanamycin	National Cancer Institute	NSC 122750	Probe	10000	1	2789.76	2.5	85.7702	4.58514	-17.4034	-10.4631	4.22917	85.7702	5.3512	942.709	2.5	78.5436	-12.3802	-2.84184	-9.78093	42.3079	78.5436	9.5472	1912.04	2.5	58.9022	5.6086	-7.99571	-11.482	9.67565	58.9022	4.8078	2945.91	2.5	73.2983	-34.5298	-37.804	-27.8681	2.30908	73.2983	4.3356	3586.9	2.5	74.9357	-43.0243	-15.2498	-23.4166	-6.36928
FIMM100358-001	Bendamustine (hydrochloride hydrate)	National Cancer Institute	NSC 138783	Approved	10000	1	5023.58	2.5	17.7784	5.0444	-20.7136	-3.58835	-20.0177	17.7784	0.1594	10000	2.5	2.90963	2.90963	-7.55332	-16.2446	-2.36283	-4.08631	0	10000	2.5	8.27842	8.27842	-5.49666	-7.31255	-0.684811	-4.91641	0	10000	2.5	0.428136	0.428136	-0.599624	-7.06514	-6.66307	-0.126465	0	10000	2.5	14.4106	14.4106	-5.91621	-14.0793	-5.94321
FIMM100359-001	Phosphoramide mustard	National Cancer Institute	NSC 69945	Approved	990000	99	990000	1	0	-19.7957	-15.9762	-28.0706	-17.9808	-19.9616	0	990000	2.5	5.76221	-7.35964	5.76221	-9.01174	-2.61878	-2.3408	0	990000	2.5	10.4235	10.4235	-3.88111	-3.67173	-5.01737	0.613008	0	990000	1	0	-27.0777	-9.92608	-11.5502	-9.01225	-4.57997	0	990000	1	0	-18.481	-8.8491	-14.5643	-6.79535
FIMM100360-001	Ifosfamide mustard	National Cancer Institute	NSC 297900	Probe	10000	1	10000	2.5	0.331967	0.331967	-15.8969	-3.17792	-13.5937	-19.1722	0	10000	1	0	-32.0059	-23.5836	-10.6618	-14.0462	-14.2433	0	10000	2.5	4.66035	4.66035	3.54033	-13.085	-18.3054	-11.0053	0	10000	1	0	-24.7179	-8.51466	-12.0273	-15.7013	-13.8162	0	10000	1	0	-6.58954	-9.80829	-9.51166	-4.52943
FIMM100361-001	Cyclopamine	National Cancer Institute	NSC 734950	Probe	10000	1	10000	1.98983	0.645017	-17.16	-26.8186	-30.1433	0.645017	-20.5163	0	10000	1	0	-8.89188	-5.18637	-13.9743	-15.1904	-1.77729	0	10000	2.5	3.77655	3.77655	-3.03126	-5.59872	-17.0889	-8.0267	0	10000	1	0	-33.6699	-18.0348	-26.6562	-22.5129	-17.5145	0	10000	1	0	-31.2193	-10.1588	-19.7585	-9.93278
FIMM100362-001	Midostaurin (PKC412)	LC Laboratories	P-7600	Investigational (III)	10000	1	4097.93	2.5	18.8878	-8.07454	2.49752	6.32359	-5.26982	18.8878	0.3286	2726.17	2.5	17.6343	-26.8875	8.23013	0.131698	1.29574	17.0385	0.5193	954.609	2.5	17.662	-4.95101	-2.38336	-4.60112	9.40879	17.662	1.2753	962.368	2.5	18.2588	-24.4599	-14.1419	-3.83018	9.62077	18.2588	1.3699	1806.97	2.5	39.3568	-14.6785	-4.23763	-6.15668	7.28436
FIMM100364-001	Regorafenib (BAY 73-4506)	Selleck	S1178	Approved	10000	1	3540.8	2.5	52.681	-12.0881	-9.53419	-27.2087	-3.82049	52.681	2.4937	3341.71	2.5	33.5177	-18.6613	-17.6157	0.789231	-1.03791	33.5177	1.4589	8043.18	1	18.0652	0.968632	3.229	-6.05915	-9.28713	18.0652	0	3506.6	2.5	29.0537	-5.68639	-3.43169	-11.1589	-1.87981	29.0537	1.0967	3642.17	2.5	18.1692	-18.239	-8.03748	-11.4721	-1.7987
FIMM100365-001	XAV-939	Selleck	S1180	Pre-clinical	10000	1	10000	2.5	7.77272	4.04601	-12.8642	-15.3472	-1.29395	7.77272	0	1170.66	2.5	11.1422	-21.4975	-13.5661	-6.84064	4.54781	11.1422	0.115	10000	2.5	6.03938	0.204511	6.03938	1.49534	-0.912427	-5.4677	0	10000	0.591432	4.97903	-6.97617	-5.53499	-1.85485	4.97903	-0.891307	0	10000	2.5	8.1946	-23.718	-7.0783	-1.97307	8.1946
FIMM100366-001	UCN-01	Sigma	U6508	Probe	10000	1	198.434	0.687039	90.3143	-3.46194	12.5669	36.0389	63.9846	90.3143	17.1282	355.411	0.910956	97.1258	-6.17514	-8.43953	29.5842	65.524	97.1258	15.8058	486.449	1.20645	96.0201	0.0203853	5.85426	12.1364	67.2939	96.0201	14.3323	597.728	1.7393	67.5668	-12.5748	-8.69915	3.33635	47.8963	67.5668	9.6379	864.399	1.49284	69.814	-19.3279	-7.92681	4.47414	38.2907
FIMM100367-001	Ruboxistaurin (LY 333531 mesylate)	Axon Medchem	Axon 1401	Probe	10000	1	2346.03	2.5	99.7653	-2.66323	14.113	9.62757	9.85022	99.7653	7.1335	2937.65	2.5	69.4862	5.09388	10.4737	-0.898024	2.16898	69.4862	4.1058	1830.4	2.5	22.0971	-1.80246	1.32736	0.600053	3.9617	22.0971	1.3084	1543.56	2.5	72.0688	20.8927	6.61431	1.32285	18.1589	72.0688	6.7947	2778.36	2.5	97.3891	18.2476	1.07478	0.674532	4.88287
FIMM100368-001	Capecitabine	LC Laboratories	C-2799	Approved	10000	1	10000	2.5	2.00928	2.00928	-21.2884	-10.4015	-8.65811	-4.68639	0	10000	2.5	9.42979	9.42979	-4.04215	-11.3689	-5.72028	-0.938899	0	10000	2.5	11.8873	11.8873	-10.377	-11.8401	-9.08306	-12.0174	0	10000	1	0	-20.4472	-11.3283	-17.9056	-14.3616	-17.621	0	10000	1	0	-6.10559	-10.3063	-11.8763	-10.1071
FIMM100371-001	Chloroquine	Sigma	C6628	Approved	990000	99	990000	0.636889	9.71312	-2.76307	-0.297324	-11.5507	9.71312	-2.80899	0	990000	1.08788	7.09163	-16.0641	-19.3208	7.09163	-0.300176	0.449263	0	990000	2.5	4.407	1.24482	4.407	-1.2502	-4.53074	-1.25481	0	990000	2.5	0.894823	-7.34878	0.894823	-8.00986	-5.10639	-0.513727	0	990000	0.403138	5.33578	-22.3353	5.33578	4.69646	3.15922
FIMM100371-002	Chloroquine aq	Sigma	C6628	Approved	100000	10	11066.6	2.5	94.8798	-0.466751	14.5689	-8.24676	41.5396	94.8798	10.6297	14636.6	2.5	80.4953	-11.2283	-11.1542	1.9058	22.3739	80.4953	7.827	21214.7	2.5	63.6993	10.2946	3.79276	3.52465	8.19222	63.6993	4.8618	32895.9	2.5	91.5867	-14.0748	-1.27305	-2.16022	-1.93642	91.5867	4.9368	22202.2	2.5	93.3191	-14.8859	21.7895	-8.17775	10.7704
FIMM100372-001	Valproic acid	Sigma	P4543	Approved	10000	1	10000	1	0	-10.93	-22.894	-1.72088	-4.83893	-31.2047	0	10000	2.5	8.11489	8.11489	4.89844	-2.51084	-2.10688	-5.39201	0	10000	2.5	12.1082	12.1082	-10.1077	-6.35758	-6.66562	1.78143	0	10000	1	0	-24.2497	-18.0717	-10.5673	-19.9751	-15.4717	0	4711.76	2.5	12.5217	-23.8044	-28.9367	-15.2313	-9.23557
FIMM100372-002	Valproic acid aq	Sigma	P4543	Approved	1000000	100	308545	2.5	47.7741	6.08274	-10.0694	-5.76364	0.566675	47.7741	2.5575	364926	2.5	39.8126	-6.80543	-25.5467	4.97015	-4.12436	39.8126	1.6821	679028	2.5	19.4201	8.19556	1.42833	-4.32827	-8.28248	14.4201	0.0718	316898	1	21.3859	-12.1735	2.13097	-6.63572	-10.3519	21.3859	0.3803	48616.1	2.5	16.3386	-9.40684	0.392282	-4.64088	14.7793
FIMM100373-001	Tivatinib (ARQ 197)	ChemieTek	CT-ARQ197	Investigational (II)	1000	0.1	49.2016	2.5	27.4854	14.2097	-25.4113	-17.461	26.1062	27.4854	3.8109	631.087	1	18.4404	0.573231	-5.07419	-19.2097	-9.27346	18.4404	0.0182	1000	2.5	10.4419	10.4419	-7.84425	-11.9339	-10.2447	-6.15065	0	364.476	2.5	43.1791	0.80074	2.22322	-11.3212	-4.36107	43.1791	1.8792	112.394	1	10.7809	10.7809	-10.3801	-14.7867	-1.58566
FIMM100374-001	MK-4827	ChemieTek	CT-MK4827	Investigational (I)	10000	1	694.838	2.5	12.1462	-7.99467	-3.9445	-3.38313	8.7926	12.1462	0.3853	931.241	2.5	16.5901	7.01733	3.42891	-24.9414	9.41085	16.4337	1.1079	10000	2.5	10.1841	10.1841	-11.7064	-4.07248	-12.3403	-3.13909	0	4641.55	2.5	20.8825	-20.6288	-4.06822	-13.0198	-13.9653	20.8825	0.3395	1	1	11.4723	11.4723	-13.2023	-3.67077	2.13278
FIMM100375-001	Volasertib (BI 6727)	ChemieTek	CT-BI6727	Investigational (III)	1000	0.1	60.4453	2.12483	24.1786	2.82796	-25.6492	0.926404	17.9782	24.1786	2.799	12.4674	0.902918	35.7435	-25.0619	12.8182	12.7241	35.7435	24.7215	7.0027	1000	2.5	12.0254	12.0254	-6.12773	-9.24807	-15.8095	0.497812	0	361.357	2.5	30.8254	-24.5172	-24.2063	-28.3357	-2.77608	30.8254	1.1635	0.612881	2.5	14.1345	-51.649	14.1345	-6.05563	0.757729
FIMM100376-001	Toremifene (citrate)	Santa Cruz Biotechnology	sc-253712	Approved	10000	1	4048.73	2.5	19.1865	3.54681	-12.666	-18.6307	-4.79976	19.1865	0.3531	3694.45	2.5	69.2938	-18.8243	-1.88833	3.61786	-8.08405	69.2938	3.2646	4150.72	2.5	35.4763	5.66383	-0.944508	-7.65361	-10.8255	35.4763	1.203	10000	2.5	9.04195	-22.0141	-15.3227	-20.5394	-11.2765	9.04195	0	10000	2.5	1.55791	-26.0168	-10.8781	-14.9079	-5.96257
FIMM100377-001	Lasofoxifene	Santa Cruz Biotechnology	sc-211721	Approved	1000	0.1	19.9044	2.5	14.5899	-2.50348	-26.442	2.30135	14.5899	3.80458	1.4865	345.901	2.5	25.0238	-9.34829	-0.912381	1.5212	-1.3842	25.0238	0.8537	1000	2.5	10.7181	10.7181	-11.7737	-9.52944	-11.8458	-2.4726	0	1000	1	0	-29.0649	-13.5976	-31.0745	-12.5973	-21.6776	0	1000	1	0	-12.518	-14.4198	-14.5239	-9.31304
FIMM100378-001	Galiellalactone	Santa Cruz Biotechnology	sc-202165	Probe	50000	5	7003.86	1.26012	72.3297	-0.287039	-9.55401	15.6199	25.1661	72.3297	6.753	50000	2.5	59.6894	59.6894	5.07793	5.09421	-2.09182	14.4408	0.3912	50000	2.5	9.31873	9.31873	-0.73415	-7.15907	-10.6685	-3.64102	0	20036	2.5	59.8216	-21.6701	-35.3962	-22.4861	-13.9182	59.8216	2.5173	30063.3	1	54.7412	-36.8539	17.9896	-25.559	-15.6654
FIMM100379-001	Omacetaxine (Homoharringtonine)	Santa Cruz Biotechnology	sc-202652	Approved	10000	1	29.0001	1.34152	82.122	1.21056	15.6392	69.4891	77.8316	82.122	25.1273	16.7361	2.5	75.5199	-9.14182	16.3967	74.433	73.4735	75.5199	26.1465	82.1601	2.5	62.7037	12.1174	-9.71223	39.1655	56.855	62.7037	16.2475	137.55	0.975993	81.1113	-24.479	-2.38004	41.3447	61.9159	81.1113	17.3796	171.561	0.969278	55.5786	-16.2513	-4.93858	26.1804	41.4475
FIMM100380-001	RAF265	Selleck	S2161	Investigational (II)	1000	0.1	1000	1	0	-7.39563	-20.4757	-41.0813	-7.48298	-2.01963	0	1000	2.5	5.35837	-8.229	5.35837	-11.1084	-15.5066	-1.11757	0	1000	2.5	2.54291	2.54291	-4.54584	-22.6176	-11.5162	-5.31136	0	124.136	2.5	12.4499	-15.011	-0.728773	-8.59196	4.64882	12.4499	0.294	1000	0.887466	8.13955	-8.75005	8.13955	-13.958	5.01844
FIMM100381-001	Nutlin-3	Selleck	S1061	Probe	10000	1	1210.31	2.5	28.5308	-4.69996	-4.38057	-12.4537	11.0254	28.5308	2.6358	2076.33	2.5	45.1728	-6.82716	-10.3241	-11.2449	6.17384	45.1728	3.3599	4070.89	2.5	16.6582	6.68573	-2.56006	-3.69731	-4.38946	16.6582	0.2143	10000	2.5	1.7808	-21.0969	-7.44456	-13.3251	-9.7387	1.7808	0	10000	2.5	2.67821	-11.0143	-5.04925	-11.0275	-9.95215
FIMM100382-002	Neratinib	Selleck	S2150(2)	Investigational (III)	1000	0.1	1000	1	0	-25.9858	-4.06343	-17.3173	-10.3621	-5.51842	0	127.975	2.5	24.9139	-6.90323	-10.0549	-2.4364	8.74839	24.9139	2.074	1000	2.5	17.9266	17.9266	3.09437	-10.51	-11.0217	8.88244	0	468.284	2.5	19.043	-26.7337	-20.0367	-29.9389	-13.4559	19.043	0.2503	1000	2.5	1.92792	-19.0168	-14.4013	-22.0625	-4.39386
FIMM100383-001	Mocetotinostat (MGCD0103)	Selleck	S1122	Investigational (II)	10000	1	1760.68	2.5	80.074	3.02764	-12.8444	-2.35705	15.5888	80.074	6.9755	1998.71	2.5	62.7378	1.90987	-19.2535	-0.215679	9.2904	62.7378	4.9897	1123.78	2.5	15.4157	9.49365	-10.1834	-3.27951	6.62245	15.4157	0.7989	3292.12	2.5	81.2178	-18.1161	-6.22686	-6.46395	-1.7383	81.2178	4.3567	3217.55	2.5	73.8451	-0.229014	-7.35498	-4.39835	-0.636686
FIMM100384-001	Rabusertib (LY2603618)	Selleck	S2626	Investigational (II)	1000	0.1	115.923	2.5	26.1414	-21.2135	-10.0297	-25.054	10.9078	26.1414	2.3724	413.658	2.5	16.1588	-16.9117	-0.0822639	-9.43355	-4.78682	16.1588	0.1812	1000	2.5	2.11942	2.11942	-3.5866	-17.4591	-9.38132	-4.01129	0	1000	1	0	-17.4855	-4.41876	-16.1784	-12.4558	-9.68214	0	1000	1	0	-21.7995	-9.82673	-6.21732	-5.3041
FIMM100385-001	LY2157299	Selleck	S2230	Investigational (II)	1000	0.1	1000	1	0	-2.86291	-16.6105	-14.3622	-0.530115	-1.99829	0	415.047	2.5	17.4783	-25.3444	-11.7376	4.59796	-5.35894	17.4783	0.2465	1000	1	0	-0.292628	-3.61185	-5.48788	-9.09091	-5.0892	0	1000	1	0	-15.3072	-13.2747	-15.3577	-11.0407	-10.5148	0	1000	2.5	9.97145	-35.4366	-12.2985	9.97145	-3.27058
FIMM100386-001	Linifanib (ABT-869)	Selleck	S1003	Investigational (III)	1000	0.1	1000	0.957806	5.36513	-11.3293	-28.5828	-13.0488	5.36513	-7.63049	0	1000	2.5	4.88863	-9.55476	-21.8336	-4.16088	-4.47065	4.88863	0	1000	1	0	-1.97738	-4.15036	-5.83746	-5.93568	-5.44302	0	1000	1	0	-24.651	-9.87995	-12.2182	-10.6444	-7.82329	0	1000	1	0	-27.5724	-12.7596	-14.0389	-5.49777
FIMM100387-001	Brivanib	Selleck	S1084	Investigational (III)	1000	0.1	1000	1	0	-11.6488	-20.8325	-3.83461	-2.0382	-12.6013	0	1000	2.5	0.290691	0.290691	-5.19758	-12.1877	-5.41916	-7.30245	0	1000	2.5	3.04004	3.04004	1.57979	-11.1495	-9.61678	-12.9884	0	1000	1	0	-13.3391	-7.88736	-8.85916	-6.79515	-14.4551	0	1000	0.614386	5.88995	-11.5155	4.39504	-6.9449	5.88995
FIMM100388-001	Buparlisib (BKM-120)	Selleck	S2247	Investigational (II)	10000	1	561.251	1.97854	72.8417	-3.72153	-25.2527	2.917	55.1712	72.8417	10.7782	622.343	1.35329	72.2351	-28.5828	-3.33543	6.69462	46.8999	72.2351	9.9031	1226.77	2.5	42.8488	8.91365	-3.60343	-7.0397	16.1195	42.8488	4.4133	930.972	2.5	75.7671	-14.8773	-15.6363	-6.18722	41.3582	75.7671	9.2682	1516.73	2.5	77.6425	-10.5303	-16.4119	-16.1812	20.3183
FIMM100389-001	Nintedanib (BIBF 1120)	Selleck	S1010	Investigational (III)	10000	1	983.603	2.5	12.3596	-3.68159	-12.1308	-25.1976	6.63819	12.3596	0.3399	10000	2.5	6.27923	-18.6178	-5.69117	0.516292	6.27923	3.59668	0	10000	2.5	5.77431	5.77431	-3.97366	-5.72662	-3.85574	-3.71507	0	10000	1	0	-16.597	-24.8336	-18.6785	-1.85151	-18.3278	0	10000	1	0	-44.9774	-12.1694	-9.30955	-6.44675
FIMM100390-001	GDC-0980	ChemieTek	CT-G0980	Investigational (II)	10000	1	123.42	2.5	74.0151	-2.82297	-12.9633	27.6661	70.5458	74.0151	17.3992	146.186	1.28349	73.4171	-16.4227	6.21092	27.2891	68.5201	73.4171	15.8702	225.77	1.23932	52.0645	14.1244	-7.22159	15.3765	43.7553	52.0645	9.7891	199.368	1.27841	73.7727	-31.1094	-8.76373	24.2157	62.5102	73.7727	14.6717	390.163	1.97408	72.1119	-18.6538	-11.2471	4.87836	62.3056
FIMM100391-001	AZD4547	ChemieTek	CT-A4547	Investigational (II)	1000	0.1	1000	1	0	-14.2846	-9.11794	-19.0206	-16.7861	-4.04637	0	1000	2.5	4.72029	-1.66536	-0.160789	-8.49067	-6.42791	2.40093	0	1000	2.5	6.37272	6.37272	-6.49796	-5.82894	-10.0563	-1.83902	0	1000	1	0	-37.5201	-26.4665	-27.2765	-20.8808	-22.181	0	1000	2.5	8.39326	-55.5898	-21.337	-20.9913	-12.6441
FIMM100392-001	VER 155008	Axon Medchem	Axon 1608	Probe	10000	1	4194.45	2.5	46.4728	-32.9147	-16.4519	-12.1664	-15.3172	46.4728	1.7377	3247.46	2.5	49.5984	-14.0211	-0.50854	-15.8476	-0.631405	49.5984	2.5418	4534.98	2.5	25.6023	-3.65292	-8.65203	-1.47189	-14.6714	25.6023	0.5838	3585.97	2.5	42.5207	-30.0681	-26.3373	-20.7302	-3.57801	42.5207	1.8768	3710.63	2.5	29.0356	-40.9157	-18.8468	-23.9017	-3.44488
FIMM100393-001	Daporinad (FK-866 HCl)	Axon Medchem	Axon 1546	Probe	1000	0.1	18.9715	1.65709	76.5965	5.82315	5.21308	19.3138	72.661	76.5965	15.763	54.1439	2.5	67.9056	-16.4987	-5.23124	-4.11125	56.355	67.9056	10.3736	1000	2.5	3.44512	3.44512	-6.75039	-25.3973	-12.8348	-5.5253	0	7.21436	2.5	92.2354	-20.6383	-11.0238	64.3616	90.323	92.2354	24.1224	13.1743	2.5	90.2227	-9.71795	-12.0587	30.2428	89.5742
FIMM100395-001	Cabozantinib (XL184)	Chemietek	CT-XL184	Approved	1000	0.1	1000	2.5	5.85265	-1.00589	-12.9633	-4.10139	-14.3967	5.85265	0	61.0423	2.5	11.5318	-22.606	9.26217	-7.26245	9.38073	11.2522	0.2818	1000	2.5	11.5835	11.5835	-6.5232	-10.5697	-9.56184	1.75674	0	1000	1	0	-14.2181	-21.8447	-23.9556	-13.0408	-4.28953	0	1000	2.5	30.6251	-16.8217	30.6251	-16.9492	-6.77598
FIMM100396-001	AZD1480	ChemieTek	CT-A1480	Investigational (I)	1000	0.1	551.858	2.5	13.0849	-4.10092	-18.7116	-17.3378	-26.481	13.0849	0.0046	1000	2.5	6.45546	-18.7265	-18.8272	-7.17561	-12.6761	6.45546	0	1000	2.5	2.75465	2.75465	-6.5232	-9.34186	-16.2176	1.6004	0	1000	1	0	-39.1443	-18.1179	-13.4969	-16.8711	-12.1413	0	1000	1	0	-20.4686	-15.176	-18.5256	-18.5898
FIMM100397-001	Ridaforolimus	Active Biochem	A-1004	Investigational (III)	100	0.01	1.02771	2.5	49.6942	13.0316	-9.47473	24.1774	44.6145	49.6942	12.2133	3.28437	1.24717	37.0775	-9.6417	-12.5228	9.36198	28.6522	37.0775	5.811	8.75375	0.902218	17.7279	13.1577	-4.36072	4.33467	8.02739	17.7279	0.7183	5.62912	2.5	33.4201	-24.1828	-12.9519	0.502182	26.999	33.4201	4.6891	14.169	2.5	21.5771	-19.6908	-17.5924	-5.2472	6.39349
FIMM100398-001	Sonolisib (PX-866)	Active Biochem	PX-866	Investigational (II)	10000	1	10000	1	0	-18.8972	-16.0555	-6.50242	-11.9681	-6.0091	0	1314.06	1	11.2659	-1.40455	-2.52775	-15.7111	-5.01266	11.2659	0	10000	2.5	0.876569	0.876569	-10.9491	-7.6195	-15.9272	-2.10233	0	10000	1	0	-36.0202	-22.0754	-27.4101	-14.7201	-6.68087	0	10000	2.5	0.837379	-20.9526	-19.5846	-17.7576	-8.94507
FIMM100399-001	Quisinostat (JNJ-26481585)	Active Biochem	A-1162	Investigational (II)	1000	0.1	25.3866	1.14949	89.333	2.3687	-14.5887	26.9068	71.0942	89.333	16.4056	34.6575	1.35692	89.9788	6.63699	-7.8562	15.1185	72.1787	89.9788	15.2151	159.785	2.5	21.5869	9.43841	-11.7485	-6.72422	5.13117	21.5869	1.3902	43.4831	2.5	94.2879	-21.4122	-8.03496	0.521267	84.2849	94.2879	15.3685	13.1819	2.5	94.0591	-2.44137	-18.3856	31.5969	91.3366
FIMM100402-001	Tosedostat (CHR 2797)	Tocris	3595	Investigational (III)	10000	1	939.03	0.93746	40.4565	1.78963	-5.01487	9.52496	17.7236	40.4565	3.9316	1351.67	2.5	38.0533	4.32233	-11.6366	1.08698	12.1661	38.0533	3.6241	8963.14	1	14.9714	14.9714	-9.2831	-5.01892	-3.15719	14.1568	0	3242.95	2.5	33.3232	-35.5616	-21.8171	-7.76175	-0.408039	33.3232	1.497	1205.96	1	15.657	-8.28338	-2.92798	-18.6065	-6.50485
FIMM100403-001	PF-04708671	Sigma	PZ0143	Probe	10000	1	2922.47	2.5	37.1924	-18.4778	-10.6442	-0.715325	1.23258	37.1924	1.9559	1104.71	1	33.1879	-6.07734	11.7974	-19.3958	10.5852	33.1879	2.7166	2739.75	2.5	20.7065	3.4175	-8.60995	-3.919	1.14397	20.7065	0.7741	1532.42	2.5	33.0134	-19.5492	-15.4518	-2.60872	8.4509	33.0134	2.7952	2176.84	2.5	15.3065	-13.1575	-17.1129	-16.5046	1.91974
FIMM100407-001	MEK-162 (ARRY-162)	ChemieTek	CT-A162	Investigational (II)	1000	0.1	717.713	2.5	17.1675	5.42379	3.92468	-10.6683	-6.22951	12.1675	0.0194	211.652	2.5	20.7906	-31.669	-26.1749	-11.1704	2.74111	20.7906	1.0222	403.394	2.5	10.4458	3.74893	-6.4054	-1.42926	-2.56853	10.4458	0	1000	1	0	-27.928	-9.40025	-15.6154	-2.02133	-6.6615	0	1000	1	0	-6.07102	-9.95585	-15.7366	-3.30931
FIMM100408-001	Tamatinib (R406)	Selleck	S2194	Investigational (Oncology (II); non Oncology (III)	10000	1	10000	1	0	-6.9164	-24.2815	-20.0467	-20.2136	-1.78495	0	10000	2.5	8.43609	0.486296	0.344013	-16.8029	-14.7237	4.31137	0	10000	2.5	17.4939	17.4939	-6.14456	-13.6733	-16.5316	-9.68882	0	10000	1	0	-26.5713	-16.4297	-14.2698	-3.34215	-10.0016	0	10000	1.20221	2.71378	-13.4513	-11.616	-16.929	2.71378
FIMM100409-001	KX2-391	Selleck	S2700	Investigational (II)	10000	1	86.7919	1.64568	45.4763	-9.51223	2.2002	25.2445	45.4763	44.446	11.196	189.365	0.869826	55.3435	-4.4473	3.24942	21.4829	43.1661	55.3435	10.5054	8120.53	1	16.7816	15.3765	-1.45778	-6.6219	-1.71301	16.7816	0	1602.04	0.430846	39.5221	-23.7816	-13.6806	39.5221	9.69624	24.1645	2.76	134.763	0.870309	26.4576	-5.48336	9.89191	7.30364	26.4576
FIMM100410-001	PF-3845	Selleck	S2666	Probe	10000	1	161.222	2.5	74.835	1.62988	-8.04757	17.4053	74.835	53.1077	16.4686	139.5	2.5	84.7503	-16.5965	-3.6944	25.7011	84.7503	58.6008	19.2112	1967.54	0.341671	91.8294	12.7343	-1.584	1.35891	91.8294	29.05	9.9811	278.474	2.5	60.8309	-22.893	-13.9758	3.09778	60.8309	40.6425	11.5731	3619.09	0.230118	90.3488	30.7958	-6.32202	5.84847	90.3488
FIMM100411-001	MK-0752	Selleck	S2660	Investigational (I/II)	1000	0.1	1000	2.5	4.18236	1.05081	4.18236	-16.6606	-8.16847	-24.6338	0	1000	2.5	5.24309	-11.8586	-7.50845	5.24309	4.20152	1.59003	0	1000	2.5	15.6526	15.6526	7.2258	-17.6467	-15.3386	-0.530725	0	1000	1	0	-27.0968	-19.1603	-23.6216	-21.4751	-16.2462	0	1000	1	0	-11.913	-15.9508	-17.3332	-11.2497
FIMM100412-001	TAK-733	Selleck	S2617	Investigational (I)	1000	0.1	44.4773	2.5	16.7544	-6.15762	-18.1368	-1.06419	15.1383	16.7544	1.6269	5.08329	1.29912	24.0301	-12.6736	4.25903	16.5204	24.0301	22.8797	5.3788	1000	1	14.2165	14.2165	2.47171	-1.00293	4.33844	13.8441	0	1000	1	0	-17.8199	-12.4906	-13.6209	-6.04983	-7.47475	0	1000	1.70504	50.6552	50.6552	-6.72782	-6.21732	1.2419
FIMM100413-001	SB 743921	Selleck	S2182	Probe	100	0.01	100	2.5	5.4473	-1.56499	-7.47275	-1.72088	1.87891	5.4473	0	34.3745	2.5	19.8285	-6.41422	0.478626	-6.09626	-0.977689	19.8285	0.5142	100	2.5	15.6711	15.6711	-4.04098	-12.5308	-16.7435	-9.67236	0	100	2.5	56.806	56.806	-26.4665	-22.6865	-16.5975	-16.7206	0	100	1	0	-18.6538	-17.8138	-18.5256	-3.58045
FIMM100414-001	GSK2126458	Selleck	S2658	Investigational (I)	1000	0.1	5.9702	1.12945	68.5749	4.08594	7.889	43.714	67.1183	68.5749	18.0628	8.40574	0.637017	85.0171	-6.20774	22.6114	45.7372	65.8703	85.0171	19.7803	9.12388	0.537318	60.1036	11.9701	11.9462	28.6693	47.507	60.1036	13.1296	5.86863	1.43143	71.5944	-14.4091	4.96304	49.6087	64.0103	71.5944	19.2699	19.6776	1.3181	77.9347	-18.1353	0.558295	23.0882	69.1421
FIMM100415-001	Ibrutinib (PCI-32765)	Selleck	S2680	Investigational (II)	1000	0.1	1000	0.511988	11.4171	3.52684	1.7443	-10.4631	11.4171	-5.41175	0	79.2171	2.5	22.9897	-13.8146	0.220617	-0.699524	14.7707	22.9897	2.3619	1000	2.5	5.49812	5.49812	0.906643	-8.65974	-6.59498	-17.0614	0	1000	1	0	-17.1607	-7.97961	-7.78084	-3.84218	-1.50124	0	1000	1	21.5662	21.5662	-7.02296	-3.24634	18.8464
FIMM100416-001	TAK-901	Selleck	S2718	Investigational (I)	1000	0.1	305.816	2.5	16.4557	1.19059	-4.04361	4.98968	0.233721	16.4557	0.3543	32.8391	0.872523	24.8039	-1.8175	-9.47157	11.7192	15.0116	24.8039	2.8385	785.111	2.5	14.7958	3.33465	1.46199	-6.61338	-8.93393	9.79578	0	182.077	2.5	40.6522	-10.9506	-0.322874	-6.03453	7.40368	40.6522	3.2514	287.586	2.5	18.2081	-5.96732	0.66897	-9.00639	0.738362
FIMM100417-002	Fostamatinib (R935788 aq)	Selleck	S2206	Investigational (II)	10000	1	1786.5	2.5	34.7177	2.12908	-10.1685	-9.39597	6.59902	34.7177	2.6954	2362.26	2.5	70.3933	-10.4241	-6.01648	-10.6121	6.88146	70.3933	4.9881	6953.36	1	47.8023	15.4869	8.66465	-15.2252	-2.17609	47.8023	1.0381	2343.91	2.5	40.2165	-17.1129	-3.47782	-17.0277	4.06388	40.2165	2.6495	2892.44	2.5	36.8447	-16.3205	-5.91621	-6.45984	1.37747
FIMM100418-001	(+)JQ1	SGC	SGCBD01(+)	Probe	10000	1	188.763	2.5	60.4984	-6.29739	-25.7086	10.2843	60.4984	52.7663	12.8389	850.81	1.15374	59.6317	-28.8327	-15.159	10.0567	30.745	59.6317	6.9206	3374.39	2.5	15.1689	-1.36056	3.80117	-1.80442	-0.559229	15.1689	0.2157	344.535	2.03301	34.2817	-18.9664	1.27305	2.54431	30.7633	34.2817	5.6287	370.379	2.5	18.3041	-5.39694	-4.73567	-2.15497	18.3041
FIMM100419-001	(-)JQ1	SGC	SGCBD01(-)	Probe	10000	1	1275.26	2.5	31.3469	6.20254	-20.4955	-23.1044	11.2212	31.3469	2.9175	3802.22	2.5	26.2883	-10.3372	-14.3962	-8.19292	-3.95875	26.2883	0.8211	8231.84	1	11.3756	0.130861	4.07884	-5.70957	-4.17754	11.3756	0	6850.26	1	11.1719	0.714755	2.94277	-1.72126	-1.23827	11.1719	0	10000	0.254382	15.6702	12.4575	-3.55513	-6.39921	15.6702
FIMM109440-001	NVP-BGJ398	Chemietek	CT-BGJ398	Investigational (I)	1000	0.1	1000	1	0	-7.89483	-15.9564	-9.31388	-7.73759	-15.7801	0	1000	1	5.51138	5.00695	4.70774	3.77915	5.51138	2.97819	0	1000	2.5	9.80899	-0.421516	9.80899	7.17399	-2.44295	0.341474	0	1000	2.5	1.39297	-17.8772	1.39297	-5.68146	-2.644	-9.62405	0	1000	2.5	5.48324	-9.25128	-0.8067	-4.37814	5.48324
FIMM109441-001	Momelotinib (CYT-387)	Chemietek	CT-CYT387	Investigational (II)	10000	1	4202.32	2.5	48.4995	-6.03781	5.37166	-3.56783	-16.2377	48.4995	1.8326	2522.96	2.5	69.0189	0.89924	2.32956	-2.06422	5.4361	69.0189	4.6396	2027.73	2.5	43.0957	5.67304	4.79406	5.33227	6.15152	43.0957	3.232	4188.64	2.5	22.7801	-9.81369	-3.15494	-7.41822	-7.42726	22.7801	0.5202	10000	1	42.3086	-3.13273	26.5301	42.3086	-0.462384
FIMM109442-001	INK128	Chemietek	CT-INK128	Investigational (I)	1000	0.1	7.35634	2.49564	71.3684	-7.13605	0.555005	48.7212	71.3684	70.3243	18.8663	7.61559	2.0002	52.4435	-5.37099	0.444973	33.2689	50.5284	52.4435	13.6266	11.4046	0.826042	35.8877	0.121654	4.36493	17.0818	30.3573	35.8877	7.0737	11.5559	1.43652	66.6568	-12.3455	4.81544	29.3878	65.0858	66.6568	15.4237	11.9184	0.346203	46.3869	33.2502	3.23295	11.5075	33.0617
FIMM109443-001	PIK-75 (HCl)	Chemietek	CT-PIK75	Probe	10000	1	33.1988	2.5	72.0931	-2.98271	1.72448	69.1608	72.0931	64.8841	22.2592	30.5434	2.0443	85.4844	0.540631	7.81507	78.7379	76.0932	85.4844	26.3554	50.534	1.58418	81.3902	-3.88308	5.81219	60.8995	78.8709	81.3902	22.6275	33.2268	1.47615	72.4824	-3.86159	10.8947	60.4109	72.4824	60.3831	21.8478	81.3359	1.00184	62.9254	18.5242	4.96686	33.4563	62.9254
FIMM109444-001	TGX-221	Chemietek	CT-TGX221	Probe	10000	1	875.821	2.5	21.3412	8.71851	-15.2428	-0.571673	12.4355	21.3412	1.9728	1304.49	2.5	25.3949	-9.42436	3.2943	-2.73416	8.643	25.3949	2.1133	10000	1	9.32677	3.72131	-3.31735	-5.26619	-4.53074	9.32677	0	10000	2.5	8.41265	-32.3992	-7.83201	-6.33036	-9.4368	8.41265	0	6428.76	1	24.0698	-22.56	12.1607	-19.3138	-13.4188
FIMM109445-001	Tubacin	Chemietek	CT-TUCN	Probe	10000	1	1362.42	2.5	55.1344	-1.76467	-7.6115	-4.40921	17.4298	55.1344	5.5196	1857.24	2.5	67.1635	-0.687334	9.90158	-26.1324	11.8047	67.1635	5.6337	3363.56	2.5	22.1382	7.09081	-12.0514	0.403944	-0.778997	22.1382	0.6898	3433.27	2.5	57.7691	-25.014	-14.0681	-7.32279	-2.83269	57.7691	2.8736	3708.22	2.5	90.1838	-15.9402	-14.0693	-12.5433	-10.843
FIMM109446-001	Tubastatin A	Chemietek	CT-TUBA	Probe	10000	1	4775.68	2.5	10.1835	8.95812	-12.9039	2.917	-8.2664	10.1835	0	1542.93	2.5	17.3541	-4.86024	12.964	-10.0539	4.44242	17.1897	0.8836	10000	1.42798	7.27493	7.27493	-7.33098	-3.65468	0.5867	2.1517	0	10000	2.5	2.45851	-20.3804	-7.25083	-7.59953	-0.209916	2.45851	0	10000	2.5	1.59686	-12.0513	-16.1906	-13.089	-3.56108
FIMM109447-001	Atorvastatin	Chemietek	CT-ATOR	Approved	10000	1	4028.6	2.5	23.9013	-2.18399	-8.30525	2.81439	-5.8378	23.9013	0.6194	230.479	0.63939	19.8148	-5.67526	3.65327	9.02701	11.8951	19.8148	1.6917	6162.23	1	13.6713	7.10922	4.9371	-0.167333	3.65559	13.6713	0	1820.13	2.5	35.6275	-20.6192	-7.24161	-0.26123	6.46967	35.6275	2.7522	3209.5	2.5	36.4941	-14.5402	-8.49863	-7.02574	-0.249348
FIMM109448-001	Varespladib	Chemietek	CT-VARE	Probe	10000	1	4208.17	2.5	13.3196	-8.31416	-8.56293	-12.1253	-4.46681	13.3196	0.0495	10000	1	0	-15.6729	-7.62063	-3.83832	-7.8281	-9.88635	0	10000	0.81492	4.35654	4.35654	-0.103075	-4.12363	2.14862	-3.81381	0	10000	1	0	-9.94745	-3.82837	-3.0954	-0.15331	-1.77233	0	10000	1	0	-18.2908	-8.53552	-7.61185	-5.4784
FIMM109449-001	StemRegenin 1	Chemietek	CT-SR1	Probe	10000	1	4403.23	2.5	51.3583	-3.54182	-21.2488	-7.95945	-23.9936	51.3583	1.8535	334.668	2.5	65.308	-3.57794	-3.48126	-1.97737	65.2379	65.308	11.7459	6262.46	2.5	23.5918	18.3501	-7.97888	-4.70344	-10.386	18.5918	0.218	4116.29	2.5	35.3661	-24.1637	-16.5865	-19.7282	-10.0972	35.3661	1.2114	3480.42	2.5	50.379	-17.0291	-13.6635	-16.9896	-2.96071
FIMM109450-001	VX-11E	Chemietek	CT-VX11e	Probe	2500	0.25	35.2972	2.44099	48.7667	3.68658	1.98216	14.6554	48.7667	42.9526	11.0781	175.933	1.43968	90.9684	-10.2937	-0.66559	6.0495	56.3851	90.9684	11.9701	284.352	2.5	42.8488	2.22069	7.11641	-0.00532907	18.0033	42.8488	4.5958	71.0791	1.84519	26.5752	-10.5589	9.99988	3.0119	24.4423	26.5752	4.1916	231.282	1.05727	81.2842	-1.0068	-5.65796	13.6902	38.7362
FIMM109451-001	PFI-1	SGC	SGCPFI	Probe	10000	1	2530.05	2.5	44.2327	3.64665	0.178394	-0.510109	3.44575	44.2327	2.7966	1892.85	2.5	38.1495	-17.6615	-14.3401	-9.5328	6.41473	38.1495	2.9225	10000	2.5	8.49016	8.49016	-5.72384	-5.6243	-4.27173	4.98223	0	3592.97	2.5	26.246	-21.374	-9.99065	-4.50771	-2.28549	26.246	0.8871	4529.97	2.5	14.0212	-26.7255	-16.5964	-11.7753	-7.93799
FIMM109453-001	4-hydroxytamoxifen	Santa Cruz Biotechnology	sc-3542	Investigational as a gel preparation	10000	1	2871.2	2.5	52.2756	-72.1517	3.15164	-5.51738	2.07476	52.2756	3.0506	3336.52	2.5	83.1342	-11.0218	-2.20243	-9.32189	-2.45316	83.1342	4.4068	3941.25	2.5	46.2554	13.9403	-12.9433	-7.0397	-9.4598	46.2554	1.8706	4717.16	2.5	20.4081	-27.8324	-20.5994	-17.6002	-15.1918	20.4081	0.3062	3904.07	2.5	59.0255	-17.3229	-13.147	-14.8473	-11.1529
FIMM109454-001	15D-PGJ2	Merck	538927	Probe	800	0.08	800	1	0	-14.025	-5.29237	-13.9928	-17.9808	-3.98236	0	800	2.5	3.34334	-5.55573	-4.84983	-11.7907	3.34334	-2.3408	0	800	2.5	16.7022	16.7022	-5.42093	-3.3733	-4.36591	-5.27845	0	800	1	0	-27.8515	-17.7489	-13.5637	-10.2576	-18.5892	0	800	2.5	55.3565	55.3565	-5.76864	-22.305	-6.83408
FIMM109455-001	RD162	Axon Medchem	Axon 1532	Probe	10000	1	10000	1	0	-21.0537	-0.872151	-16.3938	-8.07055	-8.95321	0	369.095	2.5	15.4784	-8.90275	-6.39789	-1.71684	15.4784	8.98439	1.4249	10000	2.5	13.167	13.167	1.80698	-9.37597	-11.7517	3.13087	0	10000	1	0	-21.7275	-25.5901	-17.9247	-21.06	-17.7662	0	4526.36	2.5	17.8186	-20.4513	-12.2985	-15.8376	-10.0296
FIMM109456-001	Enzalutamide (MDV 3100)	Axon Medchem	Axon 1613	Approved	10000	1	10000	1	0	-8.79339	-17.0069	-2.82905	-4.11427	-11.1293	0	807.002	2.5	14.1659	-5.09931	-4.47964	-4.80601	9.04951	14.1659	0.7402	10000	2.5	9.04254	9.04254	-4.94972	-2.9555	-6.32812	5.73924	0	10000	1	0	-28.2337	-29.4185	-13.6114	-10.2104	-6.05157	0	10000	2.5	1.03212	-12.7945	-16.7255	-7.47038	-1.29516
FIMM109458-002	1-methyl-D-tryptophan aq	Sigma	452483	Investigational (II)	5000	0.5	5000	2.5	8.0074	7.00126	-12.8246	-0.0996764	1.19341	8.0074	0	5000	2.5	6.27679	-9.68517	-0.385145	-2.0394	1.02474	6.27679	0	5000	2.5	5.64391	-1.13961	5.64391	2.77431	-4.39731	-2.60426	0	5000	0.593697	8.03496	-12.164	8.03496	-0.747905	1.42224	-0.804173	0	1142.23	2.5	29.873	-7.35004	4.35815	2.39244	3.17859
[truncated: 92 more columns]
