# Supplementary material for: Systematic drug screening reveals specific vulnerabilities and co-resistance patterns in endocrine-resistant breast cancer
Source: BMC Cancer. 2016 Jul 4;16:378. doi: 10.1186/s12885-016-2452-5 (PMC4932681; doi:10.1186/s12885-016-2452-5)
Supplement: Additional file 6: — DSRT statistics. (XLSX 9 kb) [file 12885_2016_2452_MOESM6_ESM.xlsx]

## Sheet: Sheet1
Analysis	# drugs with DSS ≠ 0	# drugs with DSS = 0	# drugs showing sensitivity	# drugs showing co-resistance	# drugs with DSS difference > 5, sensitivity	# drugs with DSS difference > -5, co-resistance
DSS difference MCF-7 vs MCF-7 Tam1	163	116	21	142	1	52
DSS difference T-47D vs T-47DTam1	172	107	128	44	17	4
DSS difference T-47D vs T47DTam2	178	101	103	75	4	15
DSS difference ZR-75-1 vs ZR-75-1Tam1	131	148	51	80	1	13
DSS difference ZR-75-1 vs ZR-75-1Tam2	137	142	81	56	3	10
DSS difference BT-474 vs BT-474Tam1	148	131	115	33	37	5
DSS difference BT-474 vs BT-474Tam2	131	148	95	36	24	3
