# Supplementary material for: Systematic drug screening reveals specific vulnerabilities and co-resistance patterns in endocrine-resistant breast cancer
Source: BMC Cancer. 2016 Jul 4;16:378. doi: 10.1186/s12885-016-2452-5 (PMC4932681; doi:10.1186/s12885-016-2452-5)
Supplement: Additional file 7: — Exome-sequencing reads. (XLSX 10 kb) [file 12885_2016_2452_MOESM7_ESM.xlsx]

## Sheet: Sheet1
Sample	Mean Coverage	Unique reads	Non-mapping reads	Multiple reads	Total reads	Read pairs
MCF-7	49.1965	62736704	2458790	8903032	95381642	47920498
MCF-7_Tam1	36.6843	48436200	2110958	12764313	80505106	37997130
T47D	29.5624	50690722	2632772	9442224	77739968	40294692
T47-D_Tam1	47.0405	46036191	1155932	3943229	74050588	27157646
T47D_Tam2	23.9458	31800872	1239980	4164981	47974500	24068936
ZR-75-1	44.6272	58406898	3044006	18258402	102010286	46096292
ZR-75-1_Tam1	56.5711	77353925	4213132	21203849	134531792	60195711
ZR-75-1_Tam2	48.7483	58521185	2013358	8367969	96656928	38690174
BT-474	30.3133	56385702	2620148	8386031	90044638	40112123
BT-474_Tam1	50.2729	70748750	2530846	8201560	106579394	52412814
BT-474_Tam2	63.5578	82984160	3705128	19821845	139362698	63301242
