# Supplementary material for: Systematic drug screening reveals specific vulnerabilities and co-resistance patterns in endocrine-resistant breast cancer
Source: BMC Cancer. 2016 Jul 4;16:378. doi: 10.1186/s12885-016-2452-5 (PMC4932681; doi:10.1186/s12885-016-2452-5)
Supplement: Additional file 9: — Point mutations from exome-sequencing. Point mutations, sequencing reads and mutation frequency in tamoxifen-resistant cells (Resistant Reference Reads, Resistant Variant Reads, Resistant Variant Frequency) compared to their parental cell lines (Parental Reference Reads, Parental Variant Reads, Parental Variant Frequency) revealed by exome-sequencing. Sample ID, chromosome, position, reference and variant base, affected gene, effect, effect impact, and p-values are also indicated. (XLSX 250 kb) [file 12885_2016_2452_MOESM9_ESM.xlsx]

## Sheet: nonsynonymous somatic mutations
Sample ID	Chromosome	Position	Gene	Reference	Variant	Amino Acid Change	Effect	Effect Impact	Parental Reference Reads	Parental Variant Reads	Parental Variant Frequency	Resistant Reference Reads	Resistant Variant Reads	Resistant Variant Frequency	P-value
MCF-7 Tam1	chr3	151165953	IGSF10	T	C	S606G	NON_SYNONYMOUS_CODING	MODERATE	151	0	0	82	17	17.17	5.8834e-08
	chr9	101900272	TGFBR1	T	A	S240T	NON_SYNONYMOUS_CODING	MODERATE	68	1	1.45	33	17	34	7.5511e-07
	chr4	167810358	SPOCK3	T	G	Q174P	NON_SYNONYMOUS_CODING	MODERATE	67	1	1.47	24	12	33.33	7.1466e-06
	chr12	20896270	SLCO1C1	T	A	L589M	NON_SYNONYMOUS_CODING	MODERATE	94	1	1.05	74	17	18.68	2.4021e-05
	chr11	31312357	DCDC1	C	A	G266V	NON_SYNONYMOUS_CODING	MODERATE	60	0	0	36	9	20	0.00029489
	chr14	94704017	PPP4R4	G	T	D283Y	NON_SYNONYMOUS_CODING	MODERATE	91	0	0	98	12	10.91	0.0005415
	chr1	154744734	KCNN3	G	A	R389C	NON_SYNONYMOUS_CODING	MODERATE	48	1	2.04	22	9	29.03	0.00062691
	chr10	73492074	CDH23	G	A	R1354H	NON_SYNONYMOUS_CODING	MODERATE	50	0	0	23	7	23.33	0.00064085
	chr19	15376444	BRD4	T	A	K190N	NON_SYNONYMOUS_CODING	MODERATE	43	0	0	21	7	25	0.00089033
	chr4	39303923	RFC1	T	C	H838R	NON_SYNONYMOUS_CODING	MODERATE	101	0	0	55	7	11.29	0.00092388
	chr5	55264148	IL6ST	TCCACCATCCCA	T	-146	FRAME_SHIFT	HIGH	96	0	0	49	6	10.91	0.0019471
	chr8	106813697	ZFPM2	C	T	Q463*	STOP_GAINED	HIGH	78	0	0	73	8	9.88	0.0037969
	chr8	132968107	EFR3A	G	C	R244P	NON_SYNONYMOUS_CODING	MODERATE	130	0	0	93	6	6.06	0.0059761
	chr2	8888108	KIDINS220	T	C	Y1146C	NON_SYNONYMOUS_CODING	MODERATE	103	2	1.9	55	8	12.7	0.0063253
	chr16	830787	MSLNL	G	GCT	-71?	FRAME_SHIFT	HIGH	69	1	1.43	58	9	13.43	0.0070682
	chr2	71305537	NAGK	G	A	A358T	NON_SYNONYMOUS_CODING	MODERATE	30	0	0	21	6	22.22	0.0081572
	chr12	44189554	TWF1	T	G	E330A	NON_SYNONYMOUS_CODING	MODERATE	83	0	0	56	5	8.2	0.012368
	chr17	73626311	RECQL5	G	A	R589W	NON_SYNONYMOUS_CODING	MODERATE	88	0	0	61	5	7.58	0.01322
	chr10	55721600	PCDH15	T	G	Y979S	NON_SYNONYMOUS_CODING	MODERATE	55	0	0	49	6	10.91	0.013535
	chr19	7675410	CAMSAP3	T	C	L297P	NON_SYNONYMOUS_CODING	MODERATE	18	1	5.26	6	5	45.45	0.015561
	chr7	89790581	STEAP1	C	G	P183A	NON_SYNONYMOUS_CODING	MODERATE	102	1	0.97	64	6	8.57	0.018069
	chr15	90167929	C15orf42	A	G	H1463R	NON_SYNONYMOUS_CODING	MODERATE	33	0	0	17	4	19.05	0.018925
	chr1	1666251	SLC35E2	G	A	R204W	NON_SYNONYMOUS_CODING	MODERATE	65	1	1.52	31	5	13.89	0.019924
	chr10	51859751	FAM21A	C	A	S521Y	NON_SYNONYMOUS_CODING	MODERATE	24	1	4	14	6	30	0.023061
	chr1	35847276	ZMYM4	G	T	G496W	NON_SYNONYMOUS_CODING	MODERATE	87	0	0	34	3	8.11	0.025054
	chrX	73811648	RLIM	G	A	S501L	NON_SYNONYMOUS_CODING	MODERATE	28	1	3.45	9	4	30.77	0.025888
	chr3	62357797	FEZF2	G	C	N249K	NON_SYNONYMOUS_CODING	MODERATE	54	0	0	35	4	10.26	0.028171
	chr1	153317681	PGLYRP4	T	C	H106R	NON_SYNONYMOUS_CODING	MODERATE	51	0	0	35	4	10.26	0.03219
	chr9	33796703	PRSS3	C	G	L92V	NON_SYNONYMOUS_CODING	MODERATE	28	1	3.45	17	5	22.73	0.046548
	chr1	47137554	ATPAF1-AS1	T	G	V37G	NON_SYNONYMOUS_CODING	MODERATE	12	1	7.69	4	4	50	0.047472
	chr15	34640229	C15orf55	C	G	P54A	NON_SYNONYMOUS_CODING	MODERATE	25	0	0	14	3	17.65	0.059233
	chr13	111109582	COL4A2-AS2	C	G	G201R	NON_SYNONYMOUS_CODING	MODERATE	14	1	6.67	6	4	40	0.064032
	chr1	231411911	GNPAT	A	C	E656D	NON_SYNONYMOUS_CODING	MODERATE	12	0	0	10	4	28.57	0.066957
	chr14	35062294	SNX6	C	A	K237N	NON_SYNONYMOUS_CODING	MODERATE	76	0	0	50	3	5.66	0.067026
	chr7	128481532	FLNC	G	T	E678*	STOP_GAINED	HIGH	46	0	0	16	2	11.11	0.075893
	chr9	33797969	PRSS3	T	A	S172T	NON_SYNONYMOUS_CODING	MODERATE	33	1	2.94	26	5	16.13	0.078854
	chr1	39466670	AKIRIN1	C	A	P130T	NON_SYNONYMOUS_CODING	MODERATE	35	0	0	13	2	13.33	0.085714
	chr16	28596296	CCDC101	G	T	Q46H	NON_SYNONYMOUS_CODING	MODERATE	29	0	0	11	2	15.38	0.090592
	chr17	40065894	ACLY	G	T	H189Q	NON_SYNONYMOUS_CODING	MODERATE	38	0	0	29	3	9.38	0.09061
	chr1	45486368	ZSWIM5	TG	T	-847	FRAME_SHIFT	HIGH	65	0	0	27	2	6.9	0.092885
	chr12	11285909	TAS2R30	G	C	T312R	NON_SYNONYMOUS_CODING	MODERATE	45	1	2.17	29	4	12.12	0.09405
	chr5	176666833	NSD1	G	T	M1423I	NON_SYNONYMOUS_CODING	MODERATE	57	0	0	24	2	7.69	0.095504
	chr12	50745811	FAM186A	G	A	P1602S	NON_SYNONYMOUS_CODING	MODERATE	13	0	0	9	3	25	0.095652
	chr22	26304296	MYO18B	A	T	Q1720L	NON_SYNONYMOUS_CODING	MODERATE	27	0	0	11	2	15.38	0.1
	chr1	161600167	FCGR3B	T	C	M54V	NON_SYNONYMOUS_CODING	MODERATE	61	0	0	27	2	6.9	0.10137
	chr1	159684238	CRP	A	T	L13H	NON_SYNONYMOUS_CODING	MODERATE	80	0	0	36	2	5.26	0.10184
	chr1	143767513	PPIAL4G	A	T	F112L	NON_SYNONYMOUS_CODING	MODERATE	39	1	2.5	26	4	13.33	0.10235
	chrX	135426915	GPR112	C	A	S350R	NON_SYNONYMOUS_CODING	MODERATE	81	0	0	37	2	5.13	0.10378
	chr9	13136161	MPDZ	T	C	Q1452R	NON_SYNONYMOUS_CODING	MODERATE	47	0	0	21	2	8.7	0.10476
	chr6	3290046	SLC22A23	A	C	V422G	NON_SYNONYMOUS_CODING	MODERATE	47	0	0	21	2	8.7	0.10476
	chr19	58005331	ZNF419	G	C	S470T	NON_SYNONYMOUS_CODING	MODERATE	34	0	0	15	2	11.76	0.10667
	chr5	122343397	SNX24	G	T	E188*	STOP_GAINED	HIGH	60	0	0	28	2	6.67	0.10861
	chr17	79171558	AZI1	T	C	D537G	NON_SYNONYMOUS_CODING	MODERATE	64	0	0	30	2	6.25	0.10877
	chr1	22307638	CELA3B	T	C	L112P	NON_SYNONYMOUS_CODING	MODERATE	17	0	0	7	2	22.22	0.11077
	chr3	183822630	HTR3E	C	T	R175C	NON_SYNONYMOUS_CODING	MODERATE	59	0	0	28	2	6.67	0.11108
	chr7	147926842	CNTNAP2	A	C	T1118P	NON_SYNONYMOUS_CODING	MODERATE	31	0	0	27	3	10	0.11281
	chr18	44118169	LOXHD1	C	A	E1349*	STOP_GAINED	HIGH	52	0	0	25	2	7.41	0.11392
	chr11	618713	CDHR5	C	T	G616S	NON_SYNONYMOUS_CODING	MODERATE	19	0	0	16	3	15.79	0.11486
	chr19	58005314	ZNF419	G	C	L464F	NON_SYNONYMOUS_CODING	MODERATE	34	0	0	16	2	11.11	0.11538
	chrX	100387216	CENPI	G	T	S442I	NON_SYNONYMOUS_CODING	MODERATE	59	0	0	29	2	6.45	0.1161
	chr7	134625911	CALD1	G	T	K485N	NON_SYNONYMOUS_CODING	MODERATE	57	0	0	28	2	6.67	0.11628
	chr7	74159167	GTF2I	G	C	L607F	NON_SYNONYMOUS_CODING	MODERATE	26	0	0	12	2	14.29	0.11667
	chr18	580615	CETN1	G	T	M69I	NON_SYNONYMOUS_CODING	MODERATE	20	0	0	9	2	18.18	0.11828
	chr17	35640209	ACACA	A	G	F190S	NON_SYNONYMOUS_CODING	MODERATE	75	0	0	38	2	5	0.11899
	chr19	58005340	ZNF419	A	G	K473R	NON_SYNONYMOUS_CODING	MODERATE	35	0	0	17	2	10.53	0.1195
	chr15	55647547	PIGB	T	G	L528V	NON_SYNONYMOUS_CODING	MODERATE	61	0	0	31	2	6.06	0.1208
	chr5	148695399	AFAP1L1	A	C	K346Q	NON_SYNONYMOUS_CODING	MODERATE	44	0	0	22	2	8.33	0.12116
	chr11	104879686	CASP5	CT	C	-23	FRAME_SHIFT	HIGH	51	2	3.77	45	6	11.76	0.12264
	chr6	31929005	SKIV2L	C	T	L211F	NON_SYNONYMOUS_CODING	MODERATE	25	0	0	12	2	14.29	0.12281
	chr5	65054427	NLN	GT	G	-26	FRAME_SHIFT	HIGH	58	0	0	30	2	6.25	0.12385
	chr15	75130514	ULK3	CCTCCGG	C	GRR431G	CODON_CHANGE_PLUS_CODON_DELETION	MODERATE	12	0	0	10	3	23.08	0.12435
	chr7	154596655	DPP6	C	T	R510W	NON_SYNONYMOUS_CODING	MODERATE	52	0	0	27	2	6.9	0.12531
	chr12	95365392	NDUFA12	G	A	R88C	NON_SYNONYMOUS_CODING	MODERATE	71	0	0	38	2	5	0.12776
	chr2	138033516	THSD7B	C	A	P807H	NON_SYNONYMOUS_CODING	MODERATE	58	0	0	31	2	6.06	0.12894
	chr7	123097556	IQUB	T	A	D691V	NON_SYNONYMOUS_CODING	MODERATE	63	0	0	34	2	5.56	0.12987
	chrX	15555400	BMX	G	T	E456*	STOP_GAINED	HIGH	70	0	0	38	2	5	0.13011
	chr7	158454935	NCAPG2	G	T	T647K	NON_SYNONYMOUS_CODING	MODERATE	59	0	0	32	2	5.88	0.13114
	chr10	35495952	CREM	A	T	K304I	NON_SYNONYMOUS_CODING	MODERATE	43	0	0	23	2	8	0.13169
	chr5	216895	CCDC127	T	C	S24G	NON_SYNONYMOUS_CODING	MODERATE	43	0	0	23	2	8	0.13169
	chr6	107391878	BEND3	C	T	E173K	NON_SYNONYMOUS_CODING	MODERATE	64	0	0	35	2	5.41	0.13188
	chrX	48417559	TBC1D25	T	C	L177S	NON_SYNONYMOUS_CODING	MODERATE	48	0	0	26	2	7.14	0.13263
	chr17	80529654	FOXK2	A	G	M273V	NON_SYNONYMOUS_CODING	MODERATE	67	0	0	37	2	5.13	0.13315
	chr11	92914894	SLC36A4	G	T	P140T	NON_SYNONYMOUS_CODING	MODERATE	13	0	0	6	2	25	0.13333
	chr5	33684032	ADAMTS12	C	G	D255H	NON_SYNONYMOUS_CODING	MODERATE	44	0	0	24	2	7.69	0.13458
	chr19	52497371	ZNF615	C	A	V330L	NON_SYNONYMOUS_CODING	MODERATE	56	0	0	31	2	6.06	0.13483
	chr10	124345855	DMBT1	C	A	S580Y	NON_SYNONYMOUS_CODING	MODERATE	42	0	0	23	2	8	0.13569
	chr14	92361418	FBLN5	T	C		SPLICE_SITE_ACCEPTOR	HIGH	62	0	0	35	2	5.41	0.13729
	chr5	110784829	CAMK4	G	T	D185Y	NON_SYNONYMOUS_CODING	MODERATE	45	0	0	25	2	7.41	0.13732
	chr12	14706218	PLBD1	G	T	L82M	NON_SYNONYMOUS_CODING	MODERATE	67	0	0	38	2	5	0.13754
	chr9	33796647	PRSS3	T	C	V73A	NON_SYNONYMOUS_CODING	MODERATE	37	1	2.63	29	4	12.12	0.13766
	chr10	48388164	RBP3	T	G	K905T	NON_SYNONYMOUS_CODING	MODERATE	16	0	0	8	2	20	0.13846
	chr17	47886524	KAT7	T	C	L236P	NON_SYNONYMOUS_CODING	MODERATE	58	0	0	33	2	5.71	0.13908
	chr15	57836670	CGNL1	G	C		SPLICE_SITE_ACCEPTOR	HIGH	26	0	0	14	2	12.5	0.13937
	chr4	69180022	YTHDC1	A	C	V660G	NON_SYNONYMOUS_CODING	MODERATE	29	0	0	16	2	11.11	0.14154
	chr19	1056495	ABCA7	C	A	A1528E	NON_SYNONYMOUS_CODING	MODERATE	19	0	0	10	2	16.67	0.14194
	chr3	126730936	PLXNA1	G	T	G750C	NON_SYNONYMOUS_CODING	MODERATE	19	0	0	10	2	16.67	0.14194
	chr21	35144454	ITSN1	A	G	K378E	NON_SYNONYMOUS_CODING	MODERATE	19	0	0	10	2	16.67	0.14194
	chr4	103644112	MANBA	G	T	S155R	NON_SYNONYMOUS_CODING	MODERATE	60	0	0	35	2	5.41	0.14304
	chr13	77672368	MYCBP2	G	T	A2974E	NON_SYNONYMOUS_CODING	MODERATE	50	0	0	29	2	6.45	0.14352
	chr1	7997801	TNFRSF9	C	T	C121Y	NON_SYNONYMOUS_CODING	MODERATE	63	0	0	37	2	5.13	0.14386
	chr14	54950436	GMFB	A	T	L18Q	NON_SYNONYMOUS_CODING	MODERATE	63	0	0	37	2	5.13	0.14386
	chr1	158815595	MNDA	G	T	K263N	NON_SYNONYMOUS_CODING	MODERATE	58	0	0	34	2	5.56	0.14413
	chr19	44681199	ZNF226	G	A	G595E	NON_SYNONYMOUS_CODING	MODERATE	48	0	0	28	2	6.67	0.14486
	chr22	38273783	EIF3L	TA	T	-437	FRAME_SHIFT	HIGH	17	0	0	9	2	18.18	0.1455
	chrX	155239641	IL9R	G	T	G378V	NON_SYNONYMOUS_CODING	MODERATE	17	0	0	9	2	18.18	0.1455
	chr3	180379647	CCDC39	A	C		SPLICE_SITE_DONOR	HIGH	54	0	0	32	2	5.88	0.14655
	chrX	73524445	ZCCHC13	G	T	C115F	NON_SYNONYMOUS_CODING	MODERATE	33	0	0	19	2	9.52	0.14675
	chr7	123276882	ASB15	G	T	K538N	NON_SYNONYMOUS_CODING	MODERATE	33	0	0	19	2	9.52	0.14675
	chr5	225595	SDHA	A	C	D125A	NON_SYNONYMOUS_CODING	MODERATE	28	0	0	16	2	11.11	0.14783
	chr1	38262417	MANEAL	T	G	V221G	NON_SYNONYMOUS_CODING	MODERATE	29	1	3.33	8	2	20	0.14879
	chr17	62025994	SCN4A	T	A	I1041F	NON_SYNONYMOUS_CODING	MODERATE	58	0	0	35	2	5.41	0.14916
	chr4	156759992	ACCN5	A	G	Y347H	NON_SYNONYMOUS_CODING	MODERATE	45	0	0	27	2	6.9	0.15031
	chr17	35913403	SYNRG	C	G	A808P	NON_SYNONYMOUS_CODING	MODERATE	56	0	0	34	2	5.56	0.1505
	chr1	197062367	ASPM	G	T	Q3037K	NON_SYNONYMOUS_CODING	MODERATE	48	0	0	29	2	6.45	0.15093
	chr8	53569187	RB1CC1	C	A	E1068*	STOP_GAINED	HIGH	59	0	0	36	2	5.26	0.15099
	chr9	33796686	PRSS3	C	T	T86I	NON_SYNONYMOUS_CODING	MODERATE	32	2	5.88	24	5	17.24	0.15243
	chr17	41131434	AARSD1	C	A	L93F	NON_SYNONYMOUS_CODING	MODERATE	60	0	0	37	2	5.13	0.15275
	chr10	116060425	AFAP1L2	G	T	P576T	NON_SYNONYMOUS_CODING	MODERATE	35	0	0	21	2	8.7	0.15306
	chr10	28878767	WAC	G	T	E162*	STOP_GAINED	HIGH	49	0	0	30	2	6.25	0.15309
	chr12	1192435	ERC1	G	T	V259L	NON_SYNONYMOUS_CODING	MODERATE	38	0	0	23	2	8	0.15361
	chr9	32542170	TOPORS	C	T	D785N	NON_SYNONYMOUS_CODING	MODERATE	61	0	0	38	2	5	0.15446
	chr16	52473538	TOX3	G	T	Q444K	NON_SYNONYMOUS_CODING	MODERATE	61	0	0	38	2	5	0.15446
	chr9	140361879	PNPLA7	T	C	I977V	NON_SYNONYMOUS_CODING	MODERATE	27	0	0	16	2	11.11	0.15455
	chr11	62747300	SLC22A6	G	T	F386L	NON_SYNONYMOUS_CODING	MODERATE	27	0	0	16	2	11.11	0.15455
	chr11	60703865	TMEM132A	T	C	L854P	NON_SYNONYMOUS_CODING	MODERATE	36	0	0	22	2	8.33	0.15593
	chr6	107009265	AIM1	T	A	S1602T	NON_SYNONYMOUS_CODING	MODERATE	51	0	0	32	2	5.88	0.15714
	chr3	133358897	TOPBP1	T	G	L713F	NON_SYNONYMOUS_CODING	MODERATE	58	2	3.33	46	5	9.8	0.15764
	chr8	143999039	CYP11B2	T	C	Q73R	NON_SYNONYMOUS_CODING	MODERATE	25	0	0	15	2	11.76	0.15796
	chr17	73626894	RECQL5	C	A	A537S	NON_SYNONYMOUS_CODING	MODERATE	25	0	0	15	2	11.76	0.15796
	chr21	34058073	SYNJ1	C	A	G407V	NON_SYNONYMOUS_CODING	MODERATE	28	0	0	17	2	10.53	0.15819
	chr3	12977770	IQSEC1	A	G	L249P	NON_SYNONYMOUS_CODING	MODERATE	31	0	0	19	2	9.52	0.15837
	chr6	151161458	PLEKHG1	C	A	S1195Y	NON_SYNONYMOUS_CODING	MODERATE	37	0	0	23	2	8	0.15865
	chr1	151774825	LINGO4	C	A	R119L	NON_SYNONYMOUS_CODING	MODERATE	43	0	0	27	2	6.9	0.15884
	chr7	26709790	SKAP2	A	C	W337G	NON_SYNONYMOUS_CODING	MODERATE	75	1	1.32	45	3	6.25	0.16086
	chr2	218674620	TNS1	G	T	D1629E	NON_SYNONYMOUS_CODING	MODERATE	50	0	0	32	2	5.88	0.16093
	chr4	156863575	CTSO	G	A	P93L	NON_SYNONYMOUS_CODING	MODERATE	51	0	0	33	2	5.71	0.16279
	chr19	3452522	NFIC	C	A	P376H	NON_SYNONYMOUS_CODING	MODERATE	14	0	0	8	2	20	0.16304
	chr1	113189883	CAPZA1	GA	G	-31	FRAME_SHIFT	HIGH	45	0	0	29	2	6.45	0.16316
	chr7	150767882	SLC4A2	G	T	A545S	NON_SYNONYMOUS_CODING	MODERATE	36	0	0	23	2	8	0.16393
	chr16	2548277	TBC1D24	G	T	R341L	NON_SYNONYMOUS_CODING	MODERATE	30	0	0	19	2	9.52	0.16471
	chr7	143049012	CLCN1	G	T	S974I	NON_SYNONYMOUS_CODING	MODERATE	21	1	4.55	6	2	25	0.16552
	chrX	53595826	HUWE1	G	A	A2178V	NON_SYNONYMOUS_CODING	MODERATE	43	0	0	28	2	6.67	0.16553
	chr11	62558325	TMEM223	G	C	R127G	NON_SYNONYMOUS_CODING	MODERATE	21	0	0	13	2	13.33	0.16667
	chr2	198267673	SF3B1	C	A	K602N	NON_SYNONYMOUS_CODING	MODERATE	44	0	0	29	2	6.45	0.16757
	chr1	193045018	TROVE2	G	T	A217S	NON_SYNONYMOUS_CODING	MODERATE	54	0	0	36	2	5.26	0.16794
	chr18	33269215	GALNT1	G	T	M313I	NON_SYNONYMOUS_CODING	MODERATE	41	0	0	27	2	6.9	0.16812
	chr7	142460374	PRSS1	A	G	M197V	NON_SYNONYMOUS_CODING	MODERATE	70	2	2.78	29	3	9.38	0.1682
	chr22	42262948	SREBF2	GGCA	G	GS68G	CODON_DELETION	MODERATE	28	0	0	18	2	10	0.16844
	chr5	149212219	PPARGC1B	G	T	A195S	NON_SYNONYMOUS_CODING	MODERATE	38	0	0	25	2	7.41	0.16875
	chr1	16748451	SPATA21	T	G	N17T	NON_SYNONYMOUS_CODING	MODERATE	25	0	0	16	2	11.11	0.16944
	chr4	40356025	CHRNA9	A	T	I310F	NON_SYNONYMOUS_CODING	MODERATE	45	0	0	30	2	6.25	0.16951
	chr13	49710528	FNDC3A	A	G	E184G	NON_SYNONYMOUS_CODING	MODERATE	52	0	0	35	2	5.41	0.17007
	chr15	44058108	PDIA3	C	A	T248K	NON_SYNONYMOUS_CODING	MODERATE	49	0	0	33	2	5.71	0.17068
	chr6	83947461	ME1	A	C	V334G	NON_SYNONYMOUS_CODING	MODERATE	78	3	3.7	37	4	9.76	0.17101
	chr3	146312871	PLSCR5	C	G		SPLICE_SITE_ACCEPTOR	HIGH	53	0	0	36	2	5.26	0.17167
	chr3	97596150	CRYBG3	G	T	A90S	NON_SYNONYMOUS_CODING	MODERATE	36	0	0	24	2	7.69	0.17187
	chr19	8533667	HNRNPM	G	T	A282S	NON_SYNONYMOUS_CODING	MODERATE	19	0	0	12	2	14.29	0.17235
	chr9	4118663	GLIS3	T	G	Y272S	NON_SYNONYMOUS_CODING	MODERATE	26	0	0	17	2	10.53	0.17273
	chr1	156628030	BCAN	T	C	Y802H	NON_SYNONYMOUS_CODING	MODERATE	30	0	0	20	2	9.09	0.17421
	chr8	59404279	CYP7A1	A	G	Y424H	NON_SYNONYMOUS_CODING	MODERATE	48	0	0	33	2	5.71	0.17485
	chr17	58469241	USP32	A	C		SPLICE_SITE_DONOR	HIGH	48	0	0	33	2	5.71	0.17485
	chr2	219513369	ZNF142	A	G	L421P	NON_SYNONYMOUS_CODING	MODERATE	52	0	0	36	2	5.26	0.17553
	chr1	110906426	SLC16A4	CA	C	-475	FRAME_SHIFT	HIGH	52	0	0	36	2	5.26	0.17553
	chr4	25260666	PI4K2B	C	A	S255Y	NON_SYNONYMOUS_CODING	MODERATE	45	0	0	31	2	6.06	0.17582
	chr19	11834113	ZNF823	G	T	T79N	NON_SYNONYMOUS_CODING	MODERATE	53	0	0	37	2	5.13	0.17702
	chr22	23401719	RTDR1	G	T	T323N	NON_SYNONYMOUS_CODING	MODERATE	35	0	0	24	2	7.69	0.1776
	chr7	89790177	STEAP1	A	G	Q48R	NON_SYNONYMOUS_CODING	MODERATE	81	2	2.41	52	4	7.14	0.17811
	chr6	74115413	DDX43	T	A	F221Y	NON_SYNONYMOUS_CODING	MODERATE	43	0	0	30	2	6.25	0.17874
	chr3	89156954	EPHA3	TC	T	-19	FRAME_SHIFT	HIGH	43	0	0	30	2	6.25	0.17874
	chrX	53565329	HUWE1	T	C	I3989V	NON_SYNONYMOUS_CODING	MODERATE	47	0	0	33	2	5.71	0.17916
	chr12	50746243	FAM186A	T	G	T1458P	NON_SYNONYMOUS_CODING	MODERATE	17	0	0	11	2	15.38	0.17931
	chr1	44163636	KDM4A	CT	C	-932	FRAME_SHIFT	HIGH	40	0	0	28	2	6.67	0.18012
	chrX	69960637	TEX11	G	T	L268I	NON_SYNONYMOUS_CODING	MODERATE	48	0	0	34	2	5.56	0.18072
	chr17	6683624	FBXO39	G	T	R146M	NON_SYNONYMOUS_CODING	MODERATE	25	0	0	17	2	10.53	0.18076
	chr5	132199999	GDF9	G	T	S76*	STOP_GAINED	HIGH	52	0	0	37	2	5.13	0.18095
	chr5	79732920	ZFYVE16	C	T	A139V	NON_SYNONYMOUS_CODING	MODERATE	52	0	0	37	2	5.13	0.18095
	chr6	116757020	DSE	TG	T	-483	FRAME_SHIFT	HIGH	29	0	0	20	2	9.09	0.18118
	chr10	128153299	C10orf90	G	T	D597E	NON_SYNONYMOUS_CODING	MODERATE	29	0	0	20	2	9.09	0.18118
	chr2	133540732	NCKAP5	T	C	S1218G	NON_SYNONYMOUS_CODING	MODERATE	41	0	0	29	2	6.45	0.18192
	chr2	218674615	TNS1	G	T	T1631K	NON_SYNONYMOUS_CODING	MODERATE	49	0	0	35	2	5.41	0.18222
	chr2	166621516	GALNT3	A	G	V189A	NON_SYNONYMOUS_CODING	MODERATE	53	0	0	38	2	5	0.18233
	chr8	17092360	CNOT7	G	T	D161E	NON_SYNONYMOUS_CODING	MODERATE	38	0	0	27	2	6.9	0.18363
	chr7	129856129	C7orf45	A	C	Q185P	NON_SYNONYMOUS_CODING	MODERATE	42	0	0	30	2	6.25	0.18364
	chr11	128354879	ETS1	G	C	P234R	NON_SYNONYMOUS_CODING	MODERATE	50	0	0	36	2	5.26	0.18365
	chr2	79385823	REG3A	T	G	H50P	NON_SYNONYMOUS_CODING	MODERATE	82	3	3.53	68	6	8.11	0.18373
	chr6	100382357	MCHR2	G	GA	-208?	FRAME_SHIFT	HIGH	47	0	0	34	2	5.56	0.18513
	chr13	20797238	GJB6	T	C	I128V	NON_SYNONYMOUS_CODING	MODERATE	39	0	0	28	2	6.67	0.18542
	chr16	68712425	CDH3	G	T	D138Y	NON_SYNONYMOUS_CODING	MODERATE	35	0	0	25	2	7.41	0.18562
	chr11	119029273	ABCG4	A	C	T392P	NON_SYNONYMOUS_CODING	MODERATE	35	0	0	25	2	7.41	0.18562
	chr20	10633235	JAG1	C	T	G256D	NON_SYNONYMOUS_CODING	MODERATE	27	0	0	19	2	9.52	0.18617
	chrX	153455671	OPN1MW	G	T	A180S	NON_SYNONYMOUS_CODING	MODERATE	15	1	6.25	13	4	23.53	0.18652
	chr1	85029038	CTBS	G	A	R287C	NON_SYNONYMOUS_CODING	MODERATE	32	0	0	23	2	8	0.18797
	chr10	17191134	TRDMT1	G	T	P361T	NON_SYNONYMOUS_CODING	MODERATE	32	0	0	23	2	8	0.18797
	chr19	10930680	DNM2	C	A	P566T	NON_SYNONYMOUS_CODING	MODERATE	32	0	0	23	2	8	0.18797
	chr3	9870807	TTLL3	A	G	M571V	NON_SYNONYMOUS_CODING	MODERATE	45	0	0	33	2	5.71	0.18829
	chr14	105614707	JAG2	T	C	Y697C	NON_SYNONYMOUS_CODING	MODERATE	28	0	0	20	2	9.09	0.18857
	chr7	4259744	SDK1	T	G	V1848G	NON_SYNONYMOUS_CODING	MODERATE	41	0	0	30	2	6.25	0.18874
	chr12	18237577	RERGL	AG	A	-70	FRAME_SHIFT	HIGH	51	0	0	38	2	5	0.19048
	chr4	114682206	CAMK2D	A	G	C7R	NON_SYNONYMOUS_CODING	MODERATE	20	0	0	14	2	12.5	0.19048
	chr2	228786143	WDR69	T	A	L360H	NON_SYNONYMOUS_CODING	MODERATE	25	0	0	18	2	10	0.19192
	chr17	45776027	TBKBP1	G	A	G174S	NON_SYNONYMOUS_CODING	MODERATE	39	0	0	29	2	6.45	0.19255
	chr2	97915896	ANKRD36	G	A	E1940K	NON_SYNONYMOUS_CODING	MODERATE	12	0	0	8	2	20	0.19481
	chr17	40557049	PTRF	G	T	L277M	NON_SYNONYMOUS_CODING	MODERATE	17	0	0	12	2	14.29	0.1957
	chr3	185783670	ETV5	G	T	P323H	NON_SYNONYMOUS_CODING	MODERATE	22	0	0	16	2	11.11	0.19615
	chr16	4242934	SRL	G	T	F672L	NON_SYNONYMOUS_CODING	MODERATE	22	0	0	16	2	11.11	0.19615
	chr20	50407958	SALL4	G	T	T355K	NON_SYNONYMOUS_CODING	MODERATE	32	0	0	24	2	7.69	0.19661
	chr1	157557796	FCRL4	T	G	N141H	NON_SYNONYMOUS_CODING	MODERATE	37	0	0	28	2	6.67	0.19674
	chr9	139635354	LCN10	T	C	S137G	NON_SYNONYMOUS_CODING	MODERATE	43	0	0	33	2	5.71	0.19814
	chr21	37744705	MORC3	C	A	R848S	NON_SYNONYMOUS_CODING	MODERATE	43	0	0	33	2	5.71	0.19814
	chr16	67692710	ACD	C	A	V305L	NON_SYNONYMOUS_CODING	MODERATE	33	0	0	25	2	7.41	0.19831
	chr11	83544748	DLG2	T	C	E544G	NON_SYNONYMOUS_CODING	MODERATE	49	0	0	38	2	5	0.19918
	chr6	38841122	DNAH8	G	T	M2518I	NON_SYNONYMOUS_CODING	MODERATE	44	0	0	34	2	5.56	0.19937
	chr10	97772358	CC2D2B	A	C	N64H	NON_SYNONYMOUS_CODING	MODERATE	44	0	0	34	2	5.56	0.19937
	chr1	241842872	WDR64	A	G	D190G	NON_SYNONYMOUS_CODING	MODERATE	39	0	0	30	2	6.25	0.1996
	chr2	215891559	ABCA12	C	A	A389S	NON_SYNONYMOUS_CODING	MODERATE	39	0	0	30	2	6.25	0.1996
	chr1	75606781	LHX8	G	T	D127Y	NON_SYNONYMOUS_CODING	MODERATE	39	0	0	30	2	6.25	0.1996
	chr9	33796734	PRSS3	C	A	S102Y	NON_SYNONYMOUS_CODING	MODERATE	24	0	0	18	2	10	0.20085
	chr8	20028634	SLC18A1	G	T	P280T	NON_SYNONYMOUS_CODING	MODERATE	46	0	0	36	2	5.26	0.20166
	chr16	819513	MSLNL	C	A	W1026L	NON_SYNONYMOUS_CODING	MODERATE	19	0	0	14	2	12.5	0.20168
	chr4	24824158	CCDC149	AT	A	-334	FRAME_SHIFT	HIGH	45	1	2.17	31	3	8.82	0.20337
	chr9	20456719	MLLT3	C	A	V126F	NON_SYNONYMOUS_CODING	MODERATE	31	0	0	24	2	7.69	0.20363
	chr20	60793548	HRH3	G	T	A139E	NON_SYNONYMOUS_CODING	MODERATE	26	0	0	20	2	9.09	0.20479
	chr1	154938640	SHC1	G	T	P417Q	NON_SYNONYMOUS_CODING	MODERATE	32	0	0	25	2	7.41	0.20514
	chr15	75143786	SCAMP2	C	A	C127F	NON_SYNONYMOUS_CODING	MODERATE	38	0	0	30	2	6.25	0.20538
	chr1	95369059	CNN3	G	A	Q27*	STOP_GAINED	HIGH	33	0	0	26	2	7.14	0.20656
	chr1	47124360	ATPAF1	T	A	K142M	NON_SYNONYMOUS_CODING	MODERATE	39	0	0	31	2	6.06	0.20657
	chr3	57276161	APPL1	G	A	A136T	NON_SYNONYMOUS_CODING	MODERATE	28	0	0	22	2	8.33	0.20814
	chr17	46804180	HOXB13	G	T	A276D	NON_SYNONYMOUS_CODING	MODERATE	41	0	0	33	2	5.71	0.20877
	chr3	41977415	ULK4	C	A	V86F	NON_SYNONYMOUS_CODING	MODERATE	35	0	0	28	2	6.67	0.20913
	chr11	93754664	HEPHL1	G	T	G44W	NON_SYNONYMOUS_CODING	MODERATE	35	0	0	28	2	6.67	0.20913
	chr10	43883271	HNRNPF	G	T	S21Y	NON_SYNONYMOUS_CODING	MODERATE	42	0	0	34	2	5.56	0.20979
	chr12	11285924	TAS2R30	C	T	R307H	NON_SYNONYMOUS_CODING	MODERATE	44	1	2.22	31	3	8.82	0.21009
	chr11	100863415	TMEM133	C	T	Q126*	STOP_GAINED	HIGH	36	0	0	29	2	6.45	0.21031
	chr13	46358155	SIAH3	G	T	P58Q	NON_SYNONYMOUS_CODING	MODERATE	37	0	0	30	2	6.25	0.21142
	chr12	53344556	KRT18	C	G	R175G	NON_SYNONYMOUS_CODING	MODERATE	44	0	0	36	2	5.26	0.21168
	chr12	48578064	C12orf68	CCT	C	-54	FRAME_SHIFT	HIGH	11	1	8.33	10	4	28.57	0.21304
	chr5	171481581	STK10	G	T	Q882K	NON_SYNONYMOUS_CODING	MODERATE	46	0	0	38	2	5	0.21341
	chr19	20807589	ZNF626	C	T	G365E	NON_SYNONYMOUS_CODING	MODERATE	11	0	0	8	2	20	0.21429
	chr6	43008352	CUL7	C	A	E1397D	NON_SYNONYMOUS_CODING	MODERATE	42	0	0	35	2	5.41	0.21616
	chr7	132192975	PLXNA4	G	T	L160M	NON_SYNONYMOUS_CODING	MODERATE	39	0	0	33	2	5.71	0.22029
	chr6	163899919	QKI	TA	T	-132	FRAME_SHIFT	HIGH	25	0	0	21	2	8.7	0.22429
	chr11	20112509	NAV2	C	A	A1925D	NON_SYNONYMOUS_CODING	MODERATE	28	0	0	24	2	7.69	0.22711
	chr2	191383495	TMEM194B	A	C	V162G	NON_SYNONYMOUS_CODING	MODERATE	40	0	0	35	2	5.41	0.22761
	chr12	132504679	EP400	C	A	P1491T	NON_SYNONYMOUS_CODING	MODERATE	18	0	0	15	2	11.76	0.22857
	chr3	186505008	EIF4A2	G	T	W289C	NON_SYNONYMOUS_CODING	MODERATE	33	0	0	29	2	6.45	0.23065
	chr12	53680299	ESPL1	A	C	H1260P	NON_SYNONYMOUS_CODING	MODERATE	21	0	0	18	2	10	0.23171
	chr17	37881327	ERBB2	G	T	R840L	NON_SYNONYMOUS_CODING	MODERATE	21	0	0	18	2	10	0.23171
	chr4	88537261	DSPP	A	T	E1149D	NON_SYNONYMOUS_CODING	MODERATE	13	1	7.14	13	4	23.53	0.23252
	chrX	152845610	ATP2B3	GC	G	-1173	FRAME_SHIFT	HIGH	23	0	0	20	2	9.09	0.23333
	chr4	104027394	CENPE	C	A	E2697D	NON_SYNONYMOUS_CODING	MODERATE	23	0	0	20	2	9.09	0.23333
	chr1	208218455	PLXNA2	A	C	L1199R	NON_SYNONYMOUS_CODING	MODERATE	26	0	0	23	2	8	0.23529
	chr17	26942698	KIAA0100	T	C	K2170R	NON_SYNONYMOUS_CODING	MODERATE	29	0	0	26	2	7.14	0.23684
	chr19	20807585	ZNF626	C	G	E366D	NON_SYNONYMOUS_CODING	MODERATE	10	0	0	8	2	20	0.23684
	chr6	18459969	RNF144B	T	A	L223H	NON_SYNONYMOUS_CODING	MODERATE	34	0	0	31	2	6.06	0.23881
	chr11	71746962	NUMA1	C	A	A10S	NON_SYNONYMOUS_CODING	MODERATE	35	0	0	32	2	5.88	0.23913
	chr17	1943520	DPH1	C	A	P258Q	NON_SYNONYMOUS_CODING	MODERATE	38	0	0	35	2	5.41	0.24
	chr1	222905985	BROX	G	T	E389*	STOP_GAINED	HIGH	39	0	0	36	2	5.26	0.24026
	chr19	20807622	ZNF626	G	T	S354Y	NON_SYNONYMOUS_CODING	MODERATE	16	0	0	14	2	12.5	0.24194
	chr19	10572201	PDE4A	G	T		SPLICE_SITE_ACCEPTOR	HIGH	18	0	0	16	2	11.11	0.24286
	chr19	20807643	ZNF626	C	T	G347D	NON_SYNONYMOUS_CODING	MODERATE	21	0	0	19	2	9.52	0.2439
	chr1	180241067	LHX4	G	T	R235L	NON_SYNONYMOUS_CODING	MODERATE	29	0	0	27	2	6.9	0.24561
	chr10	43622022	RET	G	T		SPLICE_SITE_ACCEPTOR	HIGH	39	0	0	37	2	5.13	0.24675
	chr12	11285935	TAS2R30	G	C	D303E	NON_SYNONYMOUS_CODING	MODERATE	40	1	2.44	32	3	8.57	0.24997
	chr10	88446969	LDB3	A	C	Q278P	NON_SYNONYMOUS_CODING	MODERATE	27	0	0	26	2	7.14	0.25455
	chr16	51175655	SALL1	CGCT	C	S159-	CODON_DELETION	MODERATE	26	0	0	25	2	7.41	0.25472
	chr12	30805988	IPO8	T	G	T663P	NON_SYNONYMOUS_CODING	MODERATE	23	0	0	22	2	8.33	0.25532
	chr21	44273685	WDR4	C	G	Q323H	NON_SYNONYMOUS_CODING	MODERATE	10	1	9.09	7	3	30	0.25564
	chr11	65064669	POLA2	CT	C	-576	FRAME_SHIFT	HIGH	20	0	0	19	2	9.52	0.2561
	chr11	618683	CDHR5	T	C	T626A	NON_SYNONYMOUS_CODING	MODERATE	17	0	0	16	2	11.11	0.25714
	chr15	42643570	GANC	G	T	E859*	STOP_GAINED	HIGH	79	1	1.25	38	2	5	0.25737
	chr2	234627504	UGT1A4	C	A	A13D	NON_SYNONYMOUS_CODING	MODERATE	15	0	0	14	2	12.5	0.25806
	chr12	11285936	TAS2R30	T	TC	-303?	FRAME_SHIFT	HIGH	40	1	2.44	33	3	8.33	0.25985
	chr11	61563464	FEN1	C	T	R211W	NON_SYNONYMOUS_CODING	MODERATE	32	0	0	32	2	5.88	0.26154
	chr9	133543700	PRDM12	GGT	G		SPLICE_SITE_DONOR	HIGH	74	2	2.63	60	4	6.25	0.26277
	chr7	100175870	LRCH4	T	C	D287G	NON_SYNONYMOUS_CODING	MODERATE	27	0	0	27	2	6.9	0.26364
	chr6	75865456	COL12A1	T	C	H1122R	NON_SYNONYMOUS_CODING	MODERATE	25	0	0	25	2	7.41	0.26471
	chr17	44055750	MAPT	C	A	A106E	NON_SYNONYMOUS_CODING	MODERATE	23	0	0	23	2	8	0.26596
	chr6	150343296	RAET1L	C	A	D57Y	NON_SYNONYMOUS_CODING	MODERATE	29	0	0	30	2	6.25	0.27104
	chr16	3434488	ZNF434	T	G	D402A	NON_SYNONYMOUS_CODING	MODERATE	24	0	0	25	2	7.41	0.27529
	chr18	2891573	EMILIN2	T	A	V483E	NON_SYNONYMOUS_CODING	MODERATE	14	0	0	14	2	12.5	0.27586
	chr4	71654670	RUFY3	G	T	E407*	STOP_GAINED	HIGH	31	0	0	33	2	5.71	0.27739
	chr1	214170440	PROX1	G	T	E188*	STOP_GAINED	HIGH	11	0	0	11	2	15.38	0.28261
	chr5	132561403	FSTL4	A	G	L375P	NON_SYNONYMOUS_CODING	MODERATE	32	0	0	35	2	5.41	0.28389
	chr2	206305364	PARD3B	C	A	N1004K	NON_SYNONYMOUS_CODING	MODERATE	12	0	0	13	2	13.33	0.29915
	chr3	185782260	ETV5	G	T	P348T	NON_SYNONYMOUS_CODING	MODERATE	58	1	1.69	32	2	5.88	0.30118
	chr6	112382192	WISP3	A	G		SPLICE_SITE_ACCEPTOR	HIGH	19	0	0	22	2	8.33	0.30565
	chr4	1834469	LETM1	A	C		SPLICE_SITE_DONOR	HIGH	41	1	2.38	39	3	7.14	0.3079
	chr16	74425732	NPIPL2	G	T	R362S	NON_SYNONYMOUS_CODING	MODERATE	24	1	4	13	2	13.33	0.31174
	chr17	78184334	SGSH	G	T	H476N	NON_SYNONYMOUS_CODING	MODERATE	13	0	0	15	2	11.76	0.31264
	chr7	99704485	AP4M1	G	T	A455S	NON_SYNONYMOUS_CODING	MODERATE	9	0	0	10	2	16.67	0.31429
	chr12	133353221	GOLGA3	T	C	Q1326R	NON_SYNONYMOUS_CODING	MODERATE	22	1	4.35	12	2	14.29	0.31622
	chr19	45202701	CEACAM16	CT	C	-57	FRAME_SHIFT	HIGH	27	1	3.57	26	3	10.34	0.31914
	chr2	97830138	ANKRD36	C	T	T488M	NON_SYNONYMOUS_CODING	MODERATE	59	1	1.67	35	2	5.41	0.32372
	chr19	14273492	LPHN1	T	A	N379I	NON_SYNONYMOUS_CODING	MODERATE	16	0	0	20	2	9.09	0.32859
	chr11	116691643	APOA4	C	G	Q377H	NON_SYNONYMOUS_CODING	MODERATE	10	0	0	12	2	14.29	0.32971
	chr17	48545662	CHAD	C	A	K171N	NON_SYNONYMOUS_CODING	MODERATE	18	0	0	23	2	8	0.33223
	chr7	142458414	PRSS1	C	T	P17S	NON_SYNONYMOUS_CODING	MODERATE	58	2	3.33	39	3	7.14	0.3348
	chr19	15562627	RASAL3	G	T	C1005*	STOP_GAINED	HIGH	19	0	0	25	2	7.41	0.33913
	chr19	33490585	RHPN2	G	A	Q378*	STOP_GAINED	HIGH	20	1	4.76	12	2	14.29	0.34759
	chr1	201178876	IGFN1	G	A	G1619S	NON_SYNONYMOUS_CODING	MODERATE	33	1	2.94	35	3	7.89	0.35055
	chr7	142458409	PRSS1	C	G	A15G	NON_SYNONYMOUS_CODING	MODERATE	55	2	3.51	39	3	7.14	0.35727
	chr7	142458412	PRSS1	C	T	A16V	NON_SYNONYMOUS_CODING	MODERATE	55	2	3.51	39	3	7.14	0.35727
	chr20	26062012	FAM182A	C	T	H122Y	NON_SYNONYMOUS_CODING	MODERATE	12	1	7.69	7	2	22.22	0.35844
	chr20	26062003	FAM182A	A	T	K119*	STOP_GAINED	HIGH	12	1	7.69	7	2	22.22	0.35844
	chr7	299807	FAM20C	A	C	Y539S	NON_SYNONYMOUS_CODING	MODERATE	9	0	0	12	2	14.29	0.35968
	chr8	143994104	CYP11B2	C	G	A414P	NON_SYNONYMOUS_CODING	MODERATE	16	1	5.88	17	3	15	0.3668
	chr9	139751260	MAMDC4	G	T	D686Y	NON_SYNONYMOUS_CODING	MODERATE	10	0	0	14	2	12.5	0.36923
	chr1	89448717	RBMXL1	C	T	G265R	NON_SYNONYMOUS_CODING	MODERATE	53	2	3.64	39	3	7.14	0.37325
	chr6	30545853	ABCF1	CA	C	-73	FRAME_SHIFT	HIGH	18	1	5.26	12	2	14.29	0.38361
	chr12	52756203	KRT85	G	T	A377D	NON_SYNONYMOUS_CODING	MODERATE	7	0	0	10	2	16.67	0.38596
	chr1	159032486	AIM2	GT	G	-343	FRAME_SHIFT	HIGH	112	5	4.27	77	5	6.1	0.39548
	chr6	144508380	STX11	G	A	E206K	NON_SYNONYMOUS_CODING	MODERATE	12	1	7.69	8	2	20	0.39808
	chr13	37595707	FAM48A	G	T	P644H	NON_SYNONYMOUS_CODING	MODERATE	19	0	0	31	2	6.06	0.39819
	chr16	20809122	ERI2	G	T	T667K	NON_SYNONYMOUS_CODING	MODERATE	50	1	1.96	37	2	5.13	0.39947
	chr1	230845952	AGT	TG	T	-215	FRAME_SHIFT	HIGH	13	0	0	21	2	8.7	0.40159
	chr6	16327906	ATXN1	CTGA	C	HQ211Q	CODON_CHANGE_PLUS_CODON_DELETION	MODERATE	6	0	0	9	2	18.18	0.40441
	chr10	98819874	SLIT1	G	T	A328D	NON_SYNONYMOUS_CODING	MODERATE	9	0	0	15	2	11.76	0.41846
	chr7	44161487	POLD2	T	G	T56P	NON_SYNONYMOUS_CODING	MODERATE	16	1	5.88	12	2	14.29	0.42514
	chr17	61959155	GH2	C	T	A3T	NON_SYNONYMOUS_CODING	MODERATE	58	2	3.33	50	3	5.66	0.44102
	chr18	21364082	LAMA3	A	C	T522P	NON_SYNONYMOUS_CODING	MODERATE	25	1	3.85	22	2	8.33	0.46939
	chr1	154560664	ADAR	A	G	S1029P	NON_SYNONYMOUS_CODING	MODERATE	44	2	4.35	25	2	7.41	0.47351
	chr20	5948171	MCM8	G	A	S322N	NON_SYNONYMOUS_CODING	MODERATE	29	1	3.33	26	2	7.14	0.47368
	chr21	46602524	ADARB1	T	G	V368G	NON_SYNONYMOUS_CODING	MODERATE	31	1	3.12	30	2	6.25	0.5
	chr1	201180037	IGFN1	G	A	E2006K	NON_SYNONYMOUS_CODING	MODERATE	40	2	4.76	41	3	6.82	0.52232
	chr20	60990862	C20orf151	C	A	V176L	NON_SYNONYMOUS_CODING	MODERATE	15	1	6.25	15	2	11.76	0.52346
	chr17	7292306	TNK1	A	C	H630P	NON_SYNONYMOUS_CODING	MODERATE	14	1	6.67	14	2	12.5	0.52503
	chr2	128046943	ERCC3	CTCT	C	EE263E	CODON_CHANGE_PLUS_CODON_DELETION	MODERATE	55	2	3.51	36	2	5.26	0.52666
	chr15	73044836	ADPGK	T	G	N446T	NON_SYNONYMOUS_CODING	MODERATE	51	2	3.77	34	2	5.56	0.53467
	chr7	72413581	POM121	G	A	V1017I	NON_SYNONYMOUS_CODING	MODERATE	11	1	8.33	14	2	12.5	0.6105
	chr12	11174476	TAS2R19	G	A	T232I	NON_SYNONYMOUS_CODING	MODERATE	59	3	4.84	55	3	5.17	0.62798
	chr11	71249558	KRTAP5-8	T	A	C153S	NON_SYNONYMOUS_CODING	MODERATE	16	1	5.88	23	2	8	0.6446
T-47D Tam1	chr2	196728982	DNAH7	C	T	R2466H	NON_SYNONYMOUS_CODING	MODERATE	40	0	0	27	40	59.7	9.9596e-12
	chr5	66391483	MAST4	A	T	T301S	NON_SYNONYMOUS_CODING	MODERATE	35	0	0	16	19	54.29	6.3952e-08
	chr15	54914528	UNC13C	G	C	R2037P	NON_SYNONYMOUS_CODING	MODERATE	36	0	0	24	21	46.67	2.7674e-07
	chr1	223983834	TP53BP2	C	T	E803K	NON_SYNONYMOUS_CODING	MODERATE	80	0	0	80	23	22.33	5.3866e-07
	chr7	72430599	TRIM74	ACT	A	-226	FRAME_SHIFT	HIGH	25	0	0	4	11	73.33	5.9045e-07
	chr12	93236337	EEA1	C	A	R273S	NON_SYNONYMOUS_CODING	MODERATE	35	0	0	34	25	42.37	7.3925e-07
	chr2	231222552	SP140L	G	A	G47E	NON_SYNONYMOUS_CODING	MODERATE	32	1	3.03	42	35	45.45	2.6471e-06
	chr1	158609454	SPTA1	T	C	K1633R	NON_SYNONYMOUS_CODING	MODERATE	70	0	0	101	25	19.84	6.1479e-06
	chr2	124999916	CNTNAP5	G	T	M109I	NON_SYNONYMOUS_CODING	MODERATE	35	0	0	28	18	39.13	6.1724e-06
	chr6	132874757	TAAR8	T	C	I309T	NON_SYNONYMOUS_CODING	MODERATE	23	0	0	28	25	47.17	1.1535e-05
	chr12	129180623	TMEM132C	G	C	R635P	NON_SYNONYMOUS_CODING	MODERATE	29	0	0	17	9	34.62	0.0004914
	chr13	50587282	TRIM13	C	A	C405*	STOP_GAINED	HIGH	17	0	0	26	15	36.59	0.002132
	chr1	186084498	HMCN1	G	GA	-3838?	FRAME_SHIFT	HIGH	49	0	0	57	10	14.93	0.0030402
	chr9	32635283	TAF1L	A	C	W99G	NON_SYNONYMOUS_CODING	MODERATE	63	0	0	44	6	12	0.0062895
	chr1	152681692	LCE4A	CTGTGGT	C	CG48-	CODON_DELETION	MODERATE	8	0	0	4	6	60	0.011312
	chr1	201178904	IGFN1	A	G	E1628G	NON_SYNONYMOUS_CODING	MODERATE	19	1	5	41	18	30.51	0.016234
	chr7	91668063	AKAP9	A	G	K1569E	NON_SYNONYMOUS_CODING	MODERATE	18	0	0	6	3	33.33	0.028718
	chr2	90249273	AC073416.2	C	G	Q54E	NON_SYNONYMOUS_CODING	MODERATE	19	0	0	35	9	20.45	0.029954
	chr2	90249269	AC073416.2	T	A	S52R	NON_SYNONYMOUS_CODING	MODERATE	18	0	0	35	9	20.45	0.034946
	chr12	112846063	RPL6	A	C	V106G	NON_SYNONYMOUS_CODING	MODERATE	70	0	0	59	4	6.35	0.047816
	chr21	38498381	TTC3	T	G	V412G	NON_SYNONYMOUS_CODING	MODERATE	48	0	0	89	7	7.29	0.054256
	chr5	137781285	REEP2	G	A	E232K	NON_SYNONYMOUS_CODING	MODERATE	14	0	0	7	3	30	0.059289
	chr12	11546686	PRB2	C	T	R109Q	NON_SYNONYMOUS_CODING	MODERATE	10	0	0	8	4	33.33	0.067669
	chr1	201178876	IGFN1	G	A	G1619S	NON_SYNONYMOUS_CODING	MODERATE	25	0	0	63	8	11.27	0.080234
	chr6	36442704	KCTD20	T	C	F100S	NON_SYNONYMOUS_CODING	MODERATE	31	0	0	56	6	9.68	0.080649
	chr8	11189089	SLC35G5	G	C	E158D	NON_SYNONYMOUS_CODING	MODERATE	9	0	0	8	4	33.33	0.082707
	chr3	185797727	ETV5	C	G	A219P	NON_SYNONYMOUS_CODING	MODERATE	38	0	0	28	3	9.68	0.085792
	chr11	5687320	TRIM5	TA	T		SPLICE_SITE_ACCEPTOR	HIGH	22	1	4.35	27	7	20.59	0.085867
	chr16	72107692	HPR	CGT	C	-7	FRAME_SHIFT	HIGH	20	0	0	14	3	17.65	0.087516
	chr17	26684822	TMEM199	G	T	K43N	NON_SYNONYMOUS_CODING	MODERATE	19	0	0	7	2	22.22	0.095238
	chr11	12265655	MICAL2	G	T	R927I	NON_SYNONYMOUS_CODING	MODERATE	39	0	0	16	2	11.11	0.095865
	chr7	75197524	HIP1	C	A	R261L	NON_SYNONYMOUS_CODING	MODERATE	80	0	0	36	2	5.26	0.10184
	chr3	197880130	FAM157A	GGCA	G	WQ70W	CODON_DELETION	MODERATE	55	0	0	73	4	5.19	0.112
	chr11	109294634	C11orf87	G	T	R92L	NON_SYNONYMOUS_CODING	MODERATE	50	0	0	24	2	7.69	0.11404
	chr8	124453620	WDYHV1	G	A	E195K	NON_SYNONYMOUS_CODING	MODERATE	39	0	0	124	8	6.06	0.11992
	chr9	27029100	IFT74	A	G	Q351R	NON_SYNONYMOUS_CODING	MODERATE	27	0	0	63	6	8.7	0.12931
	chr20	39713106	TOP1	G	T	G171V	NON_SYNONYMOUS_CODING	MODERATE	55	0	0	55	3	5.17	0.13179
	chr1	155838524	SYT11	T	G	V268G	NON_SYNONYMOUS_CODING	MODERATE	18	0	0	9	2	18.18	0.13547
	chr12	54756539	GPR84	T	G	N366T	NON_SYNONYMOUS_CODING	MODERATE	41	0	0	42	3	6.67	0.13866
	chr7	142458451	PRSS1	A	T	N29I	NON_SYNONYMOUS_CODING	MODERATE	29	0	0	16	2	11.11	0.14154
	chr8	17419468	SLC7A2	G	T	G547V	NON_SYNONYMOUS_CODING	MODERATE	22	0	0	12	2	14.29	0.14444
	chr7	76126737	DTX2.1	C	T	R365C	NON_SYNONYMOUS_CODING	MODERATE	20	1	4.76	10	3	23.08	0.14492
	chr2	10282055	C2orf48	G	A	G16R	NON_SYNONYMOUS_CODING	MODERATE	12	0	0	12	3	20	0.15556
	chr19	52496594	ZNF615	C	A	G589W	NON_SYNONYMOUS_CODING	MODERATE	42	0	0	26	2	7.14	0.15652
	chr19	53014635	ZNF578	A	G	H334R	NON_SYNONYMOUS_CODING	MODERATE	36	0	0	41	3	6.82	0.1612
	chr15	43552258	TGM5	C	T	W143*	STOP_GAINED	HIGH	14	0	0	8	2	20	0.16304
	chr21	31859588	KRTAP19-2	C	A	G27V	NON_SYNONYMOUS_CODING	MODERATE	30	0	0	19	2	9.52	0.16471
	chr2	225670027	DOCK10	G	T	P1316H	NON_SYNONYMOUS_CODING	MODERATE	31	0	0	52	4	7.14	0.16501
	chr6	26598548	ABT1	A	G	Q165R	NON_SYNONYMOUS_CODING	MODERATE	44	0	0	29	2	6.45	0.16757
	chr4	76539579	CDKL2	G	GT	-74?	FRAME_SHIFT	HIGH	44	0	0	76	4	5	0.16859
	chr12	50746243	FAM186A	T	G	T1458P	NON_SYNONYMOUS_CODING	MODERATE	12	0	0	19	4	17.39	0.16912
	chr1	11575431	PTCHD2	C	A	L487M	NON_SYNONYMOUS_CODING	MODERATE	55	0	0	37	2	5.13	0.16953
	chrX	49208335	GAGE2D	A	G	M22V	NON_SYNONYMOUS_CODING	MODERATE	8	0	0	8	3	27.27	0.17028
	chr12	58014125	SLC26A10	G	T	G41V	NON_SYNONYMOUS_CODING	MODERATE	56	0	0	38	2	5	0.17105
	chr17	48453484	EME1	G	T	C278F	NON_SYNONYMOUS_CODING	MODERATE	44	0	0	30	2	6.25	0.17404
	chr7	44192970	GCK	C	A	R47S	NON_SYNONYMOUS_CODING	MODERATE	23	0	0	15	2	11.76	0.17436
	chr12	58121448	RP11-571M6.6.1	G	T	A225S	NON_SYNONYMOUS_CODING	MODERATE	27	0	0	18	2	10	0.17576
	chr5	131546186	P4HA2	T	A	D167V	NON_SYNONYMOUS_CODING	MODERATE	42	0	0	29	2	6.45	0.17694
	chr1	152084993	TCHH	G	T	Q234K	NON_SYNONYMOUS_CODING	MODERATE	13	0	0	8	2	20	0.17787
	chr7	57187788	ZNF479	G	A	A445V	NON_SYNONYMOUS_CODING	MODERATE	13	0	0	22	4	15.38	0.18176
	chr3	138191415	ESYT3	A	T	T651S	NON_SYNONYMOUS_CODING	MODERATE	35	0	0	25	2	7.41	0.18562
	chr12	133272546	PXMP2	G	T	A105S	NON_SYNONYMOUS_CODING	MODERATE	27	0	0	19	2	9.52	0.18617
	chr2	26399226	FAM59B	G	T	E42D	NON_SYNONYMOUS_CODING	MODERATE	11	0	0	7	2	22.22	0.18947
	chr20	60572722	TAF4	G	T	Q992K	NON_SYNONYMOUS_CODING	MODERATE	46	0	0	34	2	5.56	0.1897
	chr5	36984955	NIPBL	C	A	T558N	NON_SYNONYMOUS_CODING	MODERATE	26	0	0	48	4	7.69	0.18979
	chr9	130551747	CDK9	G	T	Q465H	NON_SYNONYMOUS_CODING	MODERATE	27	0	0	20	2	9.09	0.19643
	chr6	168430348	KIF25	A	T	K28M	NON_SYNONYMOUS_CODING	MODERATE	9	1	10	18	8	30.77	0.19914
	chr3	183952135	VWA5B2	C	A	A257E	NON_SYNONYMOUS_CODING	MODERATE	24	0	0	18	2	10	0.20085
	chr9	33797861	PRSS3	A	G	K136E	NON_SYNONYMOUS_CODING	MODERATE	30	1	3.23	20	3	13.04	0.2016
	chr15	80472471	FAH	G	T	M322I	NON_SYNONYMOUS_CODING	MODERATE	9	0	0	6	2	25	0.20588
	chr17	20149316	SPECC1	C	A	S810Y	NON_SYNONYMOUS_CODING	MODERATE	34	0	0	27	2	6.9	0.20789
	chr1	26365682	SLC30A2	T	A	D363V	NON_SYNONYMOUS_CODING	MODERATE	28	0	0	22	2	8.33	0.20814
	chrX	22291665	ZNF645	C	A	T186N	NON_SYNONYMOUS_CODING	MODERATE	28	0	0	22	2	8.33	0.20814
	chr9	135277403	TTF1	G	T	P269H	NON_SYNONYMOUS_CODING	MODERATE	16	0	0	12	2	14.29	0.2092
	chr19	33490566	RHPN2	T	C	Q384R	NON_SYNONYMOUS_CODING	MODERATE	8	0	0	10	3	23.08	0.21504
	chr5	130785726	RAPGEF6	G	A	R1072W	NON_SYNONYMOUS_CODING	MODERATE	41	0	0	34	2	5.56	0.21531
	chr17	40175750	NKIRAS2	G	T	A177S	NON_SYNONYMOUS_CODING	MODERATE	39	0	0	33	2	5.71	0.22029
	chr14	100808734	WARS	C	T		SPLICE_SITE_DONOR	HIGH	39	0	0	33	2	5.71	0.22029
	chr2	109363192	RANBP2	T	G	I334R	NON_SYNONYMOUS_CODING	MODERATE	22	0	0	18	2	10	0.22067
	chr1	205241002	TMCC2	A	T	Q627L	NON_SYNONYMOUS_CODING	MODERATE	24	0	0	20	2	9.09	0.22319
	chr9	97887370	FANCC	G	T	Q332K	NON_SYNONYMOUS_CODING	MODERATE	35	0	0	30	2	6.25	0.22433
	chr12	124887058	NCOR2	G	GGCTGCTGCTGCT	-511SSSS	CODON_INSERTION	MODERATE	20	1	4.76	14	3	17.65	0.2257
	chr6	44197342	SLC29A1	T	A	L122Q	NON_SYNONYMOUS_CODING	MODERATE	40	0	0	35	2	5.41	0.22761
	chr4	71508494	ENAM	A	T	T451S	NON_SYNONYMOUS_CODING	MODERATE	11	0	0	9	2	18.18	0.2381
	chr14	90485670	TDP1	T	A	S518T	NON_SYNONYMOUS_CODING	MODERATE	36	0	0	33	2	5.71	0.23944
	chr13	94482542	GPC6	G	T	G152V	NON_SYNONYMOUS_CODING	MODERATE	38	0	0	35	2	5.41	0.24
	chr3	46751073	TMIE	TAAG	T	K123-	CODON_DELETION	MODERATE	14	0	0	12	2	14.29	0.24074
	chr6	108041993	SCML4	G	T	S296Y	NON_SYNONYMOUS_CODING	MODERATE	20	0	0	18	2	10	0.24359
	chr19	12256733	ZNF625.1	C	G	E166D	NON_SYNONYMOUS_CODING	MODERATE	33	0	0	31	2	6.06	0.24615
	chr12	105151444	CHST11	A	G	T308A	NON_SYNONYMOUS_CODING	MODERATE	40	0	0	38	2	5	0.24684
	chr6	25813109	SLC17A1	G	T	L283I	NON_SYNONYMOUS_CODING	MODERATE	21	0	0	34	3	8.11	0.25181
	chr17	48433207	XYLT2	G	T	G385V	NON_SYNONYMOUS_CODING	MODERATE	39	0	0	38	2	5	0.25316
	chr7	107303881	SLC26A4	G	T		SPLICE_SITE_DONOR	HIGH	38	0	0	37	2	5.13	0.25325
	chr17	65862792	BPTF	C	A	A550E	NON_SYNONYMOUS_CODING	MODERATE	37	0	0	36	2	5.26	0.25333
	chr15	65496758	CILP	G	A	T256I	NON_SYNONYMOUS_CODING	MODERATE	36	0	0	35	2	5.41	0.25342
	chr5	175775007	KIAA1191	T	C	D209G	NON_SYNONYMOUS_CODING	MODERATE	36	0	0	35	2	5.41	0.25342
	chr21	28212773	ADAMTS1	G	A	S496F	NON_SYNONYMOUS_CODING	MODERATE	36	0	0	35	2	5.41	0.25342
	chr5	40681496	PTGER4	G	A	R134Q	NON_SYNONYMOUS_CODING	MODERATE	34	0	0	33	2	5.71	0.25362
	chr5	141316885	KIAA0141	G	T	Q424H	NON_SYNONYMOUS_CODING	MODERATE	26	0	0	25	2	7.41	0.25472
	chr12	113624616	C12orf52	G	T	R46L	NON_SYNONYMOUS_CODING	MODERATE	22	0	0	21	2	8.7	0.25556
	chr14	24027912	THTPA	G	T	A186S	NON_SYNONYMOUS_CODING	MODERATE	17	0	0	16	2	11.11	0.25714
	chr7	91726462	AKAP9	G	T	A3401S	NON_SYNONYMOUS_CODING	MODERATE	14	0	0	13	2	13.33	0.25862
	chr8	145009367	PLEC	C	A	E376D	NON_SYNONYMOUS_CODING	MODERATE	36	0	0	36	2	5.26	0.26027
	chr10	24833914	KIAA1217	C	A	S1739Y	NON_SYNONYMOUS_CODING	MODERATE	11	0	0	10	2	16.67	0.26087
	chr14	104578332	ASPG	T	C	C594R	NON_SYNONYMOUS_CODING	MODERATE	10	0	0	9	2	18.18	0.2619
	chr17	39254149	KRTAP4-8	G	C	T63S	NON_SYNONYMOUS_CODING	MODERATE	9	0	0	8	2	20	0.26316
	chr3	130733046	ASTE1	CT	C	-657	FRAME_SHIFT	HIGH	18	0	0	43	4	8.51	0.26345
	chr15	64967791	ZNF609	C	A	P913H	NON_SYNONYMOUS_CODING	MODERATE	27	0	0	27	2	6.9	0.26364
	chr8	110455184	PKHD1L1	C	T	S1468F	NON_SYNONYMOUS_CODING	MODERATE	76	2	2.56	120	7	5.51	0.26489
	chr4	156294578	MAP9	G	T	A64E	NON_SYNONYMOUS_CODING	MODERATE	24	0	0	24	2	7.69	0.26531
	chr10	105205183	PDCD11	G	T	M1831I	NON_SYNONYMOUS_CODING	MODERATE	37	0	0	38	2	5	0.26658
	chr9	67934804	ANKRD20A1	T	A	S192T	NON_SYNONYMOUS_CODING	MODERATE	8	1	11.11	11	5	31.25	0.26719
	chrX	30261031	MAGEB4	T	G	V260G	NON_SYNONYMOUS_CODING	MODERATE	18	0	0	18	2	10	0.27027
	chr12	11183496	TAS2R31	T	C	I147V	NON_SYNONYMOUS_CODING	MODERATE	18	0	0	31	3	8.82	0.27077
	chr11	18505547	TSG101	A	G	L238P	NON_SYNONYMOUS_CODING	MODERATE	29	0	0	30	2	6.25	0.27104
	chr4	6380139	PPP2R2C	G	T	T110N	NON_SYNONYMOUS_CODING	MODERATE	29	0	0	30	2	6.25	0.27104
	chrX	100507650	DRP2	G	T	G641V	NON_SYNONYMOUS_CODING	MODERATE	15	0	0	15	2	11.76	0.27419
	chr19	22575777	ZNF98	T	C	Y87C	NON_SYNONYMOUS_CODING	MODERATE	12	1	7.69	18	5	21.74	0.27641
	chr3	179371091	USP13	G	T	E26D	NON_SYNONYMOUS_CODING	MODERATE	13	0	0	13	2	13.33	0.27778
	chr7	2632723	IQCE	G	A	G438S	NON_SYNONYMOUS_CODING	MODERATE	21	0	0	22	2	8.33	0.27879
	chr19	52618827	ZNF616	G	T	F530L	NON_SYNONYMOUS_CODING	MODERATE	29	0	0	31	2	6.06	0.27922
	chr8	22084388	PHYHIP	C	A	E106*	STOP_GAINED	HIGH	11	0	0	11	2	15.38	0.28261
	chr14	32561340	ARHGAP5	G	A	E489K	NON_SYNONYMOUS_CODING	MODERATE	12	0	0	30	4	11.76	0.28419
	chr22	30742431	SF3A1	T	G	D88A	NON_SYNONYMOUS_CODING	MODERATE	20	0	0	52	4	7.14	0.28628
	chr2	27551716	GTF3C2	C	A	V708F	NON_SYNONYMOUS_CODING	MODERATE	28	0	0	31	2	6.06	0.28852
	chr11	104878040	CASP5	G	GT	-81?	FRAME_SHIFT	HIGH	99	6	5.71	107	10	8.55	0.29114
	chr19	51875728	NKG7	A	G	I21T	NON_SYNONYMOUS_CODING	MODERATE	14	0	0	15	2	11.76	0.29247
	chr1	117142641	IGSF3	G	A	R671W	NON_SYNONYMOUS_CODING	MODERATE	10	1	9.09	8	3	27.27	0.29323
	chr9	130236212	LRSAM1	T	G		SPLICE_SITE_DONOR	HIGH	30	1	3.23	27	3	10	0.29369
	chr1	22033385	USP48	G	GA	-659?	FRAME_SHIFT	HIGH	10	0	0	18	3	14.29	0.29588
	chr11	125853928	CDON	G	T	S945Y	NON_SYNONYMOUS_CODING	MODERATE	33	0	0	38	2	5	0.2968
	chrX	76938134	ATRX	G	A	Q872*	STOP_GAINED	HIGH	32	0	0	37	2	5.13	0.29819
	chr1	203054740	MYOG	G	T	P117H	NON_SYNONYMOUS_CODING	MODERATE	17	0	0	19	2	9.52	0.29872
	chr3	57543414	PDE12	G	T	Q436H	NON_SYNONYMOUS_CODING	MODERATE	12	0	0	13	2	13.33	0.29915
	chr1	49201966	BEND5	CT	C	-351	FRAME_SHIFT	HIGH	28	0	0	55	3	5.17	0.3015
	chr15	58838145	LIPC	A	T	Y260F	NON_SYNONYMOUS_CODING	MODERATE	16	0	0	18	2	10	0.30159
	chr5	79372709	THBS4	A	G	N642D	NON_SYNONYMOUS_CODING	MODERATE	20	0	0	23	2	8	0.30303
	chr7	117188750	CFTR	C	T	S422F	NON_SYNONYMOUS_CODING	MODERATE	12	1	7.69	15	4	21.05	0.30796
	chr17	48191743	SAMD14	A	G	F295S	NON_SYNONYMOUS_CODING	MODERATE	30	0	0	36	2	5.26	0.3086
	chr12	116421000	MED13L	G	T	T1626K	NON_SYNONYMOUS_CODING	MODERATE	29	0	0	35	2	5.41	0.31049
	chr1	70488967	LRRC7	T	A	C530*	STOP_GAINED	HIGH	17	0	0	20	2	9.09	0.31174
	chr8	61654434	CHD7	G	T	R148M	NON_SYNONYMOUS_CODING	MODERATE	13	0	0	15	2	11.76	0.31264
	chr2	74789393	C2orf65	A	G	F411S	NON_SYNONYMOUS_CODING	MODERATE	31	0	0	38	2	5	0.31388
	chr4	7062768	GRPEL1	C	T	G159S	NON_SYNONYMOUS_CODING	MODERATE	26	0	0	32	2	5.88	0.31695
	chr16	31927559	ZNF267	A	T	E663D	NON_SYNONYMOUS_CODING	MODERATE	29	0	0	36	2	5.26	0.31796
	chr15	84700112	ADAMTSL3	C	A	A1561D	NON_SYNONYMOUS_CODING	MODERATE	18	0	0	22	2	8.33	0.32056
	chr12	53468563	SPRYD3	T	A	Y163F	NON_SYNONYMOUS_CODING	MODERATE	21	0	0	26	2	7.14	0.32143
	chr11	5699630	TRIM5	G	T	A183E	NON_SYNONYMOUS_CODING	MODERATE	27	0	0	34	2	5.56	0.32258
	chr12	56693964	CS	C	T	A8T	NON_SYNONYMOUS_CODING	MODERATE	14	0	0	17	2	10.53	0.32386
	chr6	42237274	TRERF1	G	T	L19I	NON_SYNONYMOUS_CODING	MODERATE	20	0	0	25	2	7.41	0.3247
	chr21	45466387	H2AFZP1	G	GT		SPLICE_SITE_ACCEPTOR	HIGH	14	0	0	41	4	8.89	0.32737
	chr2	97833468	ANKRD36	G	A	A533T	NON_SYNONYMOUS_CODING	MODERATE	13	0	0	16	2	11.11	0.32903
	chr17	61902266	FTSJ3	G	T	D245E	NON_SYNONYMOUS_CODING	MODERATE	29	0	0	38	2	5	0.33248
	chr15	101566169	LRRK1	G	T		SPLICE_SITE_ACCEPTOR	HIGH	12	0	0	15	2	11.76	0.33498
	chr4	71588451	RUFY3	C	T	P54L	NON_SYNONYMOUS_CODING	MODERATE	25	0	0	33	2	5.71	0.33616
	chr1	43212778	LEPRE1	G	T	C740*	STOP_GAINED	HIGH	25	0	0	33	2	5.71	0.33616
	chr20	3027065	MRPS26	G	A	A87T	NON_SYNONYMOUS_CODING	MODERATE	9	0	0	11	2	15.38	0.33766
	chr4	184618962	TRAPPC11	A	T	D942V	NON_SYNONYMOUS_CODING	MODERATE	27	0	0	36	2	5.26	0.33798
	chr14	77735572	NGB	C	A	D63Y	NON_SYNONYMOUS_CODING	MODERATE	19	0	0	25	2	7.41	0.33913
	chr14	32561296	ARHGAP5	T	C	V474A	NON_SYNONYMOUS_CODING	MODERATE	12	0	0	26	3	10.34	0.34278
	chr2	113887229	IL1RN	G	T	V68F	NON_SYNONYMOUS_CODING	MODERATE	25	0	0	34	2	5.56	0.34426
	chr11	46890231	LRP4	C	T	C1624Y	NON_SYNONYMOUS_CODING	MODERATE	27	0	0	37	2	5.13	0.34545
	chr16	27454424	IL21R	A	C	D165A	NON_SYNONYMOUS_CODING	MODERATE	24	0	0	33	2	5.71	0.34775
	chr18	3129451	MYOM1	C	A	R858M	NON_SYNONYMOUS_CODING	MODERATE	26	0	0	36	2	5.26	0.34871
	chr19	58945355	ZNF132	G	A	P486S	NON_SYNONYMOUS_CODING	MODERATE	21	0	0	29	2	6.45	0.35068
	chr14	32561316	ARHGAP5	G	T	E481*	STOP_GAINED	HIGH	12	0	0	27	3	10	0.35366
	chr19	11577604	ELAVL3	GC	G	-16	FRAME_SHIFT	HIGH	20	0	0	28	2	6.67	0.3551
	chr10	51579199	NCOA4	T	G	C36G	NON_SYNONYMOUS_CODING	MODERATE	48	1	2.04	95	5	5	0.35564
	chr3	186971002	MASP1	G	T	D282E	NON_SYNONYMOUS_CODING	MODERATE	25	0	0	36	2	5.26	0.35996
	chr1	56990066	PPAP2B	C	T	R153H	NON_SYNONYMOUS_CODING	MODERATE	25	0	0	36	2	5.26	0.35996
	chr2	157182257	NR4A2	TAG	T	-609	FRAME_SHIFT	HIGH	25	0	0	36	2	5.26	0.35996
	chr12	14778811	GUCY2C	G	T	T763N	NON_SYNONYMOUS_CODING	MODERATE	25	0	0	36	2	5.26	0.35996
	chrX	75393419	CXorf26	G	A		SPLICE_SITE_ACCEPTOR	HIGH	22	0	0	32	2	5.88	0.36429
	chr8	42958932	SGK196.1	G	T	V81L	NON_SYNONYMOUS_CODING	MODERATE	22	0	0	32	2	5.88	0.36429
	chr17	74017554	EVPL	G	T	R336S	NON_SYNONYMOUS_CODING	MODERATE	13	1	7.14	8	2	20	0.37055
	chr7	135277935	NUP205	A	G	T609A	NON_SYNONYMOUS_CODING	MODERATE	15	0	0	22	2	8.33	0.37247
	chr7	111381677	DOCK4	G	T	P1613H	NON_SYNONYMOUS_CODING	MODERATE	22	0	0	33	2	5.71	0.37281
	chr2	220396496	ACCN4	G	T	G327V	NON_SYNONYMOUS_CODING	MODERATE	13	0	0	19	2	9.52	0.37433
	chr22	19898934	TXNRD2	C	A	D210Y	NON_SYNONYMOUS_CODING	MODERATE	23	0	0	35	2	5.41	0.37627
	chr20	60773778	GTPBP5	G	T	G186V	NON_SYNONYMOUS_CODING	MODERATE	21	0	0	32	2	5.88	0.37778
	chr19	42852533	MEGF8	G	T	G736V	NON_SYNONYMOUS_CODING	MODERATE	12	0	0	18	2	10	0.38306
	chr16	31927522	ZNF267	A	G	Q651R	NON_SYNONYMOUS_CODING	MODERATE	20	1	4.76	32	4	11.11	0.38547
	chr20	33328384	NCOA6	G	T	S1892R	NON_SYNONYMOUS_CODING	MODERATE	18	0	0	28	2	6.67	0.38564
	chr14	39782549	RP11-407N17.3.1	T	A	L935*	STOP_GAINED	HIGH	24	0	0	38	2	5	0.3869
	chr10	104182625	FBXL15	G	T	E260*	STOP_GAINED	HIGH	16	0	0	25	2	7.41	0.3887
	chr13	108862527	LIG4	A	T	Y364N	NON_SYNONYMOUS_CODING	MODERATE	22	0	0	35	2	5.41	0.38925
	chr18	47803369	MBD1	C	A		SPLICE_SITE_ACCEPTOR	HIGH	22	0	0	35	2	5.41	0.38925
	chr16	1251749	CACNA1H	G	A	M433I	NON_SYNONYMOUS_CODING	MODERATE	11	0	0	17	2	10.53	0.3931
	chr19	49813742	SLC6A16	G	T	F147L	NON_SYNONYMOUS_CODING	MODERATE	11	0	0	17	2	10.53	0.3931
	chr13	99574330	DOCK9	T	C	N187S	NON_SYNONYMOUS_CODING	MODERATE	15	0	0	24	2	7.69	0.39634
	chr19	56174984	U2AF2	G	T	D206Y	NON_SYNONYMOUS_CODING	MODERATE	12	0	0	19	2	9.52	0.39773
	chr10	79571695	DLG5	G	T	H1437N	NON_SYNONYMOUS_CODING	MODERATE	12	0	0	19	2	9.52	0.39773
	chr14	94155080	UNC79	G	T	A2388S	NON_SYNONYMOUS_CODING	MODERATE	23	0	0	38	2	5	0.39939
	chr2	107049414	RGPD3	G	A	R816C	NON_SYNONYMOUS_CODING	MODERATE	29	1	3.33	63	5	7.35	0.40107
	chr9	139699036	KIAA1984	T	A	I250N	NON_SYNONYMOUS_CODING	MODERATE	13	0	0	21	2	8.7	0.40159
	chr14	32561313	ARHGAP5	C	T	R480*	STOP_GAINED	HIGH	11	0	0	29	3	9.38	0.40191
	chr1	117142869	IGSF3	A	G	W595R	NON_SYNONYMOUS_CODING	MODERATE	9	1	10	10	3	23.08	0.40373
	chr1	117142868	IGSF3	C	T	W595*	STOP_GAINED	HIGH	9	1	10	10	3	23.08	0.40373
	chr11	69063713	MYEOV	G	T	V266F	NON_SYNONYMOUS_CODING	MODERATE	10	0	0	16	2	11.11	0.40476
	chr2	37319376	CCDC75	G	T	C169F	NON_SYNONYMOUS_CODING	MODERATE	18	0	0	30	2	6.25	0.4049
	chr4	47593261	ATP10D	G	T	V1382L	NON_SYNONYMOUS_CODING	MODERATE	18	0	0	30	2	6.25	0.4049
	chr7	108155595	PNPLA8	G	T	A114D	NON_SYNONYMOUS_CODING	MODERATE	18	0	0	30	2	6.25	0.4049
	chr2	173349963	ITGA6	T	C	S648P	NON_SYNONYMOUS_CODING	MODERATE	22	0	0	37	2	5.13	0.40492
	chr2	11911525	LPIN1	TC	T	-155	FRAME_SHIFT	HIGH	20	0	0	34	2	5.56	0.40909
	chr5	33561154	ADAMTS12	C	T	W1368*	STOP_GAINED	HIGH	16	0	0	27	2	6.9	0.4101
	chr19	13386663	CACNA1A	C	T		SPLICE_SITE_DONOR	HIGH	16	0	0	27	2	6.9	0.4101
	chr6	52962534	FBXO9	C	T	T417I	NON_SYNONYMOUS_CODING	MODERATE	21	0	0	36	2	5.26	0.41087
	chr19	12979469	MAST1	G	T	R860L	NON_SYNONYMOUS_CODING	MODERATE	12	0	0	20	2	9.09	0.41176
	chr5	132159882	SHROOM1	G	A	P491S	NON_SYNONYMOUS_CODING	MODERATE	22	0	0	38	2	5	0.41248
	chr10	73491990	CDH23	C	T	A1326V	NON_SYNONYMOUS_CODING	MODERATE	22	0	0	38	2	5	0.41248
	chr17	22339	DOC2B	T	G	T148P	NON_SYNONYMOUS_CODING	MODERATE	8	0	0	13	2	13.33	0.41502
	chr13	45857644	GTF2F2	G	A	W233*	STOP_GAINED	HIGH	20	0	0	35	2	5.41	0.41729
	chr5	140594470	PCDHB13	G	A	G259S	NON_SYNONYMOUS_CODING	MODERATE	63	2	3.08	93	5	5.1	0.41988
	chr5	140594467	PCDHB13	G	A	V258I	NON_SYNONYMOUS_CODING	MODERATE	63	2	3.08	93	5	5.1	0.41988
	chr17	5392142	MIS12	G	T		SPLICE_SITE_ACCEPTOR	HIGH	16	0	0	28	2	6.67	0.42029
	chr1	182812436	DHX9	T	G	V40G	NON_SYNONYMOUS_CODING	MODERATE	20	1	4.76	55	6	9.84	0.42146
	chr3	108476028	RETNLB	C	A	G2V	NON_SYNONYMOUS_CODING	MODERATE	13	0	0	37	3	7.5	0.42175
	chr3	50685372	MAPKAPK3	G	T	Q348H	NON_SYNONYMOUS_CODING	MODERATE	17	0	0	30	2	6.25	0.42177
	chr2	107040159	RGPD3	C	A	G1422W	NON_SYNONYMOUS_CODING	MODERATE	17	0	0	30	2	6.25	0.42177
	chr5	180047671	FLT4	T	C	T782A	NON_SYNONYMOUS_CODING	MODERATE	11	0	0	19	2	9.52	0.42339
	chr8	2836288	CSMD1	AT	A	-2805	FRAME_SHIFT	HIGH	19	0	0	34	2	5.56	0.42424
	chr1	44054445	PTPRF	G	T	Q241H	NON_SYNONYMOUS_CODING	MODERATE	12	0	0	21	2	8.7	0.42521
	chr2	109363200	RANBP2	G	A	E337K	NON_SYNONYMOUS_CODING	MODERATE	23	1	4.17	18	2	10	0.43038
	chr12	66531936	TMBIM4	TA	T	-221	FRAME_SHIFT	HIGH	17	0	0	31	2	6.06	0.43102
	chr19	15383639	BRD4	T	C	K91R	NON_SYNONYMOUS_CODING	MODERATE	18	0	0	33	2	5.71	0.43179
	chr9	35698378	TLN1	A	G	L2438P	NON_SYNONYMOUS_CODING	MODERATE	19	0	0	35	2	5.41	0.43247
	chr10	75558185	KIAA0913	C	T	R1384W	NON_SYNONYMOUS_CODING	MODERATE	20	0	0	37	2	5.13	0.43308
	chr9	138011850	OLFM1	C	A	Y428*	STOP_GAINED	HIGH	8	0	0	14	2	12.5	0.43478
	chr7	89790570	STEAP1	G	C	S179T	NON_SYNONYMOUS_CODING	MODERATE	38	1	2.56	31	2	6.06	0.43675
	chr2	210867395	RPE	G	T	G4C	NON_SYNONYMOUS_CODING	MODERATE	11	0	0	20	2	9.09	0.4375
	chr11	6566893	DNHD1	T	C	L1575P	NON_SYNONYMOUS_CODING	MODERATE	13	0	0	24	2	7.69	0.4386
	chr1	200860711	C1orf106	G	T	A15S	NON_SYNONYMOUS_CODING	MODERATE	14	0	0	26	2	7.14	0.43902
	chr16	67263978	FHOD1	G	A	R1069C	NON_SYNONYMOUS_CODING	MODERATE	17	0	0	32	2	5.88	0.44
	chr11	34192611	ABTB2	G	T	H469N	NON_SYNONYMOUS_CODING	MODERATE	18	0	0	34	2	5.56	0.44025
	chr22	22892352	PRAME	G	A	A250V	NON_SYNONYMOUS_CODING	MODERATE	20	0	0	38	2	5	0.44068
	chr6	138607875	KIAA1244	G	T	W869C	NON_SYNONYMOUS_CODING	MODERATE	17	0	0	33	2	5.71	0.44872
	chr8	22165505	PIWIL2	G	T	L535F	NON_SYNONYMOUS_CODING	MODERATE	17	0	0	33	2	5.71	0.44872
	chr19	39961033	SUPT5H	G	T	R516L	NON_SYNONYMOUS_CODING	MODERATE	12	0	0	23	2	8	0.45045
	chr2	114500276	SLC35F5	CA	C	-248	FRAME_SHIFT	HIGH	23	1	4.17	44	4	8.33	0.45615
	chr4	146686818	ZNF827	G	T	A978D	NON_SYNONYMOUS_CODING	MODERATE	16	0	0	32	2	5.88	0.45796
	chr1	158226842	CD1A	G	T	V291F	NON_SYNONYMOUS_CODING	MODERATE	14	0	0	28	2	6.67	0.45983
	chr9	5968043	KIAA2026	C	CT	-729?	FRAME_SHIFT	HIGH	12	0	0	24	2	7.69	0.4623
	chr6	83861665	DOPEY1	A	T	T1990S	NON_SYNONYMOUS_CODING	MODERATE	17	0	0	35	2	5.41	0.46541
	chr17	3955267	ZZEF1	G	T	Y1866*	STOP_GAINED	HIGH	17	0	0	35	2	5.41	0.46541
	chr2	240982227	PRR21	C	A	G58V	NON_SYNONYMOUS_CODING	MODERATE	34	1	2.86	30	2	6.25	0.46592
	chr22	23629364	BCR	A	G	K809E	NON_SYNONYMOUS_CODING	MODERATE	14	0	0	29	2	6.45	0.4697
	chr1	157737059	FCRL2	C	A	G375V	NON_SYNONYMOUS_CODING	MODERATE	14	0	0	29	2	6.45	0.4697
	chr8	22460071	C8orf58	A	T	K301*	STOP_GAINED	HIGH	8	0	0	16	2	11.11	0.47077
	chr4	103832610	SLC9B1	C	T	R305Q	NON_SYNONYMOUS_CODING	MODERATE	17	1	5.56	24	3	11.11	0.47116
	chr15	40917206	CASC5	C	A	L1608I	NON_SYNONYMOUS_CODING	MODERATE	13	0	0	27	2	6.9	0.47154
	chr19	47424639	ARHGAP35	G	T	E903*	STOP_GAINED	HIGH	18	0	0	38	2	5	0.47187
	chr6	46657768	TDRD6	G	T	D635Y	NON_SYNONYMOUS_CODING	MODERATE	15	0	0	32	2	5.88	0.47704
	chr12	11545937	PRB2	C	A	A359S	NON_SYNONYMOUS_CODING	MODERATE	10	0	0	21	2	8.7	0.47917
	chr4	103832656	SLC9B1	C	T	V290I	NON_SYNONYMOUS_CODING	MODERATE	23	1	4.17	34	3	8.11	0.4839
	chr17	8243456	ODF4	T	G	S29R	NON_SYNONYMOUS_CODING	MODERATE	14	0	0	31	2	6.06	0.48844
	chrX	76814208	ATRX	G	T	Q2146K	NON_SYNONYMOUS_CODING	MODERATE	16	0	0	36	2	5.26	0.49126
	chr2	219509566	ZNF142	G	T	A558D	NON_SYNONYMOUS_CODING	MODERATE	16	0	0	36	2	5.26	0.49126
	chr16	58313681	CCDC113	G	T	*378Y	STOP_LOST	HIGH	13	0	0	29	2	6.45	0.49154
	chr11	2610013	KCNQ1	C	A	P441H	NON_SYNONYMOUS_CODING	MODERATE	12	0	0	27	2	6.9	0.49512
	chr6	117862160	DCBLD1	G	T	R443S	NON_SYNONYMOUS_CODING	MODERATE	12	0	0	27	2	6.9	0.49512
	chr1	33797892	PHC2	C	A	E625D	NON_SYNONYMOUS_CODING	MODERATE	16	0	0	37	2	5.13	0.49899
	chr4	103832643	SLC9B1	A	C	L294R	NON_SYNONYMOUS_CODING	MODERATE	22	1	4.35	34	3	8.11	0.50192
	chr17	55946543	CUEDC1	C	A	A294S	NON_SYNONYMOUS_CODING	MODERATE	14	0	0	33	2	5.71	0.50595
	chr4	113568853	LARP7	A	T	E342D	NON_SYNONYMOUS_CODING	MODERATE	13	0	0	31	2	6.06	0.51014
	chr6	142400000	NMBR	C	A	G155W	NON_SYNONYMOUS_CODING	MODERATE	33	1	2.94	33	2	5.71	0.51103
	chr10	43318659	BMS1	C	T	R1076*	STOP_GAINED	HIGH	8	0	0	19	2	9.52	0.51724
	chr2	197531518	CCDC150	C	CA	-280?	FRAME_SHIFT	HIGH	16	1	5.88	45	5	10	0.52016
	chr10	94018	TUBB8	T	C	H105R	NON_SYNONYMOUS_CODING	MODERATE	14	1	6.67	14	2	12.5	0.52503
	chr13	76381863	LMO7	G	T	E534*	STOP_GAINED	HIGH	10	0	0	25	2	7.41	0.52703
	chr2	107049392	RGPD3	T	G	K823T	NON_SYNONYMOUS_CODING	MODERATE	22	1	4.35	50	4	7.41	0.52821
	chrX	70823826	ACRC	T	A	D233E	NON_SYNONYMOUS_CODING	MODERATE	34	1	2.86	57	3	5	0.52939
	chr1	201180045	IGFN1	A	G	I2008M	NON_SYNONYMOUS_CODING	MODERATE	31	1	3.12	52	3	5.45	0.53038
	chr3	42729787	KBTBD5	G	A	D436N	NON_SYNONYMOUS_CODING	MODERATE	11	1	8.33	18	3	14.29	0.53629
	chr2	141214161	LRP1B	G	T	L3276I	NON_SYNONYMOUS_CODING	MODERATE	14	0	0	37	2	5.13	0.53774
	chr1	44422051	IPO13	G	T	R294L	NON_SYNONYMOUS_CODING	MODERATE	11	0	0	29	2	6.45	0.54007
	chr16	31927529	ZNF267	T	A	S653R	NON_SYNONYMOUS_CODING	MODERATE	20	1	4.76	34	3	8.11	0.54026
	chr3	52402834	DNAH1	A	G	D1948G	NON_SYNONYMOUS_CODING	MODERATE	13	0	0	35	2	5.41	0.54367
	chr6	108214754	SEC63	GT	G	-535	FRAME_SHIFT	HIGH	46	2	4.17	52	3	5.45	0.56479
	chr3	139075803	MRPS22	C	G	L344V	NON_SYNONYMOUS_CODING	MODERATE	10	0	0	29	2	6.45	0.56707
	chr19	55106288	LILRA1	A	C	I77L	NON_SYNONYMOUS_CODING	MODERATE	32	1	3.03	38	2	5	0.57271
	chrX	70462167	ZMYM3	A	G	F1221L	NON_SYNONYMOUS_CODING	MODERATE	12	0	0	36	2	5.26	0.57388
	chr6	139495637	HECA	G	T	M476I	NON_SYNONYMOUS_CODING	MODERATE	11	0	0	33	2	5.71	0.57488
	chr1	156813983	INSRR	A	G	F943L	NON_SYNONYMOUS_CODING	MODERATE	11	0	0	33	2	5.71	0.57488
	chr11	67412523	ACY3	G	T	F209L	NON_SYNONYMOUS_CODING	MODERATE	10	0	0	32	2	5.88	0.59302
	chr22	19188894	CLTCL1	A	T	Y1237*	STOP_GAINED	HIGH	7	0	0	22	2	8.33	0.59355
	chr2	219232206	C2orf62	G	T	D296Y	NON_SYNONYMOUS_CODING	MODERATE	11	0	0	36	2	5.26	0.59779
	chr19	57060370	ZFP28	G	T	K189N	NON_SYNONYMOUS_CODING	MODERATE	10	0	0	34	2	5.56	0.6087
	chr5	175717557	C5orf25	C	T	H325Y	NON_SYNONYMOUS_CODING	MODERATE	17	1	5.56	22	2	8.33	0.60906
	chr2	87205053	RGPD1	C	T	T821M	NON_SYNONYMOUS_CODING	MODERATE	8	1	11.11	10	2	16.67	0.61203
	chr20	26061884	FAM182A	C	G	S79C	NON_SYNONYMOUS_CODING	MODERATE	7	1	12.5	9	2	18.18	0.62436
	chr2	54885065	SPTBN1	G	T	S2042I	NON_SYNONYMOUS_CODING	MODERATE	8	0	0	33	2	5.71	0.65891
	chr1	39799063	MACF1	A	G	E2305G	NON_SYNONYMOUS_CODING	MODERATE	17	1	5.56	42	3	6.67	0.67893
	chr2	172549338	DYNC1I2	GA	G	-54	FRAME_SHIFT	HIGH	20	1	4.76	36	2	5.26	0.71362
	chr12	11285978	TAS2R30	A	G	I289T	NON_SYNONYMOUS_CODING	MODERATE	19	1	5	36	2	5.26	0.72906
	chr12	11285975	TAS2R30	A	T	F290Y	NON_SYNONYMOUS_CODING	MODERATE	18	1	5.26	35	2	5.41	0.7368
T-47D Tam2	chr3	21478488	ZNF385D	G	A	A216V	NON_SYNONYMOUS_CODING	MODERATE	41	0	0	27	17	38.64	2.1492e-06
	chr12	40258592	SLC2A13	C	A	G431C	NON_SYNONYMOUS_CODING	MODERATE	75	0	0	64	11	14.67	0.00032907
	chr10	69583101	DNAJC12	G	C	P43R	NON_SYNONYMOUS_CODING	MODERATE	89	0	0	74	9	10.84	0.00112
	chr20	42163540	L3MBTL1	G	A	G573S	NON_SYNONYMOUS_CODING	MODERATE	25	0	0	16	6	27.27	0.0069488
	chr8	96070070	C8orf38	C	T	R303*	STOP_GAINED	HIGH	36	0	0	25	6	19.35	0.0073779
	chr3	184040642	EIF4G1	A	G	K617R	NON_SYNONYMOUS_CODING	MODERATE	85	0	0	69	6	8	0.0095011
	chr7	76126737	DTX2.1	C	T	R365C	NON_SYNONYMOUS_CODING	MODERATE	20	1	4.76	12	6	33.33	0.027415
	chr8	113267546	CSMD3	C	A	G3325*	STOP_GAINED	HIGH	62	0	0	56	5	8.2	0.027533
	chr19	17785527	UNC13A	C	A	V119F	NON_SYNONYMOUS_CODING	MODERATE	36	0	0	32	5	13.51	0.02902
	chr8	56708572	TGS1	T	G	V468G	NON_SYNONYMOUS_CODING	MODERATE	23	0	0	16	4	20	0.039259
	chr15	89424869	HAPLN3	C	T	R133H	NON_SYNONYMOUS_CODING	MODERATE	6	1	14.29	2	5	71.43	0.051282
	chr16	30775587	RNF40	T	C	V177A	NON_SYNONYMOUS_CODING	MODERATE	24	0	0	7	2	22.22	0.068182
	chr4	103832650	SLC9B1	T	A	I292F	NON_SYNONYMOUS_CODING	MODERATE	20	1	4.76	6	3	33.33	0.068966
	chr9	131752498	NUP188	T	C	L878P	NON_SYNONYMOUS_CODING	MODERATE	68	0	0	23	2	8	0.070126
	chr7	144320330	TPK1	C	A	D95Y	NON_SYNONYMOUS_CODING	MODERATE	67	0	0	24	2	7.69	0.07597
	chr3	77607109	ROBO2	C	T	P416S	NON_SYNONYMOUS_CODING	MODERATE	20	0	0	13	3	18.75	0.078431
	chr20	23615910	CST3	T	G	D113A	NON_SYNONYMOUS_CODING	MODERATE	40	0	0	28	3	9.68	0.078646
	chr15	66601073	DIS3L	A	G	Y150C	NON_SYNONYMOUS_CODING	MODERATE	47	0	0	17	2	10.53	0.07972
	chr15	28413584	HERC2	A	C	L3461R	NON_SYNONYMOUS_CODING	MODERATE	66	0	0	25	2	7.41	0.082048
	chr9	21304818	IFNA5	G	T	Y146*	STOP_GAINED	HIGH	53	0	0	20	2	9.09	0.083243
	chr12	122359408	WDR66	G	A	G66E	NON_SYNONYMOUS_CODING	MODERATE	14	0	0	9	3	25	0.084615
	chr9	132593204	C9orf78	T	A	E163V	NON_SYNONYMOUS_CODING	MODERATE	81	0	0	33	2	5.71	0.089205
	chr19	53014635	ZNF578	A	G	H334R	NON_SYNONYMOUS_CODING	MODERATE	36	0	0	14	2	12.5	0.090498
	chr4	89660221	FAM13A	A	C	V841G	NON_SYNONYMOUS_CODING	MODERATE	48	1	2.04	42	5	10.64	0.09266
	chr9	72962031	SMC5	C	T	T873I	NON_SYNONYMOUS_CODING	MODERATE	35	0	0	14	2	12.5	0.094118
	chr4	126412090	FAT4	C	A	P4705T	NON_SYNONYMOUS_CODING	MODERATE	19	0	0	7	2	22.22	0.095238
	chr3	184298253	EPHB3	A	G	M746V	NON_SYNONYMOUS_CODING	MODERATE	70	0	0	30	2	6.25	0.096292
	chr2	207171410	ZDBF2	G	C	D720H	NON_SYNONYMOUS_CODING	MODERATE	27	0	0	21	3	12.5	0.097191
	chr5	134223714	TXNDC15	G	A	E145K	NON_SYNONYMOUS_CODING	MODERATE	27	0	0	11	2	15.38	0.1
	chr9	118969782	PAPPA	G	T	G509V	NON_SYNONYMOUS_CODING	MODERATE	31	0	0	13	2	13.33	0.10145
	chr11	36250805	LDLRAD3	G	T	S299I	NON_SYNONYMOUS_CODING	MODERATE	16	0	0	6	2	25	0.10145
	chrX	49208335	GAGE2D	A	G	M22V	NON_SYNONYMOUS_CODING	MODERATE	8	0	0	11	5	31.25	0.10277
	chr19	53014551	ZNF578	G	A	R306H	NON_SYNONYMOUS_CODING	MODERATE	28	1	3.45	12	3	20	0.10726
	chr16	85942643	IRF8	A	C	E74D	NON_SYNONYMOUS_CODING	MODERATE	23	0	0	19	3	13.64	0.10853
	chr17	33738763	SLFN12	G	T	A444D	NON_SYNONYMOUS_CODING	MODERATE	69	0	0	33	2	5.71	0.11109
	chr7	107664504	LAMB4	AT	A	-1755	FRAME_SHIFT	HIGH	66	0	0	32	2	5.88	0.11333
	chr11	5687320	TRIM5	TA	T		SPLICE_SITE_ACCEPTOR	HIGH	22	1	4.35	20	5	20	0.11401
	chr12	3131155	TEAD4	C	G	S290C	NON_SYNONYMOUS_CODING	MODERATE	38	0	0	18	2	10	0.11494
	chr19	35225949	ZNF181	C	G	Q3E	NON_SYNONYMOUS_CODING	MODERATE	48	0	0	24	2	7.69	0.12033
	chr15	91298081	BLM	G	T	V334F	NON_SYNONYMOUS_CODING	MODERATE	56	0	0	29	2	6.45	0.1243
	chr12	49522057	TUBA1B	C	A	C347F	NON_SYNONYMOUS_CODING	MODERATE	30	0	0	15	2	11.76	0.12581
	chr9	112211100	PTPN3	C	A	C135F	NON_SYNONYMOUS_CODING	MODERATE	35	0	0	18	2	10	0.12795
	chr19	44131921	CADM4	G	T	T29K	NON_SYNONYMOUS_CODING	MODERATE	24	0	0	12	2	14.29	0.12945
	chr21	38498381	TTC3	T	G	V412G	NON_SYNONYMOUS_CODING	MODERATE	48	0	0	48	3	5.88	0.13277
	chr9	98240407	PTCH1	G	T	T426N	NON_SYNONYMOUS_CODING	MODERATE	46	0	0	25	2	7.41	0.13356
	chr9	100760869	ANP32B	G	A	G79D	NON_SYNONYMOUS_CODING	MODERATE	42	0	0	23	2	8	0.13569
	chr7	27183114	HOXA5	G	A	A38V	NON_SYNONYMOUS_CODING	MODERATE	33	0	0	18	2	10	0.13788
	chr3	17550040	TBC1D5	G	T	T8N	NON_SYNONYMOUS_CODING	MODERATE	37	0	0	38	3	7.32	0.14012
	chr17	58288403	USP32	G	T	Q799K	NON_SYNONYMOUS_CODING	MODERATE	54	0	0	31	2	6.06	0.14114
	chr11	58892376	FAM111B	CA	C	-269	FRAME_SHIFT	HIGH	24	0	0	13	2	13.33	0.1417
	chr7	105624664	CDHR3	G	T	A148S	NON_SYNONYMOUS_CODING	MODERATE	19	0	0	10	2	16.67	0.14194
	chr12	8802150	MFAP5	A	C	V119G	NON_SYNONYMOUS_CODING	MODERATE	55	0	0	32	2	5.88	0.14326
	chr6	170844320	PSMB1	TA	T	-238	FRAME_SHIFT	HIGH	45	0	0	26	2	7.14	0.14384
	chr12	40041616	C12orf40	G	T	S136I	NON_SYNONYMOUS_CODING	MODERATE	58	0	0	34	2	5.56	0.14413
	chr6	139583838	TXLNB	G	A	L254F	NON_SYNONYMOUS_CODING	MODERATE	61	0	0	36	2	5.26	0.14492
	chr7	26236032	HNRNPA2B1	C	A	R228I	NON_SYNONYMOUS_CODING	MODERATE	61	0	0	36	2	5.26	0.14492
	chr2	170402897	FASTKD1	G	T	T511K	NON_SYNONYMOUS_CODING	MODERATE	30	0	0	17	2	10.53	0.14541
	chr19	31768568	TSHZ3	C	A	D711Y	NON_SYNONYMOUS_CODING	MODERATE	17	0	0	9	2	18.18	0.1455
	chr14	60591900	C14orf135	C	T	P1004L	NON_SYNONYMOUS_CODING	MODERATE	64	0	0	38	2	5	0.14563
	chr4	73991021	ANKRD17	A	T	S1081R	NON_SYNONYMOUS_CODING	MODERATE	59	0	0	35	2	5.41	0.14605
	chr15	49301432	SECISBP2L	G	T	H670N	NON_SYNONYMOUS_CODING	MODERATE	59	0	0	35	2	5.41	0.14605
	chr3	122134030	WDR5B	T	G	K116Q	NON_SYNONYMOUS_CODING	MODERATE	47	0	0	28	2	6.67	0.14867
	chr2	187373389	ZC3H15	G	T	E404*	STOP_GAINED	HIGH	42	0	0	25	2	7.41	0.14962
	chr13	52639566	NEK5	T	C	S702G	NON_SYNONYMOUS_CODING	MODERATE	26	0	0	15	2	11.76	0.15061
	chr20	48732234	UBE2V1	A	C		SPLICE_SITE_DONOR	HIGH	7	0	0	3	2	40	0.15152
	chr3	142841012	CHST2	G	T	E452*	STOP_GAINED	HIGH	35	0	0	21	2	8.7	0.15306
	chr6	139266778	REPS1	G	T	H112N	NON_SYNONYMOUS_CODING	MODERATE	38	0	0	23	2	8	0.15361
	chr2	86266526	POLR1A	G	T	P1267H	NON_SYNONYMOUS_CODING	MODERATE	44	0	0	27	2	6.9	0.15449
	chr20	20600024	RALGAPA2	G	T	S479Y	NON_SYNONYMOUS_CODING	MODERATE	47	0	0	29	2	6.45	0.15485
	chr4	56342173	CLOCK	G	T	P102H	NON_SYNONYMOUS_CODING	MODERATE	47	0	0	29	2	6.45	0.15485
	chr1	159032486	AIM2	GT	G	-343	FRAME_SHIFT	HIGH	112	4	3.45	101	8	7.34	0.1585
	chr4	85710916	WDFY3	G	T	A1211D	NON_SYNONYMOUS_CODING	MODERATE	37	0	0	23	2	8	0.15865
	chr10	49939215	WDFY4	G	A	S397N	NON_SYNONYMOUS_CODING	MODERATE	31	0	0	35	3	7.89	0.16101
	chr10	12858326	CAMK1D	T	C	W278R	NON_SYNONYMOUS_CODING	MODERATE	38	0	0	24	2	7.69	0.16121
	chr5	7875380	MTRR	A	G	D125G	NON_SYNONYMOUS_CODING	MODERATE	23	0	0	14	2	12.5	0.16194
	chr16	67696105	PARD6A	G	T	R199L	NON_SYNONYMOUS_CODING	MODERATE	20	0	0	12	2	14.29	0.16221
	chr14	81606099	TSHR	A	C	T257P	NON_SYNONYMOUS_CODING	MODERATE	48	0	0	31	2	6.06	0.16296
	chr9	88204469	AGTPBP1	T	A	N911I	NON_SYNONYMOUS_CODING	MODERATE	30	0	0	19	2	9.52	0.16471
	chr12	122690868	B3GNT4	C	T	P24S	NON_SYNONYMOUS_CODING	MODERATE	21	0	0	13	2	13.33	0.16667
	chr5	71654170	PTCD2	G	T	R361S	NON_SYNONYMOUS_CODING	MODERATE	28	0	0	18	2	10	0.16844
	chr16	88632965	C16orf85	A	C		SPLICE_SITE_DONOR	HIGH	38	0	0	45	3	6.25	0.16901
	chr4	89183811	PPM1K	T	A	Y352F	NON_SYNONYMOUS_CODING	MODERATE	35	0	0	23	2	8	0.16949
	chr15	93173445	FAM174B	T	C	R159G	NON_SYNONYMOUS_CODING	MODERATE	42	0	0	28	2	6.67	0.17019
	chr1	201178904	IGFN1	A	G	E1628G	NON_SYNONYMOUS_CODING	MODERATE	19	1	5	16	4	20	0.17082
	chr10	134147048	LRRC27	A	G	Y7C	NON_SYNONYMOUS_CODING	MODERATE	12	0	0	7	2	22.22	0.17143
	chr3	35835240	ARPP21	A	C	Q744H	NON_SYNONYMOUS_CODING	MODERATE	36	0	0	24	2	7.69	0.17187
	chr17	25633853	WSB1	G	T	S219I	NON_SYNONYMOUS_CODING	MODERATE	43	0	0	29	2	6.45	0.17216
	chr13	47266679	LRCH1	C	G	D341E	NON_SYNONYMOUS_CODING	MODERATE	30	0	0	20	2	9.09	0.17421
	chr11	61569906	FADS1	G	T	L495I	NON_SYNONYMOUS_CODING	MODERATE	20	0	0	13	2	13.33	0.17647
	chr7	893109	SUN1	T	C	S562P	NON_SYNONYMOUS_CODING	MODERATE	35	0	0	24	2	7.69	0.1776
	chr4	144618714	FREM3	G	T	L1039I	NON_SYNONYMOUS_CODING	MODERATE	24	0	0	16	2	11.11	0.1777
	chrX	115569039	SLC6A14	G	T	D44Y	NON_SYNONYMOUS_CODING	MODERATE	13	0	0	8	2	20	0.17787
	chr4	128854210	MFSD8	CA	C	-264	FRAME_SHIFT	HIGH	54	0	0	38	2	5	0.17845
	chr16	75665714	KARS	C	A	G347*	STOP_GAINED	HIGH	54	0	0	38	2	5	0.17845
	chr10	50860042	CHAT	G	T	A542S	NON_SYNONYMOUS_CODING	MODERATE	32	0	0	22	2	8.33	0.17922
	chr22	20041008	C22orf25	AC	A	-146	FRAME_SHIFT	HIGH	17	0	0	11	2	15.38	0.17931
	chr5	130797489	FNIP1	G	A	L975F	NON_SYNONYMOUS_CODING	MODERATE	40	0	0	28	2	6.67	0.18012
	chr15	56207592	NEDD4	C	A	G480*	STOP_GAINED	HIGH	44	0	0	31	2	6.06	0.18045
	chr6	28497333	GPX5	C	A	L65I	NON_SYNONYMOUS_CODING	MODERATE	48	0	0	34	2	5.56	0.18072
	chr14	74535587	ALDH6A1	A	C	H276Q	NON_SYNONYMOUS_CODING	MODERATE	52	0	0	37	2	5.13	0.18095
	chr15	80473434	FAH	G	T	K371N	NON_SYNONYMOUS_CODING	MODERATE	41	0	0	29	2	6.45	0.18192
	chr4	103533223	NFKB1	A	G	K792R	NON_SYNONYMOUS_CODING	MODERATE	53	0	0	38	2	5	0.18233
	chr1	64027452	EFCAB7	A	T	D474V	NON_SYNONYMOUS_CODING	MODERATE	22	0	0	15	2	11.76	0.18354
	chr1	146747829	CHD1L	G	T	A483S	NON_SYNONYMOUS_CODING	MODERATE	50	0	0	36	2	5.26	0.18365
	chr17	49077040	SPAG9	CT	C	-549	FRAME_SHIFT	HIGH	104	2	1.89	91	5	5.21	0.18372
	chr1	204379720	PPP1R15B	G	T	L274I	NON_SYNONYMOUS_CODING	MODERATE	35	0	0	25	2	7.41	0.18562
	chr11	78482062	ODZ4	G	T	C838*	STOP_GAINED	HIGH	35	0	0	25	2	7.41	0.18562
	chrX	114882261	PLS3	A	T	I562F	NON_SYNONYMOUS_CODING	MODERATE	35	0	0	25	2	7.41	0.18562
	chr7	89790177	STEAP1	A	G	Q48R	NON_SYNONYMOUS_CODING	MODERATE	23	0	0	16	2	11.11	0.18659
	chr2	99226386	UNC50	A	T	Y72F	NON_SYNONYMOUS_CODING	MODERATE	19	0	0	13	2	13.33	0.18717
	chr10	88679030	BMPR1A	G	A	A324T	NON_SYNONYMOUS_CODING	MODERATE	49	0	0	36	2	5.26	0.18792
	chr12	58010217	ARHGEF25	C	A	P563H	NON_SYNONYMOUS_CODING	MODERATE	15	0	0	10	2	16.67	0.18803
	chr4	89415433	HERC5	C	A	Q799K	NON_SYNONYMOUS_CODING	MODERATE	45	0	0	33	2	5.71	0.18829
	chr1	201115953	TMEM9	G	T	P64H	NON_SYNONYMOUS_CODING	MODERATE	41	0	0	30	2	6.25	0.18874
	chrX	135772838	ARHGEF6	G	T	N372K	NON_SYNONYMOUS_CODING	MODERATE	41	0	0	30	2	6.25	0.18874
	chrX	24228757	ZFX	C	A	S600*	STOP_GAINED	HIGH	50	0	0	37	2	5.13	0.18922
	chr16	85952056	IRF8	G	T	G212V	NON_SYNONYMOUS_CODING	MODERATE	11	0	0	7	2	22.22	0.18947
	chr6	36979483	FGD2	T	G	V127G	NON_SYNONYMOUS_CODING	MODERATE	20	0	0	14	2	12.5	0.19048
	chr9	99522321	ZNF510	T	C	N264S	NON_SYNONYMOUS_CODING	MODERATE	20	0	0	14	2	12.5	0.19048
	chr5	118877628	HSD17B4	G	T	R742I	NON_SYNONYMOUS_CODING	MODERATE	25	0	0	18	2	10	0.19192
	chr7	21550796	SP4	T	C	L755P	NON_SYNONYMOUS_CODING	MODERATE	39	0	0	29	2	6.45	0.19255
	chrX	117758528	DOCK11	G	T	L1166F	NON_SYNONYMOUS_CODING	MODERATE	21	0	0	15	2	11.76	0.19346
	chr4	148796244	ARHGAP10	G	T	D259Y	NON_SYNONYMOUS_CODING	MODERATE	31	0	0	23	2	8	0.19481
	chr10	115891816	C10orf118	G	T	L701I	NON_SYNONYMOUS_CODING	MODERATE	38	0	0	29	2	6.45	0.19821
	chr10	103986397	ELOVL3	A	G	E31G	NON_SYNONYMOUS_CODING	MODERATE	38	0	0	29	2	6.45	0.19821
	chr4	55143627	PDGFRA	C	A	P620H	NON_SYNONYMOUS_CODING	MODERATE	35	0	0	27	2	6.9	0.20139
	chr4	72363276	SLC4A4	G	T	G678V	NON_SYNONYMOUS_CODING	MODERATE	35	0	0	27	2	6.9	0.20139
	chr6	109802536	ZBTB24	G	T	P232T	NON_SYNONYMOUS_CODING	MODERATE	42	0	0	33	2	5.71	0.20335
	chr16	20966213	DNAH3	C	A	V3665L	NON_SYNONYMOUS_CODING	MODERATE	37	0	0	29	2	6.45	0.20413
	chr3	112647740	CD200R1	A	G	V231A	NON_SYNONYMOUS_CODING	MODERATE	43	0	0	34	2	5.56	0.20448
	chr2	234398017	USP40	G	T	P1053Q	NON_SYNONYMOUS_CODING	MODERATE	15	0	0	11	2	15.38	0.20635
	chr1	53547708	PODN	C	A	H621N	NON_SYNONYMOUS_CODING	MODERATE	15	0	0	11	2	15.38	0.20635
	chr8	140630928	KCNK9	G	T	T233K	NON_SYNONYMOUS_CODING	MODERATE	15	0	0	11	2	15.38	0.20635
	chr5	90459679	GPR98	G	T	E6295*	STOP_GAINED	HIGH	27	0	0	21	2	8.7	0.20653
	chr9	117826138	TNC	T	G	I1233L	NON_SYNONYMOUS_CODING	MODERATE	27	0	0	21	2	8.7	0.20653
	chr1	173878874	SERPINC1	G	T	S323R	NON_SYNONYMOUS_CODING	MODERATE	47	0	0	38	2	5	0.2085
	chr17	45368429	ITGB3	G	T	C412F	NON_SYNONYMOUS_CODING	MODERATE	35	0	0	28	2	6.67	0.20913
	chr8	133088758	HHLA1	G	T	P438T	NON_SYNONYMOUS_CODING	MODERATE	16	0	0	12	2	14.29	0.2092
	chr19	18963071	UPF1	A	T	E313V	NON_SYNONYMOUS_CODING	MODERATE	10	0	0	7	2	22.22	0.21053
	chr11	47073977	C11orf49	G	T	R63L	NON_SYNONYMOUS_CODING	MODERATE	43	0	0	35	2	5.41	0.21076
	chr1	38484801	UTP11L	T	C	F138S	NON_SYNONYMOUS_CODING	MODERATE	31	0	0	25	2	7.41	0.21234
	chr1	207497950	CD55	G	T	Q111H	NON_SYNONYMOUS_CODING	MODERATE	46	0	0	38	2	5	0.21341
	chr22	41565611	EP300	A	T	K1426M	NON_SYNONYMOUS_CODING	MODERATE	18	0	0	14	2	12.5	0.2139
	chr6	74110009	DDX43	T	C	M120T	NON_SYNONYMOUS_CODING	MODERATE	26	0	0	21	2	8.7	0.21514
	chr7	45931595	IGFBP1	G	C	G195A	NON_SYNONYMOUS_CODING	MODERATE	41	0	0	34	2	5.56	0.21531
	chr21	43783375	TFF1	A	G	V76A	NON_SYNONYMOUS_CODING	MODERATE	19	0	0	15	2	11.76	0.21587
	chr3	150290165	EIF2A	T	G	V411G	NON_SYNONYMOUS_CODING	MODERATE	43	0	0	36	2	5.26	0.21698
	chr13	52603135	UTP14C	G	T	E65D	NON_SYNONYMOUS_CODING	MODERATE	36	0	0	30	2	6.25	0.21773
	chr12	65078624	RASSF3	A	G	K57E	NON_SYNONYMOUS_CODING	MODERATE	45	0	0	38	2	5	0.21849
	chr12	124838667	NCOR2	G	C	A1229G	NON_SYNONYMOUS_CODING	MODERATE	21	0	0	17	2	10.53	0.21923
	chr1	159862988	CCDC19	G	T	S37R	NON_SYNONYMOUS_CODING	MODERATE	38	0	0	32	2	5.88	0.21948
	chr6	79770429	PHIP	GT	G	-99	FRAME_SHIFT	HIGH	23	0	0	19	2	9.52	0.22199
	chr12	10319501	OLR1	T	A	K78N	NON_SYNONYMOUS_CODING	MODERATE	23	0	0	19	2	9.52	0.22199
	chr13	48827992	ITM2B	T	C	C56R	NON_SYNONYMOUS_CODING	MODERATE	42	0	0	36	2	5.26	0.22247
	chr6	160467666	IGF2R	G	T	Q680H	NON_SYNONYMOUS_CODING	MODERATE	25	0	0	21	2	8.7	0.22429
	chr1	243327939	CEP170	A	C	L1108R	NON_SYNONYMOUS_CODING	MODERATE	35	0	0	30	2	6.25	0.22433
	chr2	48915500	LHCGR	C	A	R479L	NON_SYNONYMOUS_CODING	MODERATE	36	0	0	31	2	6.06	0.22506
	chr3	167750526	GOLIM4	G	C	P320A	NON_SYNONYMOUS_CODING	MODERATE	37	0	0	32	2	5.88	0.22575
	chrX	70823630	ACRC	C	T	A168V	NON_SYNONYMOUS_CODING	MODERATE	27	0	0	23	2	8	0.22624
	chrX	70823628	ACRC	A	T	E167D	NON_SYNONYMOUS_CODING	MODERATE	27	0	0	23	2	8	0.22624
	chr8	30706455	TEX15	G	T	L27I	NON_SYNONYMOUS_CODING	MODERATE	39	0	0	34	2	5.56	0.22703
	chr1	201179200	IGFN1	G	A	G1727S	NON_SYNONYMOUS_CODING	MODERATE	14	1	6.67	5	2	28.57	0.22727
	chr1	67340463	WDR78	C	A		SPLICE_SITE_DONOR	HIGH	41	0	0	36	2	5.26	0.22817
	chr7	89790588	STEAP1	G	T	R185M	NON_SYNONYMOUS_CODING	MODERATE	34	1	2.86	14	2	12.5	0.22857
	chr12	52407494	GRASP	G	T	G160C	NON_SYNONYMOUS_CODING	MODERATE	42	0	0	37	2	5.13	0.2287
	chr10	118357559	PNLIPRP1	GT	G	-232	FRAME_SHIFT	HIGH	33	0	0	29	2	6.45	0.23065
	chr12	57114886	NACA	G	T	A143D	NON_SYNONYMOUS_CODING	MODERATE	21	0	0	18	2	10	0.23171
	chr16	89169132	ACSF3	A	G	T263A	NON_SYNONYMOUS_CODING	MODERATE	22	0	0	19	2	9.52	0.23256
	chr1	151274346	PI4KB	C	T	A587T	NON_SYNONYMOUS_CODING	MODERATE	22	0	0	19	2	9.52	0.23256
	chr1	208225796	PLXNA2	G	T	L957M	NON_SYNONYMOUS_CODING	MODERATE	22	0	0	19	2	9.52	0.23256
	chr1	159558409	APCS	A	C	T195P	NON_SYNONYMOUS_CODING	MODERATE	37	0	0	33	2	5.71	0.23279
	chrX	38146262	RPGR	A	G	S664P	NON_SYNONYMOUS_CODING	MODERATE	40	0	0	36	2	5.26	0.2341
	chr8	124204210	FAM83A	G	T	K216N	NON_SYNONYMOUS_CODING	MODERATE	40	0	0	36	2	5.26	0.2341
	chr11	9309247	TMEM41B	A	C		SPLICE_SITE_DONOR	HIGH	27	0	0	24	2	7.69	0.23585
	chr9	32488804	DDX58	A	T	V294D	NON_SYNONYMOUS_CODING	MODERATE	27	0	0	24	2	7.69	0.23585
	chr14	64884707	MTHFD1	A	C	T250P	NON_SYNONYMOUS_CODING	MODERATE	23	1	4.17	17	3	15	0.23724
	chrX	3242494	MXRA5	G	A	A411V	NON_SYNONYMOUS_CODING	MODERATE	30	0	0	27	2	6.9	0.23729
	chr4	75147210	MTHFD2L	T	C	Y292H	NON_SYNONYMOUS_CODING	MODERATE	31	0	0	28	2	6.67	0.2377
	chr16	17294467	XYLT1	A	C	Y320D	NON_SYNONYMOUS_CODING	MODERATE	31	0	0	28	2	6.67	0.2377
	chr3	122274461	PARP9	A	G	L221P	NON_SYNONYMOUS_CODING	MODERATE	36	0	0	33	2	5.71	0.23944
	chr8	66616936	MTFR1	G	T	V97F	NON_SYNONYMOUS_CODING	MODERATE	13	0	0	11	2	15.38	0.24
	chr6	170115902	PHF10	A	C	Y199D	NON_SYNONYMOUS_CODING	MODERATE	41	0	0	38	2	5	0.24074
	chr12	110496869	C12orf76	G	A	R39C	NON_SYNONYMOUS_CODING	MODERATE	41	0	0	38	2	5	0.24074
	chr5	140307924	PCDHAC1	G	T	E483*	STOP_GAINED	HIGH	16	0	0	14	2	12.5	0.24194
	chr12	58174251	METTL21B	A	C	H168P	NON_SYNONYMOUS_CODING	MODERATE	19	0	0	17	2	10.53	0.24324
	chr17	12647601	MYOCD	G	T	Q273H	NON_SYNONYMOUS_CODING	MODERATE	21	0	0	19	2	9.52	0.2439
	chr21	45542094	PWP2	T	C	L558P	NON_SYNONYMOUS_CODING	MODERATE	33	0	0	31	2	6.06	0.24615
	chr2	191161665	HIBCH	G	T	H31Q	NON_SYNONYMOUS_CODING	MODERATE	34	0	0	32	2	5.88	0.24627
	chr6	116752159	DSE	C	A	T257N	NON_SYNONYMOUS_CODING	MODERATE	35	0	0	33	2	5.71	0.24638
	chr4	151236754	LRBA	T	G	D2562A	NON_SYNONYMOUS_CODING	MODERATE	27	1	3.57	21	3	12.5	0.24858
	chr9	33796734	PRSS3	C	A	S102Y	NON_SYNONYMOUS_CODING	MODERATE	25	1	3.85	11	2	15.38	0.2532
	chr20	16712808	SNRPB2	G	T		SPLICE_SITE_ACCEPTOR	HIGH	34	0	0	33	2	5.71	0.25362
	chr14	58938956	KIAA0586	T	C	F918L	NON_SYNONYMOUS_CODING	MODERATE	29	0	0	28	2	6.67	0.25424
	chr3	62739162	CADPS	A	G	L281P	NON_SYNONYMOUS_CODING	MODERATE	13	0	0	12	2	14.29	0.25926
	chr1	223178404	DISP1	GC	G	-1222	FRAME_SHIFT	HIGH	31	0	0	31	2	6.06	0.2619
	chr16	82033387	SDR42E1	G	T	L171M	NON_SYNONYMOUS_CODING	MODERATE	28	0	0	28	2	6.67	0.26316
	chr5	71491661	MAP1B	A	G	R827G	NON_SYNONYMOUS_CODING	MODERATE	9	0	0	8	2	20	0.26316
	chr2	113332718	POLR1B	G	C	L978F	NON_SYNONYMOUS_CODING	MODERATE	27	0	0	27	2	6.9	0.26364
	chr6	160188207	ACAT2	A	G	N150D	NON_SYNONYMOUS_CODING	MODERATE	25	0	0	25	2	7.41	0.26471
	chr4	104000892	BDH2	G	T	N235K	NON_SYNONYMOUS_CODING	MODERATE	25	0	0	25	2	7.41	0.26471
	chr4	129019402	LARP1B	G	T	E244*	STOP_GAINED	HIGH	24	0	0	24	2	7.69	0.26531
	chr10	84718704	NRG3	G	C		SPLICE_SITE_ACCEPTOR	HIGH	36	0	0	37	2	5.13	0.26703
	chr3	164751229	SI	G	T	T840K	NON_SYNONYMOUS_CODING	MODERATE	21	0	0	21	2	8.7	0.26744
	chr19	56410194	NLRP13	C	A	D967Y	NON_SYNONYMOUS_CODING	MODERATE	35	0	0	36	2	5.26	0.2675
	chr1	100542765	HIAT1	C	A	N312K	NON_SYNONYMOUS_CODING	MODERATE	30	0	0	31	2	6.06	0.27035
	chr4	89625325	HERC3	G	C	G912R	NON_SYNONYMOUS_CODING	MODERATE	32	0	0	34	2	5.56	0.27656
	chr1	169446592	SLC19A2	G	A	A203V	NON_SYNONYMOUS_CODING	MODERATE	22	0	0	23	2	8	0.27752
	chr1	29379631	EPB41	C	A	S551*	STOP_GAINED	HIGH	12	0	0	12	2	14.29	0.28
	chr14	102484913	DYNC1H1	C	T	P2768L	NON_SYNONYMOUS_CODING	MODERATE	20	0	0	21	2	8.7	0.28018
	chr4	123202713	KIAA1109	A	G	I2941V	NON_SYNONYMOUS_CODING	MODERATE	28	0	0	30	2	6.25	0.28023
	chr10	46121779	ZFAND4	C	T	E498K	NON_SYNONYMOUS_CODING	MODERATE	24	0	0	26	2	7.14	0.28507
	chr18	12014301	IMPA2	G	T	R140L	NON_SYNONYMOUS_CODING	MODERATE	10	0	0	10	2	16.67	0.28571
	chr11	64666172	ATG2A	T	G	Q1538P	NON_SYNONYMOUS_CODING	MODERATE	10	0	0	10	2	16.67	0.28571
	chr10	50315711	VSTM4	C	A	V129F	NON_SYNONYMOUS_CODING	MODERATE	34	0	0	38	2	5	0.28878
	chr8	143846046	LYNX1	T	G	T125P	NON_SYNONYMOUS_CODING	MODERATE	9	0	0	9	2	18.18	0.28947
	chr15	51860704	DMXL2	T	A	N89Y	NON_SYNONYMOUS_CODING	MODERATE	21	0	0	23	2	8	0.28986
	chr12	21971104	ABCC9	C	A	G1251C	NON_SYNONYMOUS_CODING	MODERATE	27	0	0	30	2	6.25	0.28989
	chr11	9549128	ZNF143	C	A	Q629K	NON_SYNONYMOUS_CODING	MODERATE	30	0	0	34	2	5.56	0.29371
	chr12	113382372	OAS3	C	A	F184L	NON_SYNONYMOUS_CODING	MODERATE	23	0	0	26	2	7.14	0.29647
	chr2	44145164	LRPPRC	CT	C	-1049	FRAME_SHIFT	HIGH	23	0	0	26	2	7.14	0.29647
	chr8	73979674	C8orf84	G	T	Q233K	NON_SYNONYMOUS_CODING	MODERATE	33	0	0	38	2	5	0.2968
	chr6	25769347	SLC17A4	G	T	A76S	NON_SYNONYMOUS_CODING	MODERATE	31	0	0	36	2	5.26	0.29966
	chrX	46510777	SLC9A7	C	T	V403M	NON_SYNONYMOUS_CODING	MODERATE	28	0	0	34	2	5.56	0.3125
	chr6	84649773	CYB5R4	A	T		SPLICE_SITE_ACCEPTOR	HIGH	28	0	0	34	2	5.56	0.3125
	chr2	84867704	DNAH6	T	G		SPLICE_SITE_DONOR	HIGH	15	0	0	18	2	10	0.31933
	chr11	84822730	DLG2	G	T	A111D	NON_SYNONYMOUS_CODING	MODERATE	28	0	0	35	2	5.41	0.32019
	chr1	21307733	EIF4G3	G	GA	-203?	FRAME_SHIFT	HIGH	8	0	0	9	2	18.18	0.32164
	chr3	170912426	TNIK	T	G		SPLICE_SITE_ACCEPTOR	HIGH	52	1	1.89	52	3	5.45	0.3231
	chr10	112724160	SHOC2	A	G	D15G	NON_SYNONYMOUS_CODING	MODERATE	16	0	0	20	2	9.09	0.32859
	chr8	26223862	PPP2R2A	C	G	S345*	STOP_GAINED	HIGH	27	0	0	35	2	5.41	0.33036
	chr3	97607240	CRYBG3	G	T	D501Y	NON_SYNONYMOUS_CODING	MODERATE	22	0	0	29	2	6.45	0.33745
	chr6	32818291	TAP1	G	T	L412M	NON_SYNONYMOUS_CODING	MODERATE	24	0	0	32	2	5.88	0.33938
	chr1	79107156	IFI44L	TC	T	-396	FRAME_SHIFT	HIGH	21	0	0	28	2	6.67	0.34118
	chr20	26061884	FAM182A	C	G	S79C	NON_SYNONYMOUS_CODING	MODERATE	7	1	12.5	9	4	30.77	0.34434
	chr2	238925237	UBE2F	CA	C	-82	FRAME_SHIFT	HIGH	17	0	0	23	2	8	0.34843
	chr14	68145097	RDH11	T	A	T300S	NON_SYNONYMOUS_CODING	MODERATE	20	0	0	28	2	6.67	0.3551
	chr3	47155477	SETD2	T	G	N1535T	NON_SYNONYMOUS_CODING	MODERATE	20	0	0	28	2	6.67	0.3551
	chr15	50546851	HDC	C	A	S151I	NON_SYNONYMOUS_CODING	MODERATE	25	0	0	36	2	5.26	0.35996
	chr6	46977442	GPR110	CA	C	-576	FRAME_SHIFT	HIGH	41	1	2.38	27	2	6.9	0.36228
	chr1	242048734	EXO1	A	G	K777R	NON_SYNONYMOUS_CODING	MODERATE	23	0	0	34	2	5.56	0.36821
	chr2	191334490	MFSD6	GT	G	-514	FRAME_SHIFT	HIGH	17	0	0	28	2	6.67	0.40241
	chr1	201179173	IGFN1	G	A	E1718K	NON_SYNONYMOUS_CODING	MODERATE	13	1	7.14	9	2	18.18	0.40652
	chr5	157285959	CLINT1	A	C	V7G	NON_SYNONYMOUS_CODING	MODERATE	7	0	0	11	2	15.38	0.41053
	chr10	94018	TUBB8	T	C	H105R	NON_SYNONYMOUS_CODING	MODERATE	14	1	6.67	10	2	16.67	0.41368
	chr5	180377428	BTNL8	A	C	T463P	NON_SYNONYMOUS_CODING	MODERATE	39	1	2.5	33	2	5.71	0.44939
	chr5	50117112	PARP8	C	G	F578L	NON_SYNONYMOUS_CODING	MODERATE	44	2	4.35	41	3	6.82	0.47869
	chr15	77764154	HMG20A	G	T	E205*	STOP_GAINED	HIGH	20	1	4.76	18	2	10	0.48124
	chr11	104878040	CASP5	G	GT	-81?	FRAME_SHIFT	HIGH	99	6	5.71	56	4	6.67	0.5253
	chr5	175717557	C5orf25	C	T	H325Y	NON_SYNONYMOUS_CODING	MODERATE	17	1	5.56	18	2	10	0.54054
	chr9	35059646	VCP	A	AT	-616?	FRAME_SHIFT	HIGH	47	2	4.08	53	3	5.36	0.56354
	chr5	96232568	ERAP2	G	A		SPLICE_SITE_DONOR	HIGH	19	1	5	29	2	6.45	0.66242
ZR-75-1 Tam1	chr12	132547093	EP400	A	ACAG	-2764Q	CODON_INSERTION	MODERATE	26	0	0	22	19	46.34	1.013e-05
	chr11	117789312	TMPRSS13	CGGGCTGGAGATGCCT	C	QASPAR83R	CODON_CHANGE_PLUS_CODON_DELETION	MODERATE	7	0	0	7	19	73.08	0.00080336
	chr1	1647893	CDK11A	C	CTTTCTT	-117KK	CODON_INSERTION	MODERATE	58	1	1.69	86	15	14.85	0.0047176
	chr1	204218334	PLEKHA6	A	C	V571G	NON_SYNONYMOUS_CODING	MODERATE	62	0	0	81	9	10	0.0075329
	chr4	88537297	DSPP	CAGCAGCGAT	C	SSD1162-	CODON_DELETION	MODERATE	17	1	5.56	22	14	38.89	0.0085392
	chr1	147955256	PPIAL4A	A	G	L30P	NON_SYNONYMOUS_CODING	MODERATE	27	1	3.57	35	12	25.53	0.012668
	chr10	51623174	TIMM23	C	A	G14V	NON_SYNONYMOUS_CODING	MODERATE	9	1	10	4	7	63.64	0.017028
	chr21	15599340	RBM11	A	G	H191R	NON_SYNONYMOUS_CODING	MODERATE	92	1	1.08	100	9	8.26	0.017666
	chr12	7187958	C1R	C	T	D629N	NON_SYNONYMOUS_CODING	MODERATE	55	2	3.51	65	12	15.58	0.020473
	chr2	107049447	RGPD3	C	T	A805T	NON_SYNONYMOUS_CODING	MODERATE	42	1	2.33	83	14	14.43	0.024822
	chr16	31008059	STX1B	T	C	N161S	NON_SYNONYMOUS_CODING	MODERATE	19	0	0	29	7	19.44	0.041136
	chr12	42481617	GXYLT1	G	C	R432G	NON_SYNONYMOUS_CODING	MODERATE	71	0	0	79	5	5.95	0.044196
	chr2	107049392	RGPD3	T	A	K823M	NON_SYNONYMOUS_CODING	MODERATE	22	1	4.35	45	13	22.41	0.045369
	chr16	22545865	RP11-368J21.2.1	G	C	A521P	NON_SYNONYMOUS_CODING	MODERATE	11	0	0	16	7	30.43	0.045571
	chr3	10088407	FANCD2	AG	A		SPLICE_SITE_DONOR	HIGH	15	0	0	33	9	21.43	0.049563
	chr1	154842199	KCNN3	G	GGCTGCTGCT	-81SSS	CODON_INSERTION	MODERATE	9	0	0	14	7	33.33	0.057118
	chr2	129075877	HS6ST1	G	T	D87E	NON_SYNONYMOUS_CODING	MODERATE	8	0	0	6	4	40	0.068627
	chr9	5921008	KIAA2026	C	A	G1663V	NON_SYNONYMOUS_CODING	MODERATE	22	1	4.35	39	10	20.41	0.072179
	chr17	79768748	GCGR	A	C	T71P	NON_SYNONYMOUS_CODING	MODERATE	25	0	0	35	5	12.5	0.079663
	chrX	150791439	PASD1	C	T	S150F	NON_SYNONYMOUS_CODING	MODERATE	84	4	4.55	78	10	11.36	0.080906
	chr17	45669359	NPEPPS	T	G	F433C	NON_SYNONYMOUS_CODING	MODERATE	87	4	4.4	83	10	10.75	0.087893
	chr17	39383027	KRTAP9-2	G	T	A41S	NON_SYNONYMOUS_CODING	MODERATE	14	1	6.67	17	7	29.17	0.096337
	chr12	11174618	TAS2R19	G	A	L185F	NON_SYNONYMOUS_CODING	MODERATE	132	3	2.22	185	11	5.61	0.1075
	chr12	108008872	BTBD11	A	C	H645P	NON_SYNONYMOUS_CODING	MODERATE	74	1	1.33	74	5	6.33	0.11725
	chr19	58198338	ZNF551	C	A	S232*	STOP_GAINED	HIGH	36	0	0	50	4	7.41	0.12377
	chrX	70356862	MED12	A	C	N1845T	NON_SYNONYMOUS_CODING	MODERATE	19	0	0	17	3	15	0.12474
	chr10	47087609	PPYR1	G	A	V276M	NON_SYNONYMOUS_CODING	MODERATE	27	0	0	38	4	9.52	0.12947
	chr2	203922057	NBEAL1	CA	C	-133	FRAME_SHIFT	HIGH	44	0	0	45	3	6.25	0.13773
	chr2	234581097	UGT1A9	C	T	L173F	NON_SYNONYMOUS_CODING	MODERATE	51	1	1.92	87	7	7.45	0.15278
	chr9	18680349	ADAMTSL1	TG	T	-393	FRAME_SHIFT	HIGH	21	0	0	12	2	14.29	0.15294
	chrX	53264130	IQSEC2	ATGG	A	HH1245H	CODON_CHANGE_PLUS_CODON_DELETION	MODERATE	33	0	0	36	3	7.69	0.15324
	chr12	11286702	TAS2R30	G	C	L48V	NON_SYNONYMOUS_CODING	MODERATE	65	1	1.52	112	7	5.88	0.15353
	chr9	35732821	CREB3	G	T	E18*	STOP_GAINED	HIGH	41	0	0	46	3	6.12	0.15683
	chr4	79792160	BMP2K	G	GCAC	-486H	CODON_INSERTION	MODERATE	11	0	0	11	3	21.43	0.15826
	chr7	134927540	STRA8	T	G	V89G	NON_SYNONYMOUS_CODING	MODERATE	41	0	0	48	3	5.88	0.16583
	chr5	254599	SDHA	A	T	Y629F	NON_SYNONYMOUS_CODING	MODERATE	7	1	12.5	10	7	41.18	0.16633
	chr6	51920465	PKHD1	A	C	F586V	NON_SYNONYMOUS_CODING	MODERATE	18	0	0	11	2	15.38	0.16774
	chr18	14780019	ANKRD30B	G	T	G494V	NON_SYNONYMOUS_CODING	MODERATE	70	2	2.78	118	9	7.09	0.17077
	chr1	201179821	IGFN1	G	A	E1934K	NON_SYNONYMOUS_CODING	MODERATE	38	1	2.56	34	4	10.53	0.17111
	chr17	61912789	SMARCD2	C	A	G236*	STOP_GAINED	HIGH	39	0	0	47	3	6	0.17259
	chr1	152082364	TCHH	C	T	C1110Y	NON_SYNONYMOUS_CODING	MODERATE	43	0	0	76	4	5	0.17421
	chrX	70824010	ACRC	T	C	S295P	NON_SYNONYMOUS_CODING	MODERATE	42	0	0	76	4	5	0.18006
	chr6	36339277	ETV7	G	T	P165Q	NON_SYNONYMOUS_CODING	MODERATE	25	0	0	17	2	10.53	0.18076
	chr2	114500276	SLC35F5	C	CA	-248?	FRAME_SHIFT	HIGH	48	1	2.04	60	5	7.69	0.18273
	chr1	62676421	L1TD1	C	A	L659I	NON_SYNONYMOUS_CODING	MODERATE	22	0	0	15	2	11.76	0.18354
	chr12	57113722	NACA	T	G	D531A	NON_SYNONYMOUS_CODING	MODERATE	22	0	0	27	3	10	0.18371
	chr1	201017805	CACNA1S	A	C	V1449G	NON_SYNONYMOUS_CODING	MODERATE	31	0	0	40	3	6.98	0.19038
	chr12	121134165	MLEC	GGAA	G	E233-	CODON_DELETION	MODERATE	36	0	0	47	3	6	0.19152
	chr14	31074771	G2E3	TA	T	-388	FRAME_SHIFT	HIGH	16	0	0	20	3	13.04	0.19378
	chrX	73811792	RLIM	C	T	S453N	NON_SYNONYMOUS_CODING	MODERATE	29	0	0	38	3	7.32	0.19474
	chr9	131186822	CERCAM	A	C	Y232S	NON_SYNONYMOUS_CODING	MODERATE	34	0	0	45	3	6.25	0.1953
	chr12	11286164	TAS2R30	G	A	A227V	NON_SYNONYMOUS_CODING	MODERATE	121	5	3.97	235	17	6.75	0.19851
	chr16	20788854	ACSM3	T	C	V197A	NON_SYNONYMOUS_CODING	MODERATE	49	0	0	38	2	5	0.19918
	chr11	86270819	ME3	C	G	G77A	NON_SYNONYMOUS_CODING	MODERATE	35	0	0	27	2	6.9	0.20139
	chr12	11461709	PRB4	C	G	G70R	NON_SYNONYMOUS_CODING	MODERATE	33	0	0	45	3	6.25	0.20272
	chr2	97818241	ANKRD36	T	G	V388G	NON_SYNONYMOUS_CODING	MODERATE	23	0	0	31	3	8.82	0.20451
	chr9	114490291	C9orf84	G	T	L422I	NON_SYNONYMOUS_CODING	MODERATE	40	0	0	32	2	5.88	0.2077
	chr5	35875624	IL7R	A	C	I271L	NON_SYNONYMOUS_CODING	MODERATE	35	0	0	49	3	5.77	0.2085
	chr13	27333667	GPR12	TG	T	-99	FRAME_SHIFT	HIGH	36	0	0	29	2	6.45	0.21031
	chr9	67934733	ANKRD20A1	C	T	T168I	NON_SYNONYMOUS_CODING	MODERATE	10	0	0	7	2	22.22	0.21053
	chrX	73811648	RLIM	G	A	S501L	NON_SYNONYMOUS_CODING	MODERATE	37	0	0	30	2	6.25	0.21142
	chr15	45968443	SQRDL	C	G	R267G	NON_SYNONYMOUS_CODING	MODERATE	40	0	0	57	3	5	0.21163
	chr8	11188922	SLC35G5	T	C	W103R	NON_SYNONYMOUS_CODING	MODERATE	17	0	0	34	4	10.53	0.21643
	chr5	158140142	EBF1	T	C	K402R	NON_SYNONYMOUS_CODING	MODERATE	36	0	0	30	2	6.25	0.21773
	chrX	153590854	FLNA	T	G	T833P	NON_SYNONYMOUS_CODING	MODERATE	29	0	0	24	2	7.69	0.21886
	chr7	102212939	POLR2J3	G	C	F10L	NON_SYNONYMOUS_CODING	MODERATE	9	1	10	22	9	29.03	0.21939
	chr5	145647272	RBM27	T	C	S798P	NON_SYNONYMOUS_CODING	MODERATE	41	0	0	35	2	5.41	0.22178
	chr17	45888136	OSBPL7	A	C		SPLICE_SITE_DONOR	HIGH	23	0	0	19	2	9.52	0.22199
	chr5	121488461	ZNF474	A	C	H259P	NON_SYNONYMOUS_CODING	MODERATE	28	0	0	41	3	6.82	0.22207
	chr5	137518902	KIF20A	G	T	V293F	NON_SYNONYMOUS_CODING	MODERATE	37	0	0	32	2	5.88	0.22575
	chr6	161470665	MAP3K4	T	C	L454S	NON_SYNONYMOUS_CODING	MODERATE	34	0	0	30	2	6.25	0.23124
	chr4	30725493	PCDH7	T	G	L817V	NON_SYNONYMOUS_CODING	MODERATE	37	0	0	33	2	5.71	0.23279
	chr3	179109834	MFN1	A	G	N738S	NON_SYNONYMOUS_CODING	MODERATE	37	0	0	33	2	5.71	0.23279
	chr3	129275995	PLXND1	G	T	Y1839*	STOP_GAINED	HIGH	40	0	0	36	2	5.26	0.2341
	chr5	138714318	SLC23A1	T	C	N381D	NON_SYNONYMOUS_CODING	MODERATE	42	0	0	38	2	5	0.23487
	chr21	45033782	HSF2BP	G	T	S207R	NON_SYNONYMOUS_CODING	MODERATE	42	0	0	38	2	5	0.23487
	chr4	166254526	MSMO1	G	T	A2S	NON_SYNONYMOUS_CODING	MODERATE	35	0	0	32	2	5.88	0.23913
	chr5	9136707	SEMA5A	T	C	Y503C	NON_SYNONYMOUS_CODING	MODERATE	36	0	0	33	2	5.71	0.23944
	chr5	64023940	SREK1IP1	CT	C	-91	FRAME_SHIFT	HIGH	35	1	2.78	39	4	9.3	0.23984
	chr20	26061865	FAM182A	G	T	E73*	STOP_GAINED	HIGH	13	0	0	11	2	15.38	0.24
	chr1	13036538	PRAMEF22	G	A	V204I	NON_SYNONYMOUS_CODING	MODERATE	44	1	2.22	50	4	7.41	0.24319
	chr15	28483903	HERC2	C	A	G1198V	NON_SYNONYMOUS_CODING	MODERATE	49	2	3.92	73	7	8.75	0.24367
	chr7	129680877	ZC3HC1	A	C	V108G	NON_SYNONYMOUS_CODING	MODERATE	30	0	0	48	3	5.88	0.24408
	chr11	104878040	CASP5	G	GT	-81?	FRAME_SHIFT	HIGH	45	2	4.26	56	6	9.68	0.24466
	chr2	71742857	DYSF	G	T	K288N	NON_SYNONYMOUS_CODING	MODERATE	26	0	0	24	2	7.69	0.2451
	chr11	125445290	EI24	G	T	E58D	NON_SYNONYMOUS_CODING	MODERATE	34	0	0	32	2	5.88	0.24627
	chr2	107049414	RGPD3	G	A	R816C	NON_SYNONYMOUS_CODING	MODERATE	34	1	2.86	63	6	8.7	0.24829
	chr10	55721600	PCDH15	T	G	Y979S	NON_SYNONYMOUS_CODING	MODERATE	42	1	2.33	49	4	7.55	0.25295
	chr5	149784727	CD74	T	C	K153R	NON_SYNONYMOUS_CODING	MODERATE	35	0	0	34	2	5.56	0.25352
	chr6	134350365	SLC2A12	A	T	F200I	NON_SYNONYMOUS_CODING	MODERATE	31	0	0	30	2	6.25	0.25397
	chr1	64643793	ROR1	T	C	L693P	NON_SYNONYMOUS_CODING	MODERATE	21	0	0	20	2	9.09	0.25581
	chr17	37829377	PGAP3	G	T	P276T	NON_SYNONYMOUS_CODING	MODERATE	19	0	0	18	2	10	0.25641
	chr10	11060102	CELF2	G	T	G17V	NON_SYNONYMOUS_CODING	MODERATE	15	0	0	14	2	12.5	0.25806
	chr19	44117531	SRRM5	T	A	Y435N	NON_SYNONYMOUS_CODING	MODERATE	21	0	0	35	3	7.89	0.2595
	chr2	32734868	BIRC6	G	T	M3348I	NON_SYNONYMOUS_CODING	MODERATE	38	0	0	38	2	5	0.25974
	chr8	61504478	RAB2A	G	T	G142*	STOP_GAINED	HIGH	38	0	0	38	2	5	0.25974
	chr17	7762701	CYB5D1	T	A	V153E	NON_SYNONYMOUS_CODING	MODERATE	12	0	0	11	2	15.38	0.26
	chr12	133428215	CHFR	G	T	A506D	NON_SYNONYMOUS_CODING	MODERATE	12	0	0	11	2	15.38	0.26
	chr13	30077213	MTUS2	A	G	E1337G	NON_SYNONYMOUS_CODING	MODERATE	35	0	0	35	2	5.41	0.26056
	chr7	93555473	GNG11	G	T	G56V	NON_SYNONYMOUS_CODING	MODERATE	35	0	0	35	2	5.41	0.26056
	chr2	165956820	SCN3A	CT	C	-1319	FRAME_SHIFT	HIGH	34	0	0	34	2	5.56	0.26087
	chrX	107438343	COL4A6	G	T	S307*	STOP_GAINED	HIGH	32	0	0	32	2	5.88	0.26154
	chr3	109049605	DPPA4	AT	A	-148	FRAME_SHIFT	HIGH	28	1	3.45	33	4	10.81	0.26309
	chr8	52233448	PXDNL	G	T	L1386M	NON_SYNONYMOUS_CODING	MODERATE	27	0	0	27	2	6.9	0.26364
	chr17	42734546	C17orf104	G	A	D41N	NON_SYNONYMOUS_CODING	MODERATE	34	0	0	35	2	5.41	0.26801
	chr3	48419952	FBXW12	TC	T	-184	FRAME_SHIFT	HIGH	32	0	0	33	2	5.71	0.26911
	chr16	67470500	HSD11B2	G	C	R271T	NON_SYNONYMOUS_CODING	MODERATE	19	0	0	19	2	9.52	0.26923
	chr22	42608793	TCF20	G	T	P840Q	NON_SYNONYMOUS_CODING	MODERATE	30	0	0	31	2	6.06	0.27035
	chr13	67802230	PCDH9	C	A	V115L	NON_SYNONYMOUS_CODING	MODERATE	27	0	0	28	2	6.67	0.27256
	chr12	46245852	ARID2	A	C	T1316P	NON_SYNONYMOUS_CODING	MODERATE	29	0	0	31	2	6.06	0.27922
	chr15	90276252	WDR93	T	G	V449G	NON_SYNONYMOUS_CODING	MODERATE	27	0	0	49	3	5.77	0.27947
	chr18	14779986	ANKRD30B	G	A	R483Q	NON_SYNONYMOUS_CODING	MODERATE	72	3	4	117	9	7.14	0.27994
	chr17	29541524	NF1	A	G	D483G	NON_SYNONYMOUS_CODING	MODERATE	27	0	0	29	2	6.45	0.28131
	chr10	50682072	ERCC6	C	T		SPLICE_SITE_DONOR	HIGH	34	0	0	37	2	5.13	0.28196
	chr19	22363615	ZNF676	T	C	I302V	NON_SYNONYMOUS_CODING	MODERATE	13	1	7.14	20	5	20	0.28226
	chr7	99091916	ZNF394	TG	T	-307	FRAME_SHIFT	HIGH	32	0	0	35	2	5.41	0.28389
	chr14	24976687	CMA1	G	T	C28*	STOP_GAINED	HIGH	32	0	0	35	2	5.41	0.28389
	chr16	74425769	NPIPL2	C	T	R375W	NON_SYNONYMOUS_CODING	MODERATE	10	1	9.09	15	5	25	0.28427
	chrX	55172659	FAM104B	A	G	I70T	NON_SYNONYMOUS_CODING	MODERATE	170	8	4.49	240	16	6.25	0.28626
	chr1	62995002	DOCK7	G	T	L1243I	NON_SYNONYMOUS_CODING	MODERATE	34	0	0	38	2	5	0.28878
	chr3	44636432	ZNF660	T	A	N249K	NON_SYNONYMOUS_CODING	MODERATE	21	0	0	23	2	8	0.28986
	chr11	108722931	DDX10	G	T	A767S	NON_SYNONYMOUS_CODING	MODERATE	26	0	0	29	2	6.45	0.29135
	chr19	4508847	PLIN4	C	G	S1198T	NON_SYNONYMOUS_CODING	MODERATE	20	0	0	22	2	8.33	0.29175
	chr16	23079756	USP31	T	C	K1224E	NON_SYNONYMOUS_CODING	MODERATE	14	0	0	15	2	11.76	0.29247
	chr4	54231606	SCFD2	G	T	A168D	NON_SYNONYMOUS_CODING	MODERATE	30	0	0	34	2	5.56	0.29371
	chr6	54806692	FAM83B	T	G	S975A	NON_SYNONYMOUS_CODING	MODERATE	19	0	0	21	2	8.7	0.29384
	chr2	230020532	PID1	A	C		SPLICE_SITE_DONOR	HIGH	28	0	0	32	2	5.88	0.29667
	chr5	175816437	HIGD2A	GT	G	-87	FRAME_SHIFT	HIGH	7	1	12.5	18	8	30.77	0.29785
	chr1	28293624	XKR8	G	T	Q367H	NON_SYNONYMOUS_CODING	MODERATE	17	0	0	19	2	9.52	0.29872
	chr12	970296	WNK1	GA	G	-580	FRAME_SHIFT	HIGH	43	2	4.44	49	5	9.26	0.30028
	chr19	4511223	PLIN4	C	T	V903M	NON_SYNONYMOUS_CODING	MODERATE	21	0	0	24	2	7.69	0.30065
	chr11	6477571	TRIM3	T	A	K462I	NON_SYNONYMOUS_CODING	MODERATE	30	0	0	35	2	5.41	0.30122
	chr14	53619574	DDHD1	G	T	D81E	NON_SYNONYMOUS_CODING	MODERATE	16	0	0	18	2	10	0.30159
	chr3	52325847	GLYCTK	G	T	R205L	NON_SYNONYMOUS_CODING	MODERATE	19	0	0	22	2	8.33	0.30565
	chr20	60963367	RPS21	T	G	V63G	NON_SYNONYMOUS_CODING	MODERATE	43	1	2.27	41	3	6.82	0.30811
	chr19	829596	AZU1	T	G	Y84D	NON_SYNONYMOUS_CODING	MODERATE	21	0	0	25	2	7.41	0.31117
	chr16	31927529	ZNF267	T	A	S653R	NON_SYNONYMOUS_CODING	MODERATE	31	0	0	38	2	5	0.31388
	chr3	51673651	RAD54L2	C	T	Q693*	STOP_GAINED	HIGH	27	0	0	33	2	5.71	0.31465
	chr19	58989477	ZNF446	G	C	A186P	NON_SYNONYMOUS_CODING	MODERATE	27	0	0	33	2	5.71	0.31465
	chr19	40889887	HIPK4	G	C	H209D	NON_SYNONYMOUS_CODING	MODERATE	27	0	0	33	2	5.71	0.31465
	chr19	49842020	CD37	G	T	G171W	NON_SYNONYMOUS_CODING	MODERATE	12	0	0	14	2	12.5	0.31746
	chr2	166532835	CSRNP3	G	T	G173V	NON_SYNONYMOUS_CODING	MODERATE	24	0	0	30	2	6.25	0.32208
	chr3	7621012	GRM7	AT	A	-807	FRAME_SHIFT	HIGH	24	0	0	30	2	6.25	0.32208
	chr15	28483865	HERC2	G	A	R1211C	NON_SYNONYMOUS_CODING	MODERATE	61	2	3.17	91	6	6.19	0.3234
	chr20	44639660	MMP9	A	C	D207A	NON_SYNONYMOUS_CODING	MODERATE	17	0	0	21	2	8.7	0.32436
	chr12	11286746	TAS2R30	A	G	I33T	NON_SYNONYMOUS_CODING	MODERATE	68	2	2.86	102	6	5.56	0.325
	chr6	83847411	DOPEY1	T	C	L1217P	NON_SYNONYMOUS_CODING	MODERATE	29	0	0	37	2	5.13	0.32529
	chr1	243329049	CEP170	G	A	T738I	NON_SYNONYMOUS_CODING	MODERATE	329	14	4.08	455	24	5.01	0.32659
	chr12	48369144	COL2A1	C	T	R1281H	NON_SYNONYMOUS_CODING	MODERATE	28	0	0	36	2	5.26	0.32774
	chr9	133543700	PRDM12	GGT	G		SPLICE_SITE_DONOR	HIGH	78	3	3.7	89	6	6.32	0.33354
	chr2	107049425	RGPD3	A	C	L812R	NON_SYNONYMOUS_CODING	MODERATE	38	1	2.56	71	5	6.58	0.33377
	chr16	2226098	TRAF7	G	T	V599L	NON_SYNONYMOUS_CODING	MODERATE	20	0	0	26	2	7.14	0.33511
	chr1	201180085	IGFN1	G	A	G2022S	NON_SYNONYMOUS_CODING	MODERATE	34	1	2.86	64	5	7.25	0.33823
	chr8	143958132	CYP11B1	C	A	E326D	NON_SYNONYMOUS_CODING	MODERATE	28	0	0	38	2	5	0.34241
	chr9	136260867	C9orf96	C	A	D281E	NON_SYNONYMOUS_CODING	MODERATE	18	0	0	24	2	7.69	0.34355
	chr4	16504323	LDB2	T	G	K355N	NON_SYNONYMOUS_CODING	MODERATE	25	0	0	34	2	5.56	0.34426
	chr10	98743011	C10orf12	G	T	D622Y	NON_SYNONYMOUS_CODING	MODERATE	20	0	0	27	2	6.9	0.34524
	chr1	8385892	SLC45A1	C	A	L203I	NON_SYNONYMOUS_CODING	MODERATE	24	0	0	33	2	5.71	0.34775
	chr7	116918312	WNT2	T	C	K327R	NON_SYNONYMOUS_CODING	MODERATE	21	0	0	29	2	6.45	0.35068
	chr19	4511580	PLIN4	C	T	A784T	NON_SYNONYMOUS_CODING	MODERATE	12	0	0	16	2	11.11	0.35172
	chr2	204304897	RAPH1	G	A	P1058S	NON_SYNONYMOUS_CODING	MODERATE	14	0	0	19	2	9.52	0.35294
	chr20	44515299	SPATA25	C	T	A181T	NON_SYNONYMOUS_CODING	MODERATE	16	0	0	22	2	8.33	0.35385
	chr22	29885823	NEFH	A	T	T732S	NON_SYNONYMOUS_CODING	MODERATE	13	0	0	18	2	10	0.35985
	chr13	58206769	PCDH17	G	T	G30V	NON_SYNONYMOUS_CODING	MODERATE	21	0	0	30	2	6.25	0.35994
	chr2	158962718	UPP2	G	A	G114E	NON_SYNONYMOUS_CODING	MODERATE	68	2	2.86	69	4	5.48	0.36054
	chr3	52326348	GLYCTK	A	G	S260G	NON_SYNONYMOUS_CODING	MODERATE	26	0	0	38	2	5	0.36364
	chr16	2367380	ABCA3	A	G	S339P	NON_SYNONYMOUS_CODING	MODERATE	24	0	0	35	2	5.41	0.36393
	chrX	69522188	KIF4A	G	T	D240Y	NON_SYNONYMOUS_CODING	MODERATE	50	2	3.85	66	5	7.04	0.36665
	chr1	51760118	TTC39A	C	T	R440Q	NON_SYNONYMOUS_CODING	MODERATE	14	0	0	20	2	9.09	0.36667
	chr11	16838646	PLEKHA7	G	C	L523V	NON_SYNONYMOUS_CODING	MODERATE	8	0	0	11	2	15.38	0.37143
	chr12	11286713	TAS2R30	A	G	V44A	NON_SYNONYMOUS_CODING	MODERATE	61	2	3.17	119	7	5.56	0.37272
	chrX	49208295	GAGE2D	C	CTAT	-9Y	CODON_INSERTION	MODERATE	14	1	6.67	15	3	16.67	0.3739
	chr6	150710681	IYD	T	G		SPLICE_SITE_DONOR	HIGH	39	1	2.5	27	2	6.9	0.3797
	chrX	55172630	FAM104B	G	A	Q80*	STOP_GAINED	HIGH	163	8	4.68	224	14	5.88	0.38244
	chr8	10383111	PRSS55	G	T	V6L	NON_SYNONYMOUS_CODING	MODERATE	18	0	0	28	2	6.67	0.38564
	chr17	39324139	KRTAP4-3	T	TGCAGCAGGTGGTCAG	C95C*PPAA	STOP_GAINED	HIGH	13	0	0	20	2	9.09	0.38824
	chr13	19999130	TPTE2	G	A	P475S	NON_SYNONYMOUS_CODING	MODERATE	28	1	3.45	46	4	8	0.39035
	chr18	44554613	TCEB3C	T	C	K534R	NON_SYNONYMOUS_CODING	MODERATE	19	1	5	31	4	11.43	0.39434
	chr2	130914181	SMPD4	G	T	P428T	NON_SYNONYMOUS_CODING	MODERATE	21	0	0	34	2	5.56	0.39474
	chr14	73572606	RBM25	AAG	A	-399	FRAME_SHIFT	HIGH	19	0	0	31	2	6.06	0.39819
	chr9	33797930	PRSS3	GAC	G	-159	FRAME_SHIFT	HIGH	39	1	2.5	85	5	5.56	0.3992
	chr1	201384377	TNNI1	T	G	K7N	NON_SYNONYMOUS_CODING	MODERATE	23	0	0	38	2	5	0.39939
	chr3	46723538	ALS2CL	A	G	C386R	NON_SYNONYMOUS_CODING	MODERATE	9	0	0	14	2	12.5	0.4
	chr11	73076791	ARHGEF17	G	T	E1932*	STOP_GAINED	HIGH	13	0	0	21	2	8.7	0.40159
	chr4	88535868	DSPP	A	G	N685S	NON_SYNONYMOUS_CODING	MODERATE	41	1	2.38	70	4	5.41	0.40174
	chr3	52088324	DUSP7	G	T	S195*	STOP_GAINED	HIGH	17	0	0	28	2	6.67	0.40241
	chr1	104120155	AMY2B	T	C	I382T	NON_SYNONYMOUS_CODING	MODERATE	28	1	3.45	61	5	7.58	0.40275
	chr6	117888073	GOPC	C	A	G401V	NON_SYNONYMOUS_CODING	MODERATE	21	0	0	35	2	5.41	0.4029
	chr5	665330	TPPP	A	G	S183P	NON_SYNONYMOUS_CODING	MODERATE	14	0	0	23	2	8	0.40486
	chr4	52860796	LRRC66	T	C	R798G	NON_SYNONYMOUS_CODING	MODERATE	18	0	0	30	2	6.25	0.4049
	chr16	28944300	CD19	G	A	E142K	NON_SYNONYMOUS_CODING	MODERATE	19	0	0	32	2	5.88	0.40711
	chr10	119013935	SLC18A2	T	A	S209R	NON_SYNONYMOUS_CODING	MODERATE	17	0	0	29	2	6.45	0.41223
	chr19	58966636	ZNF324B	G	C	V109L	NON_SYNONYMOUS_CODING	MODERATE	18	0	0	31	2	6.06	0.41412
	chr17	40767056	TUBG1	G	T	Q451H	NON_SYNONYMOUS_CODING	MODERATE	13	0	0	22	2	8.33	0.41441
	chr11	105769103	GRIA4	T	C	W279R	NON_SYNONYMOUS_CODING	MODERATE	19	0	0	33	2	5.71	0.41579
	chr3	170136979	CLDN11	G	A	R42H	NON_SYNONYMOUS_CODING	MODERATE	9	0	0	15	2	11.76	0.41846
	chr3	49149798	USP19	G	A	A893V	NON_SYNONYMOUS_CODING	MODERATE	17	0	0	30	2	6.25	0.42177
	chr11	16816249	PLEKHA7	A	C	V844G	NON_SYNONYMOUS_CODING	MODERATE	17	0	0	30	2	6.25	0.42177
	chr11	113266880	ANKK1	G	T	Q258H	NON_SYNONYMOUS_CODING	MODERATE	18	0	0	32	2	5.88	0.42308
	chr10	94018	TUBB8	T	C	H105R	NON_SYNONYMOUS_CODING	MODERATE	8	1	11.11	17	5	22.73	0.42323
	chr4	103808519	CISD2	C	T	H124Y	NON_SYNONYMOUS_CODING	MODERATE	11	0	0	19	2	9.52	0.42339
	chr16	3632408	SLX4	G	T	R1814S	NON_SYNONYMOUS_CODING	MODERATE	12	0	0	21	2	8.7	0.42521
	chr12	6709757	CHD4	T	G	T336P	NON_SYNONYMOUS_CODING	MODERATE	82	4	4.65	72	5	6.49	0.43062
	chr12	53605543	RARG	G	T	Q428K	NON_SYNONYMOUS_CODING	MODERATE	18	0	0	33	2	5.71	0.43179
	chr10	134906557	GPR123	T	C	C610R	NON_SYNONYMOUS_CODING	MODERATE	20	0	0	37	2	5.13	0.43308
	chr2	103334977	MFSD9	TG	T	-442	FRAME_SHIFT	HIGH	12	0	0	22	2	8.33	0.4381
	chr22	41523654	EP300	C	A	A357D	NON_SYNONYMOUS_CODING	MODERATE	14	0	0	26	2	7.14	0.43902
	chr16	88689743	ZC3H18	G	T	S619I	NON_SYNONYMOUS_CODING	MODERATE	18	0	0	34	2	5.56	0.44025
	chr2	20205961	MATN3	T	G	T112P	NON_SYNONYMOUS_CODING	MODERATE	17	0	0	33	2	5.71	0.44872
	chr11	2797226	KCNQ1	G	A	E543K	NON_SYNONYMOUS_CODING	MODERATE	17	0	0	33	2	5.71	0.44872
	chr20	37547157	PPP1R16B	G	T	A518S	NON_SYNONYMOUS_CODING	MODERATE	14	0	0	27	2	6.9	0.44961
	chr7	27827066	TAX1BP1	T	A	N294K	NON_SYNONYMOUS_CODING	MODERATE	58	3	4.92	81	6	6.9	0.4497
	chr19	501714	MADCAM1	C	A	P262Q	NON_SYNONYMOUS_CODING	MODERATE	7	0	0	21	3	12.5	0.45028
	chr11	6245192	FAM160A2	C	G	R142P	NON_SYNONYMOUS_CODING	MODERATE	11	0	0	21	2	8.7	0.45098
	chr9	33796703	PRSS3	C	G	L92V	NON_SYNONYMOUS_CODING	MODERATE	39	1	2.5	76	4	5	0.4581
	chr14	23528501	ACIN1	TTC	T	-1294	FRAME_SHIFT	HIGH	14	0	0	28	2	6.67	0.45983
	chr19	16634057	CHERP	G	T	P607T	NON_SYNONYMOUS_CODING	MODERATE	10	0	0	20	2	9.09	0.46573
	chr1	6727802	DNAJC11	TTC	T	-115	FRAME_SHIFT	HIGH	24	1	4	34	3	8.11	0.46661
	chr3	197880130	FAM157A	GGCAGCAGCA	G	WQQQ70W	CODON_DELETION	MODERATE	9	0	0	18	2	10	0.46798
	chr1	12837548	PRAMEF12	G	A	A420T	NON_SYNONYMOUS_CODING	MODERATE	30	1	3.23	43	3	6.52	0.46832
	chr19	6693468	C3	G	T	P1062H	NON_SYNONYMOUS_CODING	MODERATE	13	0	0	27	2	6.9	0.47154
	chr1	13448406	PRAMEF13	C	T	E357K	NON_SYNONYMOUS_CODING	MODERATE	16	0	0	36	2	5.26	0.49126
	chr5	122714121	CEP120	A	C	V702G	NON_SYNONYMOUS_CODING	MODERATE	29	1	3.33	28	2	6.67	0.5
	chr16	1638024	IFT140	A	G	V271A	NON_SYNONYMOUS_CODING	MODERATE	11	0	0	26	2	7.14	0.51012
	chr16	74425793	NPIPL2	T	C	S383P	NON_SYNONYMOUS_CODING	MODERATE	8	1	11.11	12	3	20	0.51383
	chr2	152236045	TNFAIP6	TA	T	-278	FRAME_SHIFT	HIGH	7	3	30	12	7	36.84	0.52241
	chr7	142459840	PRSS1	G	C	C153S	NON_SYNONYMOUS_CODING	MODERATE	29	1	3.33	30	2	6.25	0.52459
	chr6	110112742	FIG4	A	G	T782A	NON_SYNONYMOUS_CODING	MODERATE	11	0	0	28	2	6.67	0.53049
	chr8	11189015	SLC35G5	C	T	R134C	NON_SYNONYMOUS_CODING	MODERATE	12	0	0	31	2	6.06	0.53333
	chr1	117122285	IGSF3	G	GTCC	D1041GN	CODON_CHANGE_PLUS_CODON_INSERTION	MODERATE	9	0	0	23	2	8	0.53476
	chr17	37816756	STARD3	A	C	N311H	NON_SYNONYMOUS_CODING	MODERATE	12	0	0	32	2	5.88	0.54203
	chr2	169952108	DHRS9	T	G	V324G	NON_SYNONYMOUS_CODING	MODERATE	28	1	3.45	31	2	6.06	0.54913
	chr1	22315755	CELA3B	A	C	T266P	NON_SYNONYMOUS_CODING	MODERATE	12	0	0	33	2	5.71	0.55042
	chr8	11188994	SLC35G5	G	A	A127T	NON_SYNONYMOUS_CODING	MODERATE	10	0	0	28	2	6.67	0.55769
	chr7	99971918	PILRA	A	G	K106E	NON_SYNONYMOUS_CODING	MODERATE	33	1	2.94	38	2	5	0.56152
	chr1	104120142	AMY2B	A	G	N378D	NON_SYNONYMOUS_CODING	MODERATE	30	1	3.23	75	4	5.06	0.5647
	chr16	74425787	NPIPL2	G	T	E381*	STOP_GAINED	HIGH	7	1	12.5	12	3	20	0.56522
	chr13	76287343	LMO7	C	A	T84K	NON_SYNONYMOUS_CODING	MODERATE	31	1	3.12	38	2	5	0.58417
	chr22	29885598	NEFH	AAGGAAG	A	KEE657K	CODON_DELETION	MODERATE	15	1	6.25	39	4	9.3	0.58668
	chr1	40235448	OXCT2	C	T	D494N	NON_SYNONYMOUS_CODING	MODERATE	7	1	12.5	13	3	18.75	0.59289
	chr7	142459626	PRSS1	C	T	R82C	NON_SYNONYMOUS_CODING	MODERATE	43	2	4.44	52	3	5.45	0.59504
	chr1	22315762	CELA3B	C	A	A268E	NON_SYNONYMOUS_CODING	MODERATE	18	1	5.26	36	3	7.69	0.60313
	chr2	102793155	IL1R1	A	C	H549P	NON_SYNONYMOUS_CODING	MODERATE	25	1	3.85	33	2	5.71	0.6117
	chr3	49735541	RNF123	T	G	C152G	NON_SYNONYMOUS_CODING	MODERATE	18	1	5.26	25	2	7.41	0.63202
	chr12	11461742	PRB4	C	T	G59R	NON_SYNONYMOUS_CODING	MODERATE	23	1	4.17	33	2	5.71	0.64059
	chr1	12837210	PRAMEF12	C	T	S307L	NON_SYNONYMOUS_CODING	MODERATE	8	0	0	32	2	5.88	0.65157
	chr19	17394648	ANKLE1	T	C	S359P	NON_SYNONYMOUS_CODING	MODERATE	8	0	0	32	2	5.88	0.65157
	chr20	18477732	RBBP9	A	C	V27G	NON_SYNONYMOUS_CODING	MODERATE	11	1	8.33	17	2	10.53	0.67208
	chr16	90095558	C16orf3	C	T	G65S	NON_SYNONYMOUS_CODING	MODERATE	14	1	6.67	22	2	8.33	0.67447
	chr7	65439610	GUSB	T	G	T383P	NON_SYNONYMOUS_CODING	MODERATE	15	1	6.25	38	3	7.32	0.68816
	chr2	97915886	ANKRD36	G	GC	-1937?	FRAME_SHIFT	HIGH	8	1	11.11	13	2	13.33	0.6917
	chr19	19407987	SUGP1	T	G	T352P	NON_SYNONYMOUS_CODING	MODERATE	10	1	9.09	17	2	10.53	0.70197
	chr10	134906561	GPR123	T	C	V611A	NON_SYNONYMOUS_CODING	MODERATE	19	1	5	33	2	5.71	0.70307
ZR-75-1 Tam2	chr2	158962718	UPP2	G	A	G114E	NON_SYNONYMOUS_CODING	MODERATE	68	2	2.86	65	21	24.42	7.782e-05
	chrX	69522188	KIF4A	G	T	D240Y	NON_SYNONYMOUS_CODING	MODERATE	50	2	3.85	47	19	28.79	0.00026382
	chr7	157475425	PTPRN2	C	T	A688T	NON_SYNONYMOUS_CODING	MODERATE	25	0	0	10	5	33.33	0.0045638
	chr12	7187958	C1R	C	T	D629N	NON_SYNONYMOUS_CODING	MODERATE	55	2	3.51	42	11	20.75	0.0051933
	chr1	201178844	IGFN1	T	C	V1608A	NON_SYNONYMOUS_CODING	MODERATE	48	0	0	66	9	12	0.0095441
	chr14	70924335	ADAM21	C	T	P40L	NON_SYNONYMOUS_CODING	MODERATE	36	0	0	23	5	17.86	0.01289
	chr1	45407181	EIF2B3	CT	C	-150	FRAME_SHIFT	HIGH	80	0	0	74	6	7.5	0.014179
	chr10	51623174	TIMM23	C	A	G14V	NON_SYNONYMOUS_CODING	MODERATE	9	1	10	2	5	71.43	0.017534
	chr15	28483865	HERC2	G	A	R1211C	NON_SYNONYMOUS_CODING	MODERATE	61	2	3.17	58	9	13.43	0.034552
	chr16	22545865	RP11-368J21.2.1	G	C	A521P	NON_SYNONYMOUS_CODING	MODERATE	11	0	0	6	4	40	0.035088
	chr15	28483903	HERC2	C	A	G1198V	NON_SYNONYMOUS_CODING	MODERATE	49	2	3.92	54	10	15.62	0.038001
	chrX	154158194	F8	C	CT	-1290?	FRAME_SHIFT	HIGH	165	2	1.2	130	7	5.11	0.047675
	chr6	54806692	FAM83B	T	G	S975A	NON_SYNONYMOUS_CODING	MODERATE	19	0	0	21	5	19.23	0.05384
	chr1	1647893	CDK11A	C	CTTTCTT	-117KK	CODON_INSERTION	MODERATE	58	1	1.69	29	4	12.12	0.05392
	chr20	55100061	FAM209A	T	C	V66A	NON_SYNONYMOUS_CODING	MODERATE	129	3	2.27	105	8	7.08	0.066198
	chr1	201178667	IGFN1	C	G	T1549R	NON_SYNONYMOUS_CODING	MODERATE	62	0	0	105	6	5.41	0.06638
	chr12	80266702	PPP1R12A	T	C	N85S	NON_SYNONYMOUS_CODING	MODERATE	89	1	1.11	75	5	6.25	0.08036
	chr13	19999130	TPTE2	G	A	P475S	NON_SYNONYMOUS_CODING	MODERATE	28	1	3.45	44	8	15.38	0.097753
	chr17	39156035	KRTAP3-2	T	C	K24R	NON_SYNONYMOUS_CODING	MODERATE	25	0	0	10	2	16.67	0.099099
	chr11	125499190	CHEK1	T	G	V134G	NON_SYNONYMOUS_CODING	MODERATE	49	0	0	62	4	6.06	0.10425
	chr20	43994305	SYS1	T	C	F70S	NON_SYNONYMOUS_CODING	MODERATE	59	0	0	27	2	6.9	0.10606
	chr16	66950046	CDH16	C	A	V116L	NON_SYNONYMOUS_CODING	MODERATE	40	0	0	34	3	8.11	0.10622
	chr13	73636404	KLF5	A	C	T223P	NON_SYNONYMOUS_CODING	MODERATE	67	0	0	32	2	5.88	0.11109
	chr12	77260016	CSRP2	T	C	K9E	NON_SYNONYMOUS_CODING	MODERATE	30	0	0	26	3	10.34	0.1124
	chr9	33796734	PRSS3	C	A	S102Y	NON_SYNONYMOUS_CODING	MODERATE	30	0	0	26	3	10.34	0.1124
	chrX	108911360	ACSL4	C	A	E470*	STOP_GAINED	HIGH	53	0	0	49	3	5.77	0.11789
	chr2	240982227	PRR21	C	A	G58V	NON_SYNONYMOUS_CODING	MODERATE	66	0	0	34	2	5.56	0.12231
	chr3	197880130	FAM157A	GGCAGCAGCA	G	WQQQ70W	CODON_DELETION	MODERATE	9	0	0	7	3	30	0.12384
	chr16	81972422	PLCG2	A	G	H1072R	NON_SYNONYMOUS_CODING	MODERATE	44	0	0	42	3	6.67	0.12495
	chr12	52913852	KRT5	T	C	S77G	NON_SYNONYMOUS_CODING	MODERATE	21	0	0	10	2	16.67	0.125
	chr1	243329049	CEP170	G	A	T738I	NON_SYNONYMOUS_CODING	MODERATE	329	14	4.08	261	18	6.45	0.12563
	chr7	117188750	CFTR	C	T	S422F	NON_SYNONYMOUS_CODING	MODERATE	30	1	3.23	22	4	15.38	0.1264
	chr12	53668689	ESPL1	C	G	A532G	NON_SYNONYMOUS_CODING	MODERATE	37	0	0	36	3	7.69	0.13
	chr9	16436319	BNC2	C	T	A625T	NON_SYNONYMOUS_CODING	MODERATE	38	0	0	20	2	9.09	0.13051
	chr2	85554094	TGOLN2	G	T	P254Q	NON_SYNONYMOUS_CODING	MODERATE	38	0	0	20	2	9.09	0.13051
	chr8	144351637	GLI4	C	T	T24I	NON_SYNONYMOUS_CODING	MODERATE	36	0	0	19	2	9.52	0.13158
	chr9	95482910	BICD2	T	C	E245G	NON_SYNONYMOUS_CODING	MODERATE	50	0	0	27	2	6.9	0.13178
	chr7	91631583	AKAP9	G	C	K796N	NON_SYNONYMOUS_CODING	MODERATE	27	0	0	14	2	12.5	0.13289
	chr18	48581281	SMAD4	C	A	Y195*	STOP_GAINED	HIGH	53	0	0	29	2	6.45	0.13339
	chr16	16142038	ABCC1	G	T	V420F	NON_SYNONYMOUS_CODING	MODERATE	57	0	0	32	2	5.88	0.137
	chr18	72998960	TSHZ1	A	C	Y488S	NON_SYNONYMOUS_CODING	MODERATE	33	0	0	18	2	10	0.13788
	chr5	140553369	PCDHB7	C	A	T318N	NON_SYNONYMOUS_CODING	MODERATE	55	0	0	31	2	6.06	0.13793
	chr6	109837636	AKD1	T	C	I1281M	NON_SYNONYMOUS_CODING	MODERATE	48	0	0	27	2	6.9	0.13876
	chr12	11285909	TAS2R30	G	C	T312R	NON_SYNONYMOUS_CODING	MODERATE	77	1	1.28	84	5	5.62	0.1388
	chr11	33564632	C11orf41	T	C	L211P	NON_SYNONYMOUS_CODING	MODERATE	14	0	0	7	2	22.22	0.14229
	chr3	52258184	TLR9	G	T	L50M	NON_SYNONYMOUS_CODING	MODERATE	40	0	0	23	2	8	0.14423
	chr3	127983541	EEFSEC	A	G	K235E	NON_SYNONYMOUS_CODING	MODERATE	43	0	0	25	2	7.41	0.14534
	chr2	97915886	ANKRD36	G	GC	-1937?	FRAME_SHIFT	HIGH	8	1	11.11	7	5	41.67	0.14839
	chr11	59368775	OSBP	G	T	P369T	NON_SYNONYMOUS_CODING	MODERATE	59	0	0	36	2	5.26	0.15099
	chr10	101605505	ABCC2	A	G	H1371R	NON_SYNONYMOUS_CODING	MODERATE	28	0	0	30	3	9.09	0.1516
	chr19	7916363	EVI5L	TC	T	-266	FRAME_SHIFT	HIGH	29	0	0	17	2	10.53	0.1516
	chr10	70742511	DDX21	T	A	S765R	NON_SYNONYMOUS_CODING	MODERATE	43	0	0	26	2	7.14	0.15211
	chr1	11346080	UBIAD1	G	T	Q303H	NON_SYNONYMOUS_CODING	MODERATE	32	0	0	19	2	9.52	0.15239
	chr16	4950857	PPL	G	T	L194I	NON_SYNONYMOUS_CODING	MODERATE	24	0	0	14	2	12.5	0.15385
	chr13	41705440	KBTBD6	G	T	T403K	NON_SYNONYMOUS_CODING	MODERATE	44	0	0	27	2	6.9	0.15449
	chr17	73702533	SAP30BP	A	C	S287R	NON_SYNONYMOUS_CODING	MODERATE	45	0	0	28	2	6.67	0.15676
	chr2	24964815	NCOA1	A	T	N1156Y	NON_SYNONYMOUS_CODING	MODERATE	54	0	0	34	2	5.56	0.1573
	chr22	26165072	MYO18B	CA	C	-397	FRAME_SHIFT	HIGH	28	0	0	17	2	10.53	0.15819
	chr4	75938085	PARM1	C	A	P165Q	NON_SYNONYMOUS_CODING	MODERATE	31	0	0	19	2	9.52	0.15837
	chr8	110455184	PKHD1L1	C	T	S1468F	NON_SYNONYMOUS_CODING	MODERATE	88	3	3.3	97	8	7.62	0.15889
	chr3	38182649	MYD88	A	G	I276V	NON_SYNONYMOUS_CODING	MODERATE	38	0	0	24	2	7.69	0.16121
	chr13	103514608	ERCC5	G	T	R795L	NON_SYNONYMOUS_CODING	MODERATE	33	0	0	21	2	8.7	0.16429
	chr10	79577550	DLG5	A	G	S1257P	NON_SYNONYMOUS_CODING	MODERATE	33	0	0	21	2	8.7	0.16429
	chr12	64536195	SRGAP1	A	C	T1001P	NON_SYNONYMOUS_CODING	MODERATE	67	1	1.47	41	3	6.82	0.16686
	chr2	224463142	SCG2	G	T	Q287K	NON_SYNONYMOUS_CODING	MODERATE	47	0	0	31	2	6.06	0.16709
	chr19	52003287	SIGLEC12	G	T	S232Y	NON_SYNONYMOUS_CODING	MODERATE	38	0	0	25	2	7.41	0.16875
	chr3	186395076	HRG	C	G	Q328E	NON_SYNONYMOUS_CODING	MODERATE	38	0	0	25	2	7.41	0.16875
	chr4	77661158	SHROOM3	G	T	W611L	NON_SYNONYMOUS_CODING	MODERATE	22	0	0	14	2	12.5	0.1707
	chr11	64572568	MEN1	G	T	P435T	NON_SYNONYMOUS_CODING	MODERATE	12	0	0	13	3	18.75	0.17094
	chr19	39965326	SUPT5H	G	T	V998L	NON_SYNONYMOUS_CODING	MODERATE	19	0	0	12	2	14.29	0.17235
	chr7	100225434	TFR2	G	T	P539T	NON_SYNONYMOUS_CODING	MODERATE	19	0	0	12	2	14.29	0.17235
	chr19	3982295	EEF2	G	A	A247V	NON_SYNONYMOUS_CODING	MODERATE	33	0	0	22	2	8.33	0.17293
	chr11	65384939	PCNXL3	A	C		SPLICE_SITE_ACCEPTOR	HIGH	40	0	0	27	2	6.9	0.17306
	chr4	140375428	RAB33B	C	T	P27S	NON_SYNONYMOUS_CODING	MODERATE	30	0	0	20	2	9.09	0.17421
	chr11	49204779	FOLH1	C	T	R281H	NON_SYNONYMOUS_CODING	MODERATE	41	0	0	50	3	5.66	0.17476
	chr16	4310107	TFAP4	A	G	L269P	NON_SYNONYMOUS_CODING	MODERATE	34	0	0	23	2	8	0.17534
	chrX	48270268	SSX4B	A	C	W37G	NON_SYNONYMOUS_CODING	MODERATE	42	1	2.33	51	5	8.93	0.17556
	chr8	145620676	CPSF1	A	C	Y1024D	NON_SYNONYMOUS_CODING	MODERATE	27	0	0	18	2	10	0.17576
	chr19	58319774	ZNF552	G	T	H286Q	NON_SYNONYMOUS_CODING	MODERATE	49	0	0	34	2	5.56	0.17647
	chr22	32012865	SFI1	T	G		SPLICE_SITE_DONOR	HIGH	39	0	0	27	2	6.9	0.17823
	chr22	25566893	KIAA1671	A	G	Q1546R	NON_SYNONYMOUS_CODING	MODERATE	28	0	0	19	2	9.52	0.17857
	chr18	74637283	ZNF236	G	T	R1265I	NON_SYNONYMOUS_CODING	MODERATE	43	0	0	30	2	6.25	0.17874
	chr12	50746442	FAM186A	C	G	Q1391H	NON_SYNONYMOUS_CODING	MODERATE	17	0	0	11	2	15.38	0.17931
	chr6	155500182	TIAM2	T	G	L1091V	NON_SYNONYMOUS_CODING	MODERATE	37	0	0	26	2	7.14	0.18173
	chr20	44330852	WFDC13	T	C		SPLICE_SITE_DONOR	HIGH	41	0	0	29	2	6.45	0.18192
	chr6	168430272	KIF25	T	A	W3R	NON_SYNONYMOUS_CODING	MODERATE	42	0	0	53	3	5.36	0.18225
	chr1	156645096	NES	G	T	L274I	NON_SYNONYMOUS_CODING	MODERATE	42	0	0	30	2	6.25	0.18364
	chr1	117122285	IGSF3	G	GTCC	D1041GN	CODON_CHANGE_PLUS_CODON_INSERTION	MODERATE	9	0	0	10	3	23.08	0.18571
	chr1	175116080	TNN	A	G	E1258G	NON_SYNONYMOUS_CODING	MODERATE	21	0	0	26	3	10.34	0.18643
	chr22	18609694	TUBA8	A	G	M341V	NON_SYNONYMOUS_CODING	MODERATE	23	0	0	16	2	11.11	0.18659
	chr11	64088259	PRDX5	G	T	G145C	NON_SYNONYMOUS_CODING	MODERATE	46	0	0	34	2	5.56	0.1897
	chr12	49426753	MLL2	A	T	L3912H	NON_SYNONYMOUS_CODING	MODERATE	21	0	0	15	2	11.76	0.19346
	chr2	234581097	UGT1A9	C	T	L173F	NON_SYNONYMOUS_CODING	MODERATE	51	1	1.92	50	4	7.41	0.19348
	chr1	204438174	PIK3C2B	T	G	T253P	NON_SYNONYMOUS_CODING	MODERATE	49	0	0	37	2	5.13	0.19357
	chr8	28574330	EXTL3	C	T	R252W	NON_SYNONYMOUS_CODING	MODERATE	47	0	0	36	2	5.26	0.19692
	chr17	34499240	TBC1D3B	C	T	M157I	NON_SYNONYMOUS_CODING	MODERATE	38	0	0	51	3	5.56	0.19752
	chr15	28362297	HERC2	T	C	K4426E	NON_SYNONYMOUS_CODING	MODERATE	18	0	0	13	2	13.33	0.19886
	chr11	92087697	FAT3	G	T	G807C	NON_SYNONYMOUS_CODING	MODERATE	39	0	0	30	2	6.25	0.1996
	chr17	27829608	TAOK1	A	G	E402G	NON_SYNONYMOUS_CODING	MODERATE	39	0	0	30	2	6.25	0.1996
	chr6	170115902	PHF10	A	C	Y199D	NON_SYNONYMOUS_CODING	MODERATE	110	4	3.51	109	8	6.84	0.20025
	chr1	26526457	CATSPER4	A	G	I299V	NON_SYNONYMOUS_CODING	MODERATE	45	0	0	35	2	5.41	0.20054
	chrX	47044701	RBM10	G	T	G701*	STOP_GAINED	HIGH	45	0	0	35	2	5.41	0.20054
	chr19	51848517	ETFB	A	C	V330G	NON_SYNONYMOUS_CODING	MODERATE	35	0	0	27	2	6.9	0.20139
	chr1	70820815	HHLA3	T	C	Y61H	NON_SYNONYMOUS_CODING	MODERATE	30	0	0	23	2	8	0.20202
	chr1	6522207	TNFRSF25	C	T	A267T	NON_SYNONYMOUS_CODING	MODERATE	42	0	0	33	2	5.71	0.20335
	chr11	108383275	EXPH5	T	G	S987R	NON_SYNONYMOUS_CODING	MODERATE	48	0	0	38	2	5	0.20376
	chr1	21932632	RAP1GAP	G	A	P516L	NON_SYNONYMOUS_CODING	MODERATE	15	0	0	11	2	15.38	0.20635
	chr11	36119879	LDLRAD3	G	A	A108T	NON_SYNONYMOUS_CODING	MODERATE	21	0	0	16	2	11.11	0.20648
	chr16	72829363	ZFHX3	G	T	F2406L	NON_SYNONYMOUS_CODING	MODERATE	33	0	0	26	2	7.14	0.20656
	chr14	58796886	ARID4A	T	G	V302G	NON_SYNONYMOUS_CODING	MODERATE	47	0	0	38	2	5	0.2085
	chr11	72406892	ARAP1	G	T	D1097E	NON_SYNONYMOUS_CODING	MODERATE	35	0	0	28	2	6.67	0.20913
	chr3	118866405	RP11-484M3.5.1	G	A	E62K	NON_SYNONYMOUS_CODING	MODERATE	35	0	0	28	2	6.67	0.20913
	chr1	149871788	BOLA1	C	T	A59V	NON_SYNONYMOUS_CODING	MODERATE	17	0	0	13	2	13.33	0.21169
	chr11	93432676	KIAA1731	G	T	R1533I	NON_SYNONYMOUS_CODING	MODERATE	17	0	0	13	2	13.33	0.21169
	chr12	2716148	CACNA1C	A	G		SPLICE_SITE_ACCEPTOR	HIGH	46	0	0	38	2	5	0.21341
	chr9	33796686	PRSS3	C	T	T86I	NON_SYNONYMOUS_CODING	MODERATE	39	0	0	32	2	5.88	0.21347
	chr6	43403587	ABCC10	C	A	D569E	NON_SYNONYMOUS_CODING	MODERATE	32	0	0	26	2	7.14	0.21356
	chr7	50198651	C7orf72	G	T	Q401H	NON_SYNONYMOUS_CODING	MODERATE	40	0	0	33	2	5.71	0.21441
	chr11	118374462	MLL	T	G	Y2619D	NON_SYNONYMOUS_CODING	MODERATE	26	0	0	21	2	8.7	0.21514
	chr11	113131036	NCAM1	G	T	A698S	NON_SYNONYMOUS_CODING	MODERATE	43	0	0	36	2	5.26	0.21698
	chr16	3078725	CCDC64B	G	T	S405*	STOP_GAINED	HIGH	28	0	0	23	2	8	0.21771
	chr5	167653142	ODZ2	G	A	V1720I	NON_SYNONYMOUS_CODING	MODERATE	28	0	0	23	2	8	0.21771
	chr19	44244329	SMG9	C	A	R248L	NON_SYNONYMOUS_CODING	MODERATE	45	0	0	38	2	5	0.21849
	chr6	38874032	DNAH8	C	A	S3054Y	NON_SYNONYMOUS_CODING	MODERATE	33	0	0	48	3	5.88	0.21856
	chrX	102529278	TCEAL5	G	C	Q72E	NON_SYNONYMOUS_CODING	MODERATE	38	0	0	32	2	5.88	0.21948
	chr15	74738480	UBL7	C	A	G365V	NON_SYNONYMOUS_CODING	MODERATE	23	0	0	19	2	9.52	0.22199
	chr5	150404920	GPX3	T	C	I36T	NON_SYNONYMOUS_CODING	MODERATE	42	0	0	36	2	5.26	0.22247
	chr17	76157117	C17orf99	C	A	A38E	NON_SYNONYMOUS_CODING	MODERATE	43	0	0	37	2	5.13	0.22313
	chr17	29679395	NF1	G	A	M2526I	NON_SYNONYMOUS_CODING	MODERATE	35	0	0	30	2	6.25	0.22433
	chr20	36869172	KIAA1755	A	G	M454T	NON_SYNONYMOUS_CODING	MODERATE	35	0	0	30	2	6.25	0.22433
	chr12	13716570	GRIN2B	A	G	L1201P	NON_SYNONYMOUS_CODING	MODERATE	36	0	0	31	2	6.06	0.22506
	chr16	2580996	CEMP1	T	G	T27P	NON_SYNONYMOUS_CODING	MODERATE	16	0	0	13	2	13.33	0.22581
	chr22	29885598	NEFH	AAGGAAG	A	KEE657K	CODON_DELETION	MODERATE	15	1	6.25	15	4	21.05	0.22685
	chr4	188923991	ZFP42	G	C	K10N	NON_SYNONYMOUS_CODING	MODERATE	28	0	0	24	2	7.69	0.22711
	chr1	156879681	PEAR1	G	T	G517V	NON_SYNONYMOUS_CODING	MODERATE	30	0	0	26	2	7.14	0.22868
	chr4	2906828	ADD1	A	G	N500S	NON_SYNONYMOUS_CODING	MODERATE	34	0	0	30	2	6.25	0.23124
	chr3	127336869	MCM2	T	C	I703T	NON_SYNONYMOUS_CODING	MODERATE	35	0	0	31	2	6.06	0.23178
	chr15	40566376	PAK6	G	T	E593*	STOP_GAINED	HIGH	38	0	0	34	2	5.56	0.23325
	chr3	156422889	TIPARP	A	T	Y648F	NON_SYNONYMOUS_CODING	MODERATE	24	0	0	21	2	8.7	0.23404
	chr3	186336324	AHSG	G	A		SPLICE_SITE_ACCEPTOR	HIGH	40	0	0	36	2	5.26	0.2341
	chr2	97915896	ANKRD36	G	A	E1940K	NON_SYNONYMOUS_CODING	MODERATE	9	0	0	7	2	22.22	0.23529
	chrX	1718220	AKAP17A	G	T	Q349H	NON_SYNONYMOUS_CODING	MODERATE	31	0	0	28	2	6.67	0.2377
	chr2	128392769	MYO7B	G	T	V1905L	NON_SYNONYMOUS_CODING	MODERATE	36	0	0	33	2	5.71	0.23944
	chr21	40571111	BRWD1	G	T	A1744E	NON_SYNONYMOUS_CODING	MODERATE	38	0	0	35	2	5.41	0.24
	chr5	176860222	GRK6	A	G	Q172R	NON_SYNONYMOUS_CODING	MODERATE	16	0	0	14	2	12.5	0.24194
	chr6	72889527	RIMS1	A	G	R241G	NON_SYNONYMOUS_CODING	MODERATE	18	0	0	16	2	11.11	0.24286
	chr19	47111598	CALM3	G	T		SPLICE_SITE_DONOR	HIGH	24	0	0	22	2	8.33	0.24468
	chr5	140024254	TMCO6	G	T	A439S	NON_SYNONYMOUS_CODING	MODERATE	26	0	0	24	2	7.69	0.2451
	chr18	44015268	RNF165	G	A	V132I	NON_SYNONYMOUS_CODING	MODERATE	27	0	0	25	2	7.41	0.24528
	chr22	35660668	HMGXB4	A	T	K96M	NON_SYNONYMOUS_CODING	MODERATE	29	0	0	27	2	6.9	0.24561
	chr20	61297791	SLCO4A1	A	G	K446E	NON_SYNONYMOUS_CODING	MODERATE	29	0	0	27	2	6.9	0.24561
	chr17	19288448	MFAP4	T	C	T186A	NON_SYNONYMOUS_CODING	MODERATE	30	0	0	28	2	6.67	0.24576
	chr2	29404517	CLIP4	G	T	G644W	NON_SYNONYMOUS_CODING	MODERATE	31	0	0	29	2	6.45	0.2459
	chr7	142458414	PRSS1	C	T	P17S	NON_SYNONYMOUS_CODING	MODERATE	32	0	0	30	2	6.25	0.24603
	chr10	118101574	C10orf96	G	T	E103D	NON_SYNONYMOUS_CODING	MODERATE	37	0	0	35	2	5.41	0.24658
	chr2	128631451	AMMECR1L	G	T	L120I	NON_SYNONYMOUS_CODING	MODERATE	40	0	0	38	2	5	0.24684
	chr2	39050203	DHX57	C	T	G1075R	NON_SYNONYMOUS_CODING	MODERATE	40	0	0	38	2	5	0.24684
	chr12	11461507	PRB4	G	T	P137H	NON_SYNONYMOUS_CODING	MODERATE	16	0	0	25	3	10.71	0.24736
	chr17	39324229	KRTAP4-3	T	TGCAGCAGGTGGTCAG	C65C*PPAA	STOP_GAINED	HIGH	9	1	10	6	3	33.33	0.24923
	chr7	27827066	TAX1BP1	T	A	N294K	NON_SYNONYMOUS_CODING	MODERATE	58	3	4.92	89	9	9.18	0.25245
	chr6	138892948	NHSL1	T	C	Q34R	NON_SYNONYMOUS_CODING	MODERATE	38	0	0	37	2	5.13	0.25325
	chr11	59943074	MS4A6A	C	A	S145I	NON_SYNONYMOUS_CODING	MODERATE	35	0	0	34	2	5.56	0.25352
	chr2	37152329	STRN	C	T	G86E	NON_SYNONYMOUS_CODING	MODERATE	31	0	0	30	2	6.25	0.25397
	chr7	142458409	PRSS1	C	G	A15G	NON_SYNONYMOUS_CODING	MODERATE	31	0	0	30	2	6.25	0.25397
	chr14	79175947	NRXN3	G	T	A537S	NON_SYNONYMOUS_CODING	MODERATE	29	0	0	28	2	6.67	0.25424
	chr9	130866035	SLC25A25	A	T	R234*	STOP_GAINED	HIGH	28	0	0	27	2	6.9	0.25439
	chr9	119115150	PAPPA	G	T	C1377F	NON_SYNONYMOUS_CODING	MODERATE	26	0	0	25	2	7.41	0.25472
	chr1	147955256	PPIAL4A	A	G	L30P	NON_SYNONYMOUS_CODING	MODERATE	27	1	3.57	31	4	11.43	0.25477
	chr19	33792475	CEBPA	G	T	S282R	NON_SYNONYMOUS_CODING	MODERATE	23	0	0	22	2	8.33	0.25532
	chr11	11362533	GALNTL4	T	C	S371G	NON_SYNONYMOUS_CODING	MODERATE	21	0	0	20	2	9.09	0.25581
	chr19	10099802	COL5A3	T	C	K715E	NON_SYNONYMOUS_CODING	MODERATE	18	0	0	17	2	10.53	0.25676
	chr6	108214754	SEC63	GT	G	-535	FRAME_SHIFT	HIGH	91	4	4.21	72	6	7.69	0.25737
	chr2	97405708	LMAN2L	A	C	S24A	NON_SYNONYMOUS_CODING	MODERATE	16	0	0	15	2	11.76	0.25758
	chr16	88695260	ZC3H18	G	A	R879Q	NON_SYNONYMOUS_CODING	MODERATE	15	0	0	14	2	12.5	0.25806
	chr19	53117022	ZNF83	A	G	C266R	NON_SYNONYMOUS_CODING	MODERATE	14	0	0	13	2	13.33	0.25862
	chr3	55504130	WNT5A	A	G	V378A	NON_SYNONYMOUS_CODING	MODERATE	13	0	0	12	2	14.29	0.25926
	chr22	46677559	TTC38	A	G	K227E	NON_SYNONYMOUS_CODING	MODERATE	38	0	0	38	2	5	0.25974
	chr16	31371136	ITGAX	G	T	Q182H	NON_SYNONYMOUS_CODING	MODERATE	35	0	0	35	2	5.41	0.26056
	chr4	30725500	PCDH7	T	G	V819G	NON_SYNONYMOUS_CODING	MODERATE	33	0	0	33	2	5.71	0.26119
	chr18	10705563	PIEZO2	G	T	P1811T	NON_SYNONYMOUS_CODING	MODERATE	9	0	0	8	2	20	0.26316
	chr16	84495404	ATP2C2	A	C	T885P	NON_SYNONYMOUS_CODING	MODERATE	28	0	0	28	2	6.67	0.26316
	chr6	24588912	KIAA0319	C	G	E301D	NON_SYNONYMOUS_CODING	MODERATE	35	0	0	36	2	5.26	0.2675
	chr1	53279377	ZYG11B	G	T	S622I	NON_SYNONYMOUS_CODING	MODERATE	34	0	0	35	2	5.41	0.26801
	chr2	86408459	IMMT	G	A	R28*	STOP_GAINED	HIGH	34	0	0	35	2	5.41	0.26801
	chr12	50492526	SMARCD1	G	C	E474D	NON_SYNONYMOUS_CODING	MODERATE	32	0	0	33	2	5.71	0.26911
	chr17	8415819	MYH10	TTTC	T	E967-	CODON_DELETION	MODERATE	32	0	0	33	2	5.71	0.26911
	chr19	803638	PTBP1	T	G		SPLICE_SITE_DONOR	HIGH	30	0	0	31	2	6.06	0.27035
	chr15	23932006	NDN	C	A	W120L	NON_SYNONYMOUS_CODING	MODERATE	30	0	0	31	2	6.06	0.27035
	chr7	142458412	PRSS1	C	T	A16V	NON_SYNONYMOUS_CODING	MODERATE	30	0	0	31	2	6.06	0.27035
	chr7	142458511	PRSS1	G	T	G49V	NON_SYNONYMOUS_CODING	MODERATE	19	0	0	33	3	8.33	0.27216
	chr19	1581219	MBD3	G	T	S183R	NON_SYNONYMOUS_CODING	MODERATE	16	0	0	16	2	11.11	0.27273
	chr10	103906780	PPRC1	C	A	P1344H	NON_SYNONYMOUS_CODING	MODERATE	15	0	0	15	2	11.76	0.27419
	chr3	179082928	MFN1	T	G	V223G	NON_SYNONYMOUS_CODING	MODERATE	25	0	0	26	2	7.14	0.27431
	chr9	133543700	PRDM12	GGT	G		SPLICE_SITE_DONOR	HIGH	78	3	3.7	64	5	7.25	0.27448
	chr2	231740372	ITM2C	A	G	Y100C	NON_SYNONYMOUS_CODING	MODERATE	34	0	0	36	2	5.26	0.27504
	chr19	46464312	NOVA2	G	A	T62I	NON_SYNONYMOUS_CODING	MODERATE	33	0	0	35	2	5.41	0.27578
	chr2	73302818	RAB11FIP5	T	C	Y598C	NON_SYNONYMOUS_CODING	MODERATE	14	0	0	14	2	12.5	0.27586
	chr2	219676999	CYP27A1	G	T	K167N	NON_SYNONYMOUS_CODING	MODERATE	23	0	0	24	2	7.69	0.27636
	chr6	165862463	PDE10A	T	C	T135A	NON_SYNONYMOUS_CODING	MODERATE	32	0	0	34	2	5.56	0.27656
	chr2	107049414	RGPD3	G	A	R816C	NON_SYNONYMOUS_CODING	MODERATE	34	1	2.86	55	5	8.33	0.27755
	chr19	41132928	LTBP4	C	A	P1411H	NON_SYNONYMOUS_CODING	MODERATE	12	0	0	12	2	14.29	0.28
	chr12	51323933	METTL7A	G	T	*245Y	STOP_LOST	HIGH	35	0	0	38	2	5	0.28108
	chr2	189907961	COL5A2	G	T	D1129E	NON_SYNONYMOUS_CODING	MODERATE	33	0	0	36	2	5.26	0.2829
	chr19	19115013	SUGP2	C	T	A965T	NON_SYNONYMOUS_CODING	MODERATE	25	0	0	27	2	6.9	0.28372
	chr4	88903737	SPP1	A	G	N212D	NON_SYNONYMOUS_CODING	MODERATE	31	0	0	34	2	5.56	0.28494
	chr7	51152932	COBL	G	T	P368T	NON_SYNONYMOUS_CODING	MODERATE	24	0	0	26	2	7.14	0.28507
	chr2	107049425	RGPD3	A	C	L812R	NON_SYNONYMOUS_CODING	MODERATE	38	1	2.56	63	5	7.35	0.28551
	chr19	36207110	ZBTB32	C	A	P367H	NON_SYNONYMOUS_CODING	MODERATE	10	0	0	10	2	16.67	0.28571
	chr8	145639211	SLC39A4	G	T	H448N	NON_SYNONYMOUS_CODING	MODERATE	10	0	0	10	2	16.67	0.28571
	chr1	205631051	SLC45A3	T	C	T388A	NON_SYNONYMOUS_CODING	MODERATE	30	0	0	33	2	5.71	0.28606
	chr2	220333668	SPEG	A	G	D1130G	NON_SYNONYMOUS_CODING	MODERATE	16	0	0	17	2	10.53	0.28739
	chr9	139264305	CARD9	A	G	F325S	NON_SYNONYMOUS_CODING	MODERATE	22	0	0	24	2	7.69	0.28812
	chr8	144522386	ZC3H3	TGAG	T	SS879S	CODON_CHANGE_PLUS_CODON_DELETION	MODERATE	9	0	0	9	2	18.18	0.28947
	chr4	138442826	PCDH18	C	A	C922F	NON_SYNONYMOUS_CODING	MODERATE	33	0	0	37	2	5.13	0.28991
	chr19	52942424	ZNF534	A	G	I584V	NON_SYNONYMOUS_CODING	MODERATE	28	0	0	53	3	5.36	0.29092
	chr3	108407512	DZIP3	C	A	Q1115K	NON_SYNONYMOUS_CODING	MODERATE	32	0	0	36	2	5.26	0.2911
	chr5	140249937	PCDHA11	G	T	V417L	NON_SYNONYMOUS_CODING	MODERATE	26	0	0	29	2	6.45	0.29135
	chr5	15937084	FBXL7	G	T	C422F	NON_SYNONYMOUS_CODING	MODERATE	31	0	0	35	2	5.41	0.29236
	chr4	2632835	FAM193A	T	C	L35P	NON_SYNONYMOUS_CODING	MODERATE	8	0	0	8	2	20	0.29412
	chr20	60969278	CABLES2	C	T	G217S	NON_SYNONYMOUS_CODING	MODERATE	13	0	0	14	2	12.5	0.29557
	chr17	62152608	ERN1	C	T		SPLICE_SITE_ACCEPTOR	HIGH	13	0	0	14	2	12.5	0.29557
	chr17	3475507	TRPV1	G	A	L725F	NON_SYNONYMOUS_CODING	MODERATE	18	0	0	20	2	9.09	0.29615
	chrX	118370360	PGRMC1	G	A	D12N	NON_SYNONYMOUS_CODING	MODERATE	18	0	0	20	2	9.09	0.29615
	chr17	3661103	ITGAE	A	G	V306A	NON_SYNONYMOUS_CODING	MODERATE	33	0	0	38	2	5	0.2968
	chr1	150131465	PLEKHO1	T	G	V326G	NON_SYNONYMOUS_CODING	MODERATE	17	0	0	19	2	9.52	0.29872
	chr1	110738237	SLC6A17	G	T	G508W	NON_SYNONYMOUS_CODING	MODERATE	31	0	0	36	2	5.26	0.29966
	chr9	5921008	KIAA2026	C	A	G1663V	NON_SYNONYMOUS_CODING	MODERATE	22	1	4.35	37	5	11.9	0.30038
	chr1	26595070	CEP85	G	T	E480*	STOP_GAINED	HIGH	25	0	0	29	2	6.45	0.30195
	chr1	39854011	MACF1	T	A	L5203H	NON_SYNONYMOUS_CODING	MODERATE	25	0	0	29	2	6.45	0.30195
	chr2	24247108	MFSD2B	G	A	S486N	NON_SYNONYMOUS_CODING	MODERATE	15	0	0	17	2	10.53	0.30481
	chr21	43519113	UMODL1	A	C	T337P	NON_SYNONYMOUS_CODING	MODERATE	27	0	0	32	2	5.88	0.30656
	chr6	111695477	REV3L	G	T	L1361I	NON_SYNONYMOUS_CODING	MODERATE	31	0	0	37	2	5.13	0.30683
	chr6	170115857	PHF10	A	C	L214V	NON_SYNONYMOUS_CODING	MODERATE	110	5	4.35	127	9	6.62	0.30957
	chr18	19088534	GREB1L	T	G	F1573V	NON_SYNONYMOUS_CODING	MODERATE	28	0	0	34	2	5.56	0.3125
	chr1	6038417	NPHP4	A	T	D64E	NON_SYNONYMOUS_CODING	MODERATE	24	0	0	29	2	6.45	0.31313
	chr2	9989570	TAF1B	TA	T	-63	FRAME_SHIFT	HIGH	21	1	4.55	28	4	12.5	0.31383
	chr5	149447843	CSF1R	C	T	A521T	NON_SYNONYMOUS_CODING	MODERATE	20	0	0	24	2	7.69	0.31401
	chr17	70119798	SOX9	C	A	P267H	NON_SYNONYMOUS_CODING	MODERATE	9	0	0	10	2	16.67	0.31429
	chr12	112688167	C12orf51	A	C	V1098G	NON_SYNONYMOUS_CODING	MODERATE	9	0	0	10	2	16.67	0.31429
	chr6	170115851	PHF10	G	A	R216W	NON_SYNONYMOUS_CODING	MODERATE	108	5	4.42	126	9	6.67	0.31648
	chr9	94486146	ROR2	G	A	A877V	NON_SYNONYMOUS_CODING	MODERATE	26	0	0	32	2	5.88	0.31695
	chr15	40662325	DISP2	G	T	D1338Y	NON_SYNONYMOUS_CODING	MODERATE	29	0	0	36	2	5.26	0.31796
	chr17	78396015	ENDOV	G	T	V100L	NON_SYNONYMOUS_CODING	MODERATE	28	0	0	35	2	5.41	0.32019
	chr19	44515106	ZNF230	G	T	E305D	NON_SYNONYMOUS_CODING	MODERATE	28	0	0	35	2	5.41	0.32019
	chr19	18321906	PDE4C	A	T	F767I	NON_SYNONYMOUS_CODING	MODERATE	21	0	0	26	2	7.14	0.32143
	chr7	74211977	GTF2IRD2	A	C	V625G	NON_SYNONYMOUS_CODING	MODERATE	24	0	0	30	2	6.25	0.32208
	chr18	73000115	TSHZ1	T	C	M873T	NON_SYNONYMOUS_CODING	MODERATE	27	0	0	34	2	5.56	0.32258
	chr21	31869290	KRTAP19-4	C	A	G47C	NON_SYNONYMOUS_CODING	MODERATE	30	0	0	38	2	5	0.32298
	chr17	73759096	GALK1	T	C	R234G	NON_SYNONYMOUS_CODING	MODERATE	20	0	0	25	2	7.41	0.3247
	chr20	4155796	SMOX	G	A	A32T	NON_SYNONYMOUS_CODING	MODERATE	23	0	0	29	2	6.45	0.32495
	chr17	15619693	ZNF286A	A	G	T219A	NON_SYNONYMOUS_CODING	MODERATE	26	0	0	33	2	5.71	0.32514
	chr18	61018243	KDSR	G	A	R163C	NON_SYNONYMOUS_CODING	MODERATE	29	0	0	37	2	5.13	0.32529
	chr2	73868548	NAT8	G	T	L70I	NON_SYNONYMOUS_CODING	MODERATE	22	0	0	28	2	6.67	0.32805
	chr16	84778587	USP10	G	T	G171V	NON_SYNONYMOUS_CODING	MODERATE	22	0	0	28	2	6.67	0.32805
	chr6	16295338	GMPR	G	T	G320V	NON_SYNONYMOUS_CODING	MODERATE	19	0	0	24	2	7.69	0.32828
	chr15	101170205	ASB7	G	T	G259*	STOP_GAINED	HIGH	19	0	0	24	2	7.69	0.32828
	chrX	130411101	IGSF1	C	T	S812N	NON_SYNONYMOUS_CODING	MODERATE	19	0	0	24	2	7.69	0.32828
	chr12	8200557	FOXJ2	ACAG	A	Q300-	CODON_DELETION	MODERATE	13	0	0	16	2	11.11	0.32903
	chr6	160557653	SLC22A1	GA	G	-345	FRAME_SHIFT	HIGH	15	0	0	19	2	9.52	0.33333
	chr7	129986348	CPA5	G	A	G8R	NON_SYNONYMOUS_CODING	MODERATE	20	0	0	26	2	7.14	0.33511
	chr11	68772987	MRGPRF	A	G	V264A	NON_SYNONYMOUS_CODING	MODERATE	20	0	0	26	2	7.14	0.33511
	chr1	113243117	MOV10	G	C	R1000S	NON_SYNONYMOUS_CODING	MODERATE	28	0	0	37	2	5.13	0.33514
	chr17	45669359	NPEPPS	T	G	F433C	NON_SYNONYMOUS_CODING	MODERATE	87	4	4.4	95	7	6.86	0.33734
	chr20	3128518	FASTKD5	C	A	C400F	NON_SYNONYMOUS_CODING	MODERATE	22	0	0	29	2	6.45	0.33745
	chr22	21370246	P2RX6	CA	C	-61	FRAME_SHIFT	HIGH	17	0	0	37	3	7.5	0.33766
	chr6	7395378	RIOK1	T	C		SPLICE_SITE_DONOR	HIGH	26	0	0	35	2	5.41	0.34101
	chr1	47735328	STIL	T	G	N865T	NON_SYNONYMOUS_CODING	MODERATE	52	1	1.89	55	3	5.17	0.3439
	chr19	49384303	TULP2	G	C	Q510E	NON_SYNONYMOUS_CODING	MODERATE	26	0	0	36	2	5.26	0.34871
	chr1	155247569	HCN3	G	T	R63L	NON_SYNONYMOUS_CODING	MODERATE	19	0	0	26	2	7.14	0.34968
	chr7	83277831	SEMA3E	A	T	L10M	NON_SYNONYMOUS_CODING	MODERATE	25	0	0	35	2	5.41	0.35219
	chr14	32561340	ARHGAP5	G	A	E489K	NON_SYNONYMOUS_CODING	MODERATE	16	0	0	22	2	8.33	0.35385
	chr17	4139158	ANKFY1	C	A	R77S	NON_SYNONYMOUS_CODING	MODERATE	22	0	0	31	2	6.06	0.35556
	chr19	38995963	RYR1	G	T	W2775C	NON_SYNONYMOUS_CODING	MODERATE	9	0	0	12	2	14.29	0.35968
	chr16	745487	FBXL16	G	T	P357Q	NON_SYNONYMOUS_CODING	MODERATE	11	0	0	15	2	11.76	0.35979
	chr20	43052848	HNF4A	C	A	F391L	NON_SYNONYMOUS_CODING	MODERATE	13	0	0	18	2	10	0.35985
	chr1	87200293	SH3GLB1	G	T	Q214H	NON_SYNONYMOUS_CODING	MODERATE	19	0	0	27	2	6.9	0.35993
	chr15	59813574	FAM81A	G	T	M368I	NON_SYNONYMOUS_CODING	MODERATE	21	0	0	30	2	6.25	0.35994
	chr1	230371783	GALNT2	T	G	V133G	NON_SYNONYMOUS_CODING	MODERATE	40	1	2.44	44	3	6.38	0.36159
	chr19	49384333	TULP2	T	C	M500V	NON_SYNONYMOUS_CODING	MODERATE	24	0	0	35	2	5.41	0.36393
	chr17	73132224	HN1	G	T	A140E	NON_SYNONYMOUS_CODING	MODERATE	20	0	0	29	2	6.45	0.36471
	chr10	102089708	PKD2L1	CT	C	-51	FRAME_SHIFT	HIGH	18	0	0	26	2	7.14	0.36522
	chr2	207171829	ZDBF2	C	A	H859Q	NON_SYNONYMOUS_CODING	MODERATE	16	0	0	23	2	8	0.36585
	chr3	10980008	SLC6A11	G	T	V607L	NON_SYNONYMOUS_CODING	MODERATE	25	0	0	37	2	5.13	0.36756
	chr14	32561296	ARHGAP5	T	C	V474A	NON_SYNONYMOUS_CODING	MODERATE	12	0	0	17	2	10.53	0.36774
	chr1	9656027	TMEM201	T	C	W65R	NON_SYNONYMOUS_CODING	MODERATE	15	0	0	22	2	8.33	0.37247
	chr12	2794937	CACNA1C	C	T	T1941M	NON_SYNONYMOUS_CODING	MODERATE	15	0	0	22	2	8.33	0.37247
	chr11	71850164	FOLR3	T	C	S152P	NON_SYNONYMOUS_CODING	MODERATE	15	0	0	22	2	8.33	0.37247
	chr5	150407609	GPX3	A	T	H200L	NON_SYNONYMOUS_CODING	MODERATE	18	0	0	27	2	6.9	0.37558
	chr20	47990058	KCNB1	T	A	D680V	NON_SYNONYMOUS_CODING	MODERATE	18	0	0	27	2	6.9	0.37558
	chr1	62672664	L1TD1	G	C	E122Q	NON_SYNONYMOUS_CODING	MODERATE	11	0	0	16	2	11.11	0.37685
	chr12	50746243	FAM186A	T	G	T1458P	NON_SYNONYMOUS_CODING	MODERATE	9	0	0	13	2	13.33	0.38043
	chr7	130354003	TSGA13	C	A	E227*	STOP_GAINED	HIGH	20	0	0	31	2	6.06	0.38316
	chr17	41571194	DHX8	C	G	D384E	NON_SYNONYMOUS_CODING	MODERATE	21	0	0	33	2	5.71	0.38636
	chr19	1360563	MUM1	A	G	S216G	NON_SYNONYMOUS_CODING	MODERATE	18	0	0	29	2	6.45	0.39541
	chr11	66033209	KLC2	A	C	D473A	NON_SYNONYMOUS_CODING	MODERATE	12	0	0	19	2	9.52	0.39773
	chr22	26688572	SEZ6L	C	A	L99M	NON_SYNONYMOUS_CODING	MODERATE	12	0	0	19	2	9.52	0.39773
	chr11	14900693	CYP2R1	C	T	A433T	NON_SYNONYMOUS_CODING	MODERATE	21	0	0	35	2	5.41	0.4029
	chr15	43818623	MAP1A	A	G	Q1889R	NON_SYNONYMOUS_CODING	MODERATE	10	0	0	16	2	11.11	0.40476
	chr1	162039995	NOS1AP	G	A	V10M	NON_SYNONYMOUS_CODING	MODERATE	15	0	0	25	2	7.41	0.40767
	chr1	228295936	MRPL55	C	A	G9V	NON_SYNONYMOUS_CODING	MODERATE	45	1	2.17	34	2	5.56	0.40786
	chr14	32561316	ARHGAP5	G	T	E481*	STOP_GAINED	HIGH	12	0	0	20	2	9.09	0.41176
	chr4	103832687	SLC9B1	T	C	I279M	NON_SYNONYMOUS_CODING	MODERATE	25	1	3.85	31	3	8.82	0.41416
	chr16	4626031	C16orf96	T	G	V517G	NON_SYNONYMOUS_CODING	MODERATE	51	2	3.77	58	4	6.45	0.41694
	chr18	47109982	LIPG	A	C	D405A	NON_SYNONYMOUS_CODING	MODERATE	15	0	0	26	2	7.14	0.4186
	chr5	155062	PLEKHG4B	G	T	G333C	NON_SYNONYMOUS_CODING	MODERATE	21	0	0	37	2	5.13	0.41864
	chr22	41913592	ACO2	CA	C	-325	FRAME_SHIFT	HIGH	16	0	0	28	2	6.67	0.42029
	chr21	45466387	H2AFZP1	G	GT		SPLICE_SITE_ACCEPTOR	HIGH	20	1	4.76	25	3	10.71	0.42134
	chr1	225705037	ENAH	C	A	K505N	NON_SYNONYMOUS_CODING	MODERATE	19	0	0	34	2	5.56	0.42424
	chr11	107832989	RAB39A	G	T	G182V	NON_SYNONYMOUS_CODING	MODERATE	19	0	0	34	2	5.56	0.42424
	chr16	15865568	MYH11	A	C	S304R	NON_SYNONYMOUS_CODING	MODERATE	20	0	0	36	2	5.26	0.42529
	chr15	101565023	LRRK1	T	G	F695V	NON_SYNONYMOUS_CODING	MODERATE	13	0	0	23	2	8	0.42674
	chr7	45141175	TBRG4	G	T	P536T	NON_SYNONYMOUS_CODING	MODERATE	14	0	0	25	2	7.41	0.42805
	chr10	486844	DIP2C	CG	C	-120	FRAME_SHIFT	HIGH	17	0	0	31	2	6.06	0.43102
	chr11	130131398	ZBTB44	A	G	M124T	NON_SYNONYMOUS_CODING	MODERATE	18	0	0	33	2	5.71	0.43179
	chr11	82876791	PCF11	CT	C	-285	FRAME_SHIFT	HIGH	19	0	0	35	2	5.41	0.43247
	chr9	135946378	CEL	C	T	P500S	NON_SYNONYMOUS_CODING	MODERATE	10	0	0	18	2	10	0.43678
	chr16	75512780	CHST6	C	T	R316H	NON_SYNONYMOUS_CODING	MODERATE	11	0	0	20	2	9.09	0.4375
	chr11	75317003	MAP6	G	C	A389G	NON_SYNONYMOUS_CODING	MODERATE	32	1	3.03	26	2	7.14	0.43762
	chr17	75209539	SEC14L1	G	A	M669I	NON_SYNONYMOUS_CODING	MODERATE	13	0	0	25	2	7.41	0.45
	chr2	219856936	CRYBA2	T	C	Q64R	NON_SYNONYMOUS_CODING	MODERATE	11	0	0	21	2	8.7	0.45098
	chr14	32561313	ARHGAP5	C	T	R480*	STOP_GAINED	HIGH	10	0	0	19	2	9.52	0.45161
	chr14	69813821	GALNTL1	G	C	G446R	NON_SYNONYMOUS_CODING	MODERATE	8	0	0	15	2	11.76	0.45333
	chr1	22033385	USP48	GA	G	-659	FRAME_SHIFT	HIGH	20	1	4.76	29	3	9.38	0.47851
	chr5	50117107	PARP8	A	T	I577F	NON_SYNONYMOUS_CODING	MODERATE	52	2	3.7	69	4	5.48	0.49114
	chr9	117849170	TNC	G	T	N280K	NON_SYNONYMOUS_CODING	MODERATE	23	1	4.17	23	2	8	0.51563
	chr6	161139862	PLG	C	T	A363V	NON_SYNONYMOUS_CODING	MODERATE	11	0	0	27	2	6.9	0.52051
	chr12	11083515	PRH2	C	T	R119C	NON_SYNONYMOUS_CODING	MODERATE	15	1	6.25	15	2	11.76	0.52346
	chr19	53014551	ZNF578	G	A	R306H	NON_SYNONYMOUS_CODING	MODERATE	41	2	4.65	58	4	6.45	0.5241
	chr4	57220268	AASDH	CA	C	-440	FRAME_SHIFT	HIGH	52	3	5.45	68	5	6.85	0.52452
	chr17	7640400	DNAH2	G	T	A332S	NON_SYNONYMOUS_CODING	MODERATE	10	0	0	25	2	7.41	0.52703
	chr11	104878040	CASP5	GT	G	-81	FRAME_SHIFT	HIGH	45	2	4.26	49	3	5.77	0.54826
	chr7	39500263	POU6F2	A	C	Q507P	NON_SYNONYMOUS_CODING	MODERATE	21	1	4.55	23	2	8	0.54887
	chr19	10655743	ATG4D	T	G	C144G	NON_SYNONYMOUS_CODING	MODERATE	5	0	0	13	2	13.33	0.55263
	chr2	197531518	CCDC150	CA	C	-280	FRAME_SHIFT	HIGH	34	2	5.56	51	4	7.27	0.55372
	chr5	140346758	PCDHAC2	T	G	V136G	NON_SYNONYMOUS_CODING	MODERATE	8	0	0	22	2	8.33	0.55645
	chr17	15517060	RP11-385D13.1.1	GA	G	-319	FRAME_SHIFT	HIGH	11	1	8.33	12	2	14.29	0.56
	chr18	44554613	TCEB3C	T	C	K534R	NON_SYNONYMOUS_CODING	MODERATE	19	1	5	22	2	8.33	0.56962
	chr1	36474628	EIF2C3	A	C	T338P	NON_SYNONYMOUS_CODING	MODERATE	10	0	0	33	2	5.71	0.60101
	chr12	132534931	EP400	A	C	T2458P	NON_SYNONYMOUS_CODING	MODERATE	27	1	3.57	36	2	5.26	0.61451
	chr12	11461520	PRB4	G	C	R133G	NON_SYNONYMOUS_CODING	MODERATE	15	1	6.25	20	2	9.09	0.62067
	chr12	11461521	PRB4	G	T	H132Q	NON_SYNONYMOUS_CODING	MODERATE	14	1	6.67	22	2	8.33	0.67447
	chr5	254599	SDHA	A	T	Y629F	NON_SYNONYMOUS_CODING	MODERATE	7	1	12.5	12	2	14.29	0.70909
	chr12	11461584	PRB4	T	G	Q111H	NON_SYNONYMOUS_CODING	MODERATE	17	1	5.56	31	2	6.06	0.71837
	chr12	11461583	PRB4	C	G	G112R	NON_SYNONYMOUS_CODING	MODERATE	17	1	5.56	32	2	5.88	0.72769
BT-474 Tam1	chr4	66280017	EPHA5	C	G	E558Q	NON_SYNONYMOUS_CODING	MODERATE	38	0	0	43	17	28.33	8.4698e-05
	chr6	26505305	BTN1A1	C	T	P194S	NON_SYNONYMOUS_CODING	MODERATE	38	0	0	58	20	25.64	0.0001408
	chr14	21025147	RNASE9	C	T	E33K	NON_SYNONYMOUS_CODING	MODERATE	88	0	0	101	14	12.17	0.00024323
	chr11	82877164	PCF11	C	T	Q409*	STOP_GAINED	HIGH	26	0	0	16	8	33.33	0.0013699
	chr4	89599202	HERC3	C	T	H705Y	NON_SYNONYMOUS_CODING	MODERATE	24	0	0	35	14	28.57	0.0018263
	chr10	115668285	NHLRC2	A	G	Y724C	NON_SYNONYMOUS_CODING	MODERATE	13	0	0	16	14	46.67	0.0018554
	chr19	52817427	ZNF480	G	C	V32L	NON_SYNONYMOUS_CODING	MODERATE	50	0	0	74	13	14.94	0.0019145
	chr2	218683393	TNS1	G	A	S1117L	NON_SYNONYMOUS_CODING	MODERATE	18	0	0	11	8	42.11	0.0019577
	chr5	179729533	GFPT2	C	A	A632S	NON_SYNONYMOUS_CODING	MODERATE	60	0	0	82	12	12.77	0.0019954
	chr3	15119601	ZFYVE20	C	T	E327K	NON_SYNONYMOUS_CODING	MODERATE	72	1	1.37	74	12	13.95	0.0029876
	chr7	36462338	ANLN	C	T	P799L	NON_SYNONYMOUS_CODING	MODERATE	90	0	0	155	13	7.74	0.003196
	chr2	210574666	MAP2	G	C	K1587N	NON_SYNONYMOUS_CODING	MODERATE	27	1	3.57	23	11	32.35	0.0039623
	chr7	101459338	CUX1	C	T	Q10*	STOP_GAINED	HIGH	26	0	0	26	9	25.71	0.0040715
	chr17	19741834	ULK2	T	C	Q256R	NON_SYNONYMOUS_CODING	MODERATE	20	0	0	35	14	28.57	0.0043676
	chr17	74763509	MFSD11	C	A	L242I	NON_SYNONYMOUS_CODING	MODERATE	19	0	0	75	25	25	0.0073376
	chr1	98060669	DPYD	C	T	G302R	NON_SYNONYMOUS_CODING	MODERATE	34	0	0	62	12	16.22	0.0078691
	chr7	20180693	MACC1	G	A	S812L	NON_SYNONYMOUS_CODING	MODERATE	29	0	0	61	13	17.57	0.0097773
	chr10	29756760	SVIL	A	G	I1963T	NON_SYNONYMOUS_CODING	MODERATE	48	1	2.04	46	9	16.36	0.013057
	chr9	99701232	FAM22G	C	A	S676Y	NON_SYNONYMOUS_CODING	MODERATE	16	0	0	6	4	40	0.014047
	chr7	48033968	SUN3	C	A	E269*	STOP_GAINED	HIGH	90	0	0	123	7	5.38	0.023505
	chr19	14034599	CC2D1A	G	C	E639Q	NON_SYNONYMOUS_CODING	MODERATE	18	0	0	22	7	24.14	0.024817
	chr11	18195374	MRGPRX4	C	T	L191F	NON_SYNONYMOUS_CODING	MODERATE	84	0	0	74	5	6.33	0.025006
	chr2	74040936	C2orf78	G	A	D144N	NON_SYNONYMOUS_CODING	MODERATE	26	0	0	48	9	15.79	0.02737
	chr11	57581840	CTNND1	C	T	S899L	NON_SYNONYMOUS_CODING	MODERATE	26	0	0	48	9	15.79	0.02737
	chr16	68325209	SLC7A6	G	T	V298F	NON_SYNONYMOUS_CODING	MODERATE	88	0	0	105	6	5.41	0.028326
	chr2	209358222	PTH2R	G	A	W497*	STOP_GAINED	HIGH	12	1	7.69	15	10	40	0.039018
	chr2	185802211	ZNF804A	C	CACA	-697T	CODON_INSERTION	MODERATE	17	1	5.56	35	14	28.57	0.039707
	chr13	111109582	COL4A2-AS2	C	G	G201R	NON_SYNONYMOUS_CODING	MODERATE	15	0	0	7	3	30	0.052174
	chr12	11286032	TAS2R30	T	C	Y271C	NON_SYNONYMOUS_CODING	MODERATE	59	0	0	90	6	6.25	0.053086
	chr6	38160335	BTBD9	G	A	S534F	NON_SYNONYMOUS_CODING	MODERATE	70	0	0	88	5	5.38	0.057663
	chr9	125042813	MRRF	G	A	M92I	NON_SYNONYMOUS_CODING	MODERATE	81	3	3.57	176	19	9.74	0.059102
	chr3	160141588	SMC4	G	C	R762T	NON_SYNONYMOUS_CODING	MODERATE	34	1	2.86	101	16	13.68	0.060143
	chr2	160743042	LY75	C	A		SPLICE_SITE_ACCEPTOR	HIGH	12	1	7.69	66	31	31.96	0.060731
	chr4	88536013	DSPP	TAGCAGTGACAGCAGCAAC	T	SSDSSN734-	CODON_DELETION	MODERATE	14	0	0	16	5	23.81	0.062683
	chr2	188243666	CALCRL	C	A		SPLICE_SITE_DONOR	HIGH	20	1	4.76	46	13	22.03	0.065175
	chr12	79837870	SYT1	C	T	H316Y	NON_SYNONYMOUS_CODING	MODERATE	60	0	0	105	6	5.41	0.071251
	chr9	131745285	NUP188	C	T	R592C	NON_SYNONYMOUS_CODING	MODERATE	40	1	2.44	40	6	13.04	0.074882
	chr8	123965027	ZHX2	T	G	V426G	NON_SYNONYMOUS_CODING	MODERATE	45	0	0	16	2	11.11	0.078341
	chr12	11286024	TAS2R30	T	C	T274A	NON_SYNONYMOUS_CODING	MODERATE	55	0	0	85	5	5.56	0.088218
	chr7	140225579	DENND2A	T	G	D840A	NON_SYNONYMOUS_CODING	MODERATE	52	0	0	40	3	6.98	0.089159
	chr17	72469781	CD300A	G	A	W49*	STOP_GAINED	HIGH	26	0	0	39	5	11.36	0.08973
	chr1	143767628	PPIAL4G	C	T	G74D	NON_SYNONYMOUS_CODING	MODERATE	21	1	4.55	32	8	20	0.096879
	chr12	11286214	TAS2R30	C	G	Q210H	NON_SYNONYMOUS_CODING	MODERATE	46	1	2.13	87	9	9.38	0.10112
	chr16	72107692	HPR	CGT	C	-7	FRAME_SHIFT	HIGH	21	1	4.55	13	4	23.53	0.10169
	chr14	51382542	PYGL	C	G		SPLICE_SITE_DONOR	HIGH	28	0	0	46	5	9.8	0.10423
	chr12	11174642	TAS2R19	A	T	L177M	NON_SYNONYMOUS_CODING	MODERATE	48	0	0	81	5	5.81	0.10431
	chr11	10508816	AMPD3	G	C	E291Q	NON_SYNONYMOUS_CODING	MODERATE	40	0	0	84	6	6.67	0.10441
	chr2	79385823	REG3A	T	G	H50P	NON_SYNONYMOUS_CODING	MODERATE	40	0	0	52	4	7.14	0.11056
	chr12	11174636	TAS2R19	C	T	V179I	NON_SYNONYMOUS_CODING	MODERATE	46	0	0	81	5	5.81	0.11259
	chr11	64811957	SAC3D1	G	C	V324L	NON_SYNONYMOUS_CODING	MODERATE	36	0	0	17	2	10.53	0.11515
	chr5	177163580	FAM153A	A	G	F222L	NON_SYNONYMOUS_CODING	MODERATE	26	0	0	38	4	9.52	0.13744
	chr16	67860709	TSNAXIP1	G	A	E506K	NON_SYNONYMOUS_CODING	MODERATE	26	1	3.7	27	5	15.62	0.14078
	chr5	170148851	KCNIP1	G	T	A116S	NON_SYNONYMOUS_CODING	MODERATE	57	0	0	33	2	5.71	0.14214
	chr17	73229176	NUP85	G	A	R513Q	NON_SYNONYMOUS_CODING	MODERATE	40	0	0	62	4	6.06	0.14508
	chr16	84065554	SLC38A8	C	A	A184S	NON_SYNONYMOUS_CODING	MODERATE	26	0	0	27	3	10	0.14646
	chr14	92537385	ATXN3	CTTT	C	QK310Q	CODON_CHANGE_PLUS_CODON_DELETION	MODERATE	23	0	0	35	4	10.26	0.14744
	chr1	117564607	CD101	T	C		SPLICE_SITE_DONOR	HIGH	28	0	0	16	2	11.11	0.14783
	chr17	27829608	TAOK1	A	G	E402G	NON_SYNONYMOUS_CODING	MODERATE	30	1	3.23	25	4	13.79	0.15656
	chr12	123892186	SETD8	T	C	L332P	NON_SYNONYMOUS_CODING	MODERATE	15	0	0	23	4	14.81	0.15679
	chr20	48164396	PTGIS	T	C	E120G	NON_SYNONYMOUS_CODING	MODERATE	56	1	1.75	65	5	7.14	0.15882
	chr18	77733819	TXNL4A	T	A	N99Y	NON_SYNONYMOUS_CODING	MODERATE	34	0	0	23	2	8	0.17534
	chr2	235949684	SH3BP4	G	T	E91*	STOP_GAINED	HIGH	52	0	0	36	2	5.26	0.17553
	chr7	132659978	CHCHD3	A	G	L107P	NON_SYNONYMOUS_CODING	MODERATE	27	0	0	18	2	10	0.17576
	chr4	7730170	SORCS2	T	C	V988A	NON_SYNONYMOUS_CODING	MODERATE	13	0	0	8	2	20	0.17787
	chr19	46974277	PNMAL1	C	A	A6S	NON_SYNONYMOUS_CODING	MODERATE	32	0	0	22	2	8.33	0.17922
	chr4	15780230	CD38	G	T	A65S	NON_SYNONYMOUS_CODING	MODERATE	21	0	0	14	2	12.5	0.18018
	chr12	1702213	FBXL14	A	C	C340W	NON_SYNONYMOUS_CODING	MODERATE	49	0	0	35	2	5.41	0.18222
	chr17	53853395	PCTP	G	A		SPLICE_SITE_ACCEPTOR	HIGH	147	5	3.29	244	15	5.79	0.1851
	chr6	89790641	PNRC1	G	T	E10*	STOP_GAINED	HIGH	11	1	8.33	9	4	30.77	0.18571
	chr16	87717809	JPH3	G	T	E408*	STOP_GAINED	HIGH	15	0	0	10	2	16.67	0.18803
	chrX	151303236	MAGEA10	A	C	V286G	NON_SYNONYMOUS_CODING	MODERATE	15	0	0	10	2	16.67	0.18803
	chr4	25379095	ANAPC4	G	A	E16K	NON_SYNONYMOUS_CODING	MODERATE	10	0	0	17	4	19.05	0.19021
	chr15	28483865	HERC2	G	A	R1211C	NON_SYNONYMOUS_CODING	MODERATE	27	1	3.57	42	6	12.5	0.19085
	chr8	69129937	PREX2	A	G	D1564G	NON_SYNONYMOUS_CODING	MODERATE	43	0	0	32	2	5.88	0.19173
	chr9	108366590	FKTN	G	T	G155V	NON_SYNONYMOUS_CODING	MODERATE	33	0	0	43	3	6.52	0.19196
	chr20	55027826	CASS4	G	A	E532K	NON_SYNONYMOUS_CODING	MODERATE	138	5	3.5	249	16	6.04	0.19285
	chr9	34611109	C9orf23	C	A	R62M	NON_SYNONYMOUS_CODING	MODERATE	45	0	0	34	2	5.56	0.19444
	chr11	75316876	MAP6	G	T	N431K	NON_SYNONYMOUS_CODING	MODERATE	50	0	0	38	2	5	0.19476
	chr19	45912596	CD3EAP	C	T	P457L	NON_SYNONYMOUS_CODING	MODERATE	20	0	0	15	2	11.76	0.2042
	chr7	133812321	LRGUK	C	G	H67Q	NON_SYNONYMOUS_CODING	MODERATE	26	0	0	20	2	9.09	0.20479
	chr18	14106214	ZNF519	G	C	H109D	NON_SYNONYMOUS_CODING	MODERATE	38	0	0	53	3	5.36	0.2068
	chr1	243329049	CEP170	G	A	T738I	NON_SYNONYMOUS_CODING	MODERATE	218	10	4.39	324	22	6.36	0.20684
	chr17	63537571	AXIN2	A	T		SPLICE_SITE_DONOR	HIGH	43	0	0	35	2	5.41	0.21076
	chr19	36123861	RBM42	A	G	I156V	NON_SYNONYMOUS_CODING	MODERATE	24	0	0	19	2	9.52	0.21212
	chr7	74114685	GTF2I	A	C	H161P	NON_SYNONYMOUS_CODING	MODERATE	31	0	0	63	4	5.97	0.21219
	chr14	24648626	REC8	G	A	E425K	NON_SYNONYMOUS_CODING	MODERATE	21	1	4.55	21	4	16	0.21606
	chr3	48627152	COL7A1	C	T		SPLICE_SITE_ACCEPTOR	HIGH	7	1	12.5	10	6	37.5	0.21815
	chr3	33134915	TMPPE	G	T	A258D	NON_SYNONYMOUS_CODING	MODERATE	22	0	0	18	2	10	0.22067
	chr5	33588780	ADAMTS12	A	G	L930P	NON_SYNONYMOUS_CODING	MODERATE	44	0	0	38	2	5	0.22375
	chr19	42804415	PAFAH1B3	G	T	L65M	NON_SYNONYMOUS_CODING	MODERATE	35	0	0	30	2	6.25	0.22433
	chr20	45867566	ZMYND8	TTGC	T	QQ873Q	CODON_CHANGE_PLUS_CODON_DELETION	MODERATE	29	0	0	43	3	6.52	0.22481
	chr1	26609377	UBXN11	T	G	T377P	NON_SYNONYMOUS_CODING	MODERATE	16	0	0	13	2	13.33	0.22581
	chr12	11286746	TAS2R30	A	G	I33T	NON_SYNONYMOUS_CODING	MODERATE	25	0	0	53	4	7.02	0.22584
	chr19	45593568	GEMIN7	T	C	Y66H	NON_SYNONYMOUS_CODING	MODERATE	17	0	0	14	2	12.5	0.22727
	chr17	26883283	PIGS	A	C	V361G	NON_SYNONYMOUS_CODING	MODERATE	40	0	0	35	2	5.41	0.22761
	chr12	56604274	RNF41	G	T	R57S	NON_SYNONYMOUS_CODING	MODERATE	42	0	0	37	2	5.13	0.2287
	chr9	139804403	TRAF2	T	A	L239*	STOP_GAINED	HIGH	28	0	0	25	2	7.41	0.23636
	chrX	17750056	NHS	TAGC	T	S1456-	CODON_DELETION	MODERATE	30	0	0	27	2	6.9	0.23729
	chr22	46656143	PKDREJ	G	T	A1026D	NON_SYNONYMOUS_CODING	MODERATE	35	0	0	32	2	5.88	0.23913
	chr2	1946856	MYT1L	TCTC	T	E134-	CODON_DELETION	MODERATE	37	1	2.63	16	2	11.11	0.23918
	chr12	11183340	TAS2R31	T	C	I199V	NON_SYNONYMOUS_CODING	MODERATE	46	1	2.13	68	5	6.85	0.23987
	chr7	150656789	KCNH2	C	T	V115M	NON_SYNONYMOUS_CODING	MODERATE	39	0	0	36	2	5.26	0.24026
	chr12	1993427	CACNA2D4	T	A	I445F	NON_SYNONYMOUS_CODING	MODERATE	41	0	0	38	2	5	0.24074
	chr6	26043570	HIST1H2BB	C	T	E106K	NON_SYNONYMOUS_CODING	MODERATE	8	1	11.11	5	3	37.5	0.24118
	chr5	60241177	NDUFAF2	A	G	Y32C	NON_SYNONYMOUS_CODING	MODERATE	18	0	0	16	2	11.11	0.24286
	chr11	103907744	DDI1	G	A	G65D	NON_SYNONYMOUS_CODING	MODERATE	22	0	0	20	2	9.09	0.24419
	chr22	40757566	ADSL	A	C	T327P	NON_SYNONYMOUS_CODING	MODERATE	28	0	0	26	2	7.14	0.24545
	chr14	74969946	LTBP2	C	A	A1622S	NON_SYNONYMOUS_CODING	MODERATE	28	0	0	26	2	7.14	0.24545
	chr9	80049370	GNA14	C	G	E126D	NON_SYNONYMOUS_CODING	MODERATE	31	0	0	29	2	6.45	0.2459
	chr7	128481344	FLNC	A	G	D645G	NON_SYNONYMOUS_CODING	MODERATE	34	0	0	32	2	5.88	0.24627
	chr1	154744789	KCNN3	C	A	M370I	NON_SYNONYMOUS_CODING	MODERATE	39	0	0	37	2	5.13	0.24675
	chr11	28135018	METTL15	G	A	R46Q	NON_SYNONYMOUS_CODING	MODERATE	39	0	0	37	2	5.13	0.24675
	chr1	22033385	USP48	GA	G	-659	FRAME_SHIFT	HIGH	8	0	0	22	5	18.52	0.24868
	chr17	16097870	NCOR1	C	A	G5V	NON_SYNONYMOUS_CODING	MODERATE	39	2	4.88	78	9	10.34	0.25175
	chr3	39436064	SLC25A38	C	G	F263L	NON_SYNONYMOUS_CODING	MODERATE	10	1	9.09	17	6	26.09	0.25198
	chr16	24564879	RBBP6	GTA	G		SPLICE_SITE_DONOR	HIGH	19	1	5	48	8	14.29	0.25259
	chr1	201179068	IGFN1	G	A	G1683R	NON_SYNONYMOUS_CODING	MODERATE	16	1	5.88	40	8	16.67	0.25314
	chr17	7826448	KCNAB3	A	T	L396Q	NON_SYNONYMOUS_CODING	MODERATE	38	0	0	37	2	5.13	0.25325
	chr15	50212568	ATP8B4	A	G	Y600H	NON_SYNONYMOUS_CODING	MODERATE	36	0	0	35	2	5.41	0.25342
	chr11	16847713	PLEKHA7	C	T	A433T	NON_SYNONYMOUS_CODING	MODERATE	34	0	0	33	2	5.71	0.25362
	chr12	11285909	TAS2R30	G	C	T312R	NON_SYNONYMOUS_CODING	MODERATE	28	0	0	66	4	5.71	0.25383
	chr15	89444949	MFGE8	C	T	G235S	NON_SYNONYMOUS_CODING	MODERATE	26	0	0	25	2	7.41	0.25472
	chr11	67269494	PITPNM1	C	A	R160L	NON_SYNONYMOUS_CODING	MODERATE	22	0	0	21	2	8.7	0.25556
	chr14	105459343	C14orf79	G	C	G253A	NON_SYNONYMOUS_CODING	MODERATE	22	0	0	21	2	8.7	0.25556
	chr11	11292715	GALNTL4	G	T	N600K	NON_SYNONYMOUS_CODING	MODERATE	18	0	0	17	2	10.53	0.25676
	chr9	133543700	PRDM12	GGT	G		SPLICE_SITE_DONOR	HIGH	82	3	3.53	81	6	6.9	0.25971
	chr19	11358748	DOCK6	G	T	S267*	STOP_GAINED	HIGH	38	0	0	38	2	5	0.25974
	chr11	130131691	ZBTB44	A	AT	-26?	FRAME_SHIFT	HIGH	26	0	0	44	3	6.38	0.26071
	chr15	75982085	CSPG4	C	T	E441K	NON_SYNONYMOUS_CODING	MODERATE	11	0	0	10	2	16.67	0.26087
	chr1	43831244	ELOVL1	T	G	K13Q	NON_SYNONYMOUS_CODING	MODERATE	26	0	0	26	2	7.14	0.26415
	chr12	11546258	PRB2	G	T	Q252K	NON_SYNONYMOUS_CODING	MODERATE	24	0	0	24	2	7.69	0.26531
	chr17	37234255	PLXDC1	G	A	S366L	NON_SYNONYMOUS_CODING	MODERATE	135	6	4.26	220	15	6.38	0.26578
	chr1	180886045	KIAA1614	C	T	T269M	NON_SYNONYMOUS_CODING	MODERATE	18	0	0	18	2	10	0.27027
	chr4	22389698	GPR125	T	C	E1199G	NON_SYNONYMOUS_CODING	MODERATE	30	0	0	31	2	6.06	0.27035
	chr12	48180434	HDAC7	A	C	S853A	NON_SYNONYMOUS_CODING	MODERATE	29	0	0	30	2	6.25	0.27104
	chr1	43225006	LEPRE1	A	G	V225A	NON_SYNONYMOUS_CODING	MODERATE	17	0	0	17	2	10.53	0.27143
	chr12	109954645	UBE3B	C	A	P678T	NON_SYNONYMOUS_CODING	MODERATE	26	0	0	27	2	6.9	0.2734
	chr22	26747060	SEZ6L	G	A	R817H	NON_SYNONYMOUS_CODING	MODERATE	26	0	0	27	2	6.9	0.2734
	chr19	50303020	AP2A1	G	T	E423D	NON_SYNONYMOUS_CODING	MODERATE	13	0	0	13	2	13.33	0.27778
	chr4	77676057	SHROOM3	C	T	T1474I	NON_SYNONYMOUS_CODING	MODERATE	30	0	0	32	2	5.88	0.27827
	chr1	5935061	NPHP4	G	T	L973M	NON_SYNONYMOUS_CODING	MODERATE	20	0	0	21	2	8.7	0.28018
	chr19	39915252	PLEKHG2	T	A	L1160H	NON_SYNONYMOUS_CODING	MODERATE	19	0	0	20	2	9.09	0.28171
	chr19	42863363	MEGF8	C	A	N1819K	NON_SYNONYMOUS_CODING	MODERATE	11	0	0	11	2	15.38	0.28261
	chr12	57864420	GLI1	G	T	A633S	NON_SYNONYMOUS_CODING	MODERATE	11	0	0	11	2	15.38	0.28261
	chr6	111913031	TRAF3IP2	C	T	V96I	NON_SYNONYMOUS_CODING	MODERATE	33	0	0	36	2	5.26	0.2829
	chr5	801252	ZDHHC11	C	T	M403I	NON_SYNONYMOUS_CODING	MODERATE	117	4	3.31	98	6	5.77	0.28388
	chr22	19707702	SEPT5	G	C	K110N	NON_SYNONYMOUS_CODING	MODERATE	31	0	0	34	2	5.56	0.28494
	chr6	30114979	TRIM40	C	T	T220I	NON_SYNONYMOUS_CODING	MODERATE	28	0	0	31	2	6.06	0.28852
	chr3	9785519	BRPF1	G	T	A857S	NON_SYNONYMOUS_CODING	MODERATE	9	0	0	9	2	18.18	0.28947
	chr14	37050479	NKX2-8	C	A	Q116H	NON_SYNONYMOUS_CODING	MODERATE	15	0	0	16	2	11.11	0.28977
	chr12	11174644	TAS2R19	C	T	S176N	NON_SYNONYMOUS_CODING	MODERATE	48	1	2.04	82	5	5.75	0.29465
	chr14	64701775	ESR2	A	G	V440A	NON_SYNONYMOUS_CODING	MODERATE	23	0	0	26	2	7.14	0.29647
	chr14	70171430	KIAA0247	G	T	Q143H	NON_SYNONYMOUS_CODING	MODERATE	27	0	0	31	2	6.06	0.29831
	chr1	171510666	PRRC2C	G	T	G1354V	NON_SYNONYMOUS_CODING	MODERATE	27	0	0	31	2	6.06	0.29831
	chr21	45466387	H2AFZP1	G	GT		SPLICE_SITE_ACCEPTOR	HIGH	12	0	0	13	2	13.33	0.29915
	chr6	33272813	TAPBP	T	G	H274P	NON_SYNONYMOUS_CODING	MODERATE	21	0	0	24	2	7.69	0.30065
	chrX	148072784	AFF2	G	T	Q1286H	NON_SYNONYMOUS_CODING	MODERATE	29	0	0	34	2	5.56	0.30288
	chr11	32956433	QSER1	A	C	Q1081P	NON_SYNONYMOUS_CODING	MODERATE	29	0	0	34	2	5.56	0.30288
	chr12	50746442	FAM186A	C	G	Q1391H	NON_SYNONYMOUS_CODING	MODERATE	20	1	4.76	18	3	14.29	0.303
	chr5	169506113	DOCK2	C	T	A1710V	NON_SYNONYMOUS_CODING	MODERATE	20	0	0	23	2	8	0.30303
	chr12	11174542	TAS2R19	C	T	R210Q	NON_SYNONYMOUS_CODING	MODERATE	33	1	2.94	71	6	7.79	0.30815
	chr12	11174548	TAS2R19	T	A	K208M	NON_SYNONYMOUS_CODING	MODERATE	33	1	2.94	71	6	7.79	0.30815
	chrX	152612756	ZNF275	A	T	R235*	STOP_GAINED	HIGH	14	0	0	16	2	11.11	0.30847
	chr14	96707011	BDKRB2	A	T	T116S	NON_SYNONYMOUS_CODING	MODERATE	18	0	0	21	2	8.7	0.30854
	chr18	2891049	EMILIN2	G	T	M308I	NON_SYNONYMOUS_CODING	MODERATE	25	0	0	30	2	6.25	0.31078
	chr19	6312449	ACER1	G	A	A52V	NON_SYNONYMOUS_CODING	MODERATE	21	0	0	25	2	7.41	0.31117
	chr20	3565356	ATRN	T	G	C1005G	NON_SYNONYMOUS_CODING	MODERATE	25	0	0	51	3	5.56	0.31366
	chr5	129037187	ADAMTS19	G	T	A1015S	NON_SYNONYMOUS_CODING	MODERATE	20	0	0	24	2	7.69	0.31401
	chr4	114275348	ANK2	AC	A	-1859	FRAME_SHIFT	HIGH	18	0	0	22	2	8.33	0.32056
	chr9	71866035	TJP2	G	T	E1057*	STOP_GAINED	HIGH	11	0	0	31	4	11.43	0.32086
	chr3	124053272	KALRN	T	G	I524S	NON_SYNONYMOUS_CODING	MODERATE	19	1	5	18	3	14.29	0.32176
	chr19	55237803	KIR3DL3	G	T	G119*	STOP_GAINED	HIGH	24	0	0	30	2	6.25	0.32208
	chr11	65393195	PCNXL3	A	T	T1070S	NON_SYNONYMOUS_CODING	MODERATE	101	5	4.72	61	5	7.58	0.32265
	chrX	154743771	TMLHE	C	A	E172*	STOP_GAINED	HIGH	30	0	0	38	2	5	0.32298
	chr1	186052030	HMCN1	T	G	Y2941D	NON_SYNONYMOUS_CODING	MODERATE	12	1	7.69	35	8	18.6	0.32326
	chr12	52699466	KRT86	C	T	T307M	NON_SYNONYMOUS_CODING	MODERATE	17	0	0	21	2	8.7	0.32436
	chr11	64676751	ATG2A	G	C	F732L	NON_SYNONYMOUS_CODING	MODERATE	14	0	0	29	3	9.38	0.32675
	chr1	24465138	IL22RA1	T	G	N37T	NON_SYNONYMOUS_CODING	MODERATE	28	0	0	36	2	5.26	0.32774
	chr1	12017013	PLOD1	C	T	A275V	NON_SYNONYMOUS_CODING	MODERATE	25	0	0	32	2	5.88	0.32788
	chr1	38265670	MANEAL	C	T	A390V	NON_SYNONYMOUS_CODING	MODERATE	25	0	0	32	2	5.88	0.32788
	chr13	28367799	GSX1	T	C	M170T	NON_SYNONYMOUS_CODING	MODERATE	22	0	0	28	2	6.67	0.32805
	chr7	44096494	DBNL	G	A	A156T	NON_SYNONYMOUS_CODING	MODERATE	19	0	0	24	2	7.69	0.32828
	chr9	35739381	GBA2	G	T	H546N	NON_SYNONYMOUS_CODING	MODERATE	27	0	0	35	2	5.41	0.33036
	chr10	75557624	KIAA0913	G	C	A1250P	NON_SYNONYMOUS_CODING	MODERATE	18	0	0	23	2	8	0.33223
	chr8	25154120	DOCK5	G	A	E188K	NON_SYNONYMOUS_CODING	MODERATE	29	0	0	38	2	5	0.33248
	chr16	746917	FBXL16	A	T	F163L	NON_SYNONYMOUS_CODING	MODERATE	15	0	0	19	2	9.52	0.33333
	chrX	122551575	GRIA3	G	T	S608I	NON_SYNONYMOUS_CODING	MODERATE	23	0	0	30	2	6.25	0.33401
	chr1	117158745	IGSF3	A	C	D126E	NON_SYNONYMOUS_CODING	MODERATE	24	1	4	24	3	11.11	0.33493
	chr15	56535390	RFX7	C	T	A32T	NON_SYNONYMOUS_CODING	MODERATE	12	0	0	15	2	11.76	0.33498
	chr16	15694290	KIAA0430	C	A	G1603V	NON_SYNONYMOUS_CODING	MODERATE	28	0	0	37	2	5.13	0.33514
	chr21	38524242	TTC3	C	CA	-776?	FRAME_SHIFT	HIGH	28	0	0	37	2	5.13	0.33514
	chr1	201681999	NAV1	A	G	N271S	NON_SYNONYMOUS_CODING	MODERATE	9	0	0	11	2	15.38	0.33766
	chr2	176981817	HOXD10	A	T	R86*	STOP_GAINED	HIGH	25	0	0	34	2	5.56	0.34426
	chr19	9270993	ZNF317	T	A	C224*	STOP_GAINED	HIGH	13	0	0	17	2	10.53	0.34476
	chr16	66918977	PDP2	T	C	F264L	NON_SYNONYMOUS_CODING	MODERATE	20	0	0	27	2	6.9	0.34524
	chr20	45000535	ELMO2	C	G	S509T	NON_SYNONYMOUS_CODING	MODERATE	27	0	0	37	2	5.13	0.34545
	chr2	129075877	HS6ST1	G	T	D87E	NON_SYNONYMOUS_CODING	MODERATE	5	1	16.67	6	4	40	0.34615
	chr7	75051286	POM121C	G	A	S992F	NON_SYNONYMOUS_CODING	MODERATE	15	0	0	20	2	9.09	0.34685
	chr1	64643790	ROR1	G	T	G692V	NON_SYNONYMOUS_CODING	MODERATE	15	0	0	20	2	9.09	0.34685
	chr1	201017805	CACNA1S	A	C	V1449G	NON_SYNONYMOUS_CODING	MODERATE	20	1	4.76	12	2	14.29	0.34759
	chr15	42032339	MGA	G	A	G1508D	NON_SYNONYMOUS_CODING	MODERATE	24	0	0	33	2	5.71	0.34775
	chr12	53701427	AAAS	G	C	P496R	NON_SYNONYMOUS_CODING	MODERATE	24	0	0	33	2	5.71	0.34775
	chr19	17394637	ANKLE1	A	C	H355P	NON_SYNONYMOUS_CODING	MODERATE	23	1	4.17	14	2	12.5	0.34818
	chr4	107249323	AIMP1	T	C	V129A	NON_SYNONYMOUS_CODING	MODERATE	26	0	0	36	2	5.26	0.34871
	chr7	146829353	CNTNAP2	C	T	S367F	NON_SYNONYMOUS_CODING	MODERATE	30	1	3.23	58	5	7.94	0.35106
	chr1	229770797	URB2	T	C	M146T	NON_SYNONYMOUS_CODING	MODERATE	23	0	0	32	2	5.88	0.3515
	chr19	33444519	CEP89	A	G		SPLICE_SITE_DONOR	HIGH	47	1	2.08	51	3	5.56	0.35459
	chr5	180477253	BTNL9	AC	A	-207	FRAME_SHIFT	HIGH	20	0	0	28	2	6.67	0.3551
	chr1	207930545	CD46	A	G	Y95C	NON_SYNONYMOUS_CODING	MODERATE	22	0	0	31	2	6.06	0.35556
	chr19	22575777	ZNF98	T	C	Y87C	NON_SYNONYMOUS_CODING	MODERATE	11	1	8.33	11	3	21.43	0.35913
	chr11	45939302	PEX16	C	T	A21T	NON_SYNONYMOUS_CODING	MODERATE	9	0	0	12	2	14.29	0.35968
	chr5	167653158	ODZ2	G	T	R1725L	NON_SYNONYMOUS_CODING	MODERATE	21	0	0	30	2	6.25	0.35994
	chr1	182441609	RGSL1	A	G	Y127C	NON_SYNONYMOUS_CODING	MODERATE	25	0	0	36	2	5.26	0.35996
	chr12	6682246	CHD4	G	T	H1879N	NON_SYNONYMOUS_CODING	MODERATE	26	0	0	38	2	5	0.36364
	chr5	140348208	PCDHAC2	G	T	W619C	NON_SYNONYMOUS_CODING	MODERATE	24	0	0	35	2	5.41	0.36393
	chr1	23763104	ASAP3	T	A	E507V	NON_SYNONYMOUS_CODING	MODERATE	22	0	0	32	2	5.88	0.36429
	chr11	57369590	SERPING1	G	T	K245N	NON_SYNONYMOUS_CODING	MODERATE	22	0	0	32	2	5.88	0.36429
	chr9	139734185	C9orf86	G	T	D601Y	NON_SYNONYMOUS_CODING	MODERATE	18	0	0	26	2	7.14	0.36522
	chr15	90022603	RHCG	T	C	T263A	NON_SYNONYMOUS_CODING	MODERATE	16	0	0	23	2	8	0.36585
	chr16	3599740	NLRC3	G	T	L872M	NON_SYNONYMOUS_CODING	MODERATE	14	0	0	20	2	9.09	0.36667
	chr1	107867039	NTNG1	A	C	K128Q	NON_SYNONYMOUS_CODING	MODERATE	25	0	0	37	2	5.13	0.36756
	chrX	74318844	ABCB7	C	T	W130*	STOP_GAINED	HIGH	23	0	0	34	2	5.56	0.36821
	chr19	58385913	ZNF814	A	G	V282A	NON_SYNONYMOUS_CODING	MODERATE	34	1	2.86	38	3	7.32	0.36974
	chr15	64449109	PPIB	C	T		SPLICE_SITE_ACCEPTOR	HIGH	19	0	0	28	2	6.67	0.3699
	chr6	41166075	TREML2	C	T	V50M	NON_SYNONYMOUS_CODING	MODERATE	19	0	0	28	2	6.67	0.3699
	chr5	80150042	MSH3	G	T	Q969H	NON_SYNONYMOUS_CODING	MODERATE	24	0	0	36	2	5.26	0.37176
	chr5	126778730	MEGF10	A	G	I801M	NON_SYNONYMOUS_CODING	MODERATE	24	0	0	36	2	5.26	0.37176
	chr4	79203976	FRAS1	G	T	E370D	NON_SYNONYMOUS_CODING	MODERATE	13	0	0	19	2	9.52	0.37433
	chr16	1291318	TPSAB1	G	C	V83L	NON_SYNONYMOUS_CODING	MODERATE	8	1	11.11	8	3	27.27	0.37461
	chr1	201178736	IGFN1	C	T	A1572V	NON_SYNONYMOUS_CODING	MODERATE	21	0	0	73	4	5.19	0.37463
	chr1	144816621	NBPF9	A	G	T252A	NON_SYNONYMOUS_CODING	MODERATE	81	4	4.71	94	7	6.93	0.37483
	chr1	15956988	DDI2	C	A	P146Q	NON_SYNONYMOUS_CODING	MODERATE	25	0	0	38	2	5	0.375
	chr1	231411911	GNPAT	A	C	E656D	NON_SYNONYMOUS_CODING	MODERATE	8	0	0	34	5	12.82	0.37535
	chr18	64176319	CDH19	T	G	T581P	NON_SYNONYMOUS_CODING	MODERATE	47	1	2.08	54	3	5.26	0.37644
	chr10	103991430	PITX3	G	T	A79E	NON_SYNONYMOUS_CODING	MODERATE	16	0	0	24	2	7.69	0.37747
	chr5	141248284	PCDH1	C	A	K251N	NON_SYNONYMOUS_CODING	MODERATE	21	0	0	32	2	5.88	0.37778
	chr20	10626016	JAG1	T	G	T701P	NON_SYNONYMOUS_CODING	MODERATE	43	2	4.44	58	5	7.94	0.37906
	chr15	83926477	BNC1	G	A	P901L	NON_SYNONYMOUS_CODING	MODERATE	24	0	0	37	2	5.13	0.37942
	chr18	55218003	FECH	G	T	L411I	NON_SYNONYMOUS_CODING	MODERATE	22	0	0	34	2	5.56	0.38113
	chr7	30963176	RP5-877J2.1.1	G	T	G425C	NON_SYNONYMOUS_CODING	MODERATE	15	0	0	23	2	8	0.38462
	chr6	139251196	REPS1	G	T	S392Y	NON_SYNONYMOUS_CODING	MODERATE	21	0	0	33	2	5.71	0.38636
	chr11	119182027	MCAM	G	T	D504E	NON_SYNONYMOUS_CODING	MODERATE	21	0	0	33	2	5.71	0.38636
	chr17	263104	C17orf97	C	T	A157V	NON_SYNONYMOUS_CODING	MODERATE	24	0	0	38	2	5	0.3869
	chr12	6709757	CHD4	T	G	T336P	NON_SYNONYMOUS_CODING	MODERATE	29	1	3.33	61	5	7.58	0.38721
	chr12	11286702	TAS2R30	G	C	L48V	NON_SYNONYMOUS_CODING	MODERATE	25	1	3.85	41	4	8.89	0.39137
	chr2	97529478	SEMA4C	C	G	E462Q	NON_SYNONYMOUS_CODING	MODERATE	11	0	0	28	3	9.68	0.39155
	chr17	79827060	ARHGDIA	T	C	K135R	NON_SYNONYMOUS_CODING	MODERATE	20	0	0	32	2	5.88	0.39203
	chr4	126369639	FAT4	G	T	V2490F	NON_SYNONYMOUS_CODING	MODERATE	20	0	0	32	2	5.88	0.39203
	chr19	19637018	CTC-260F20.3.1	G	T	G41V	NON_SYNONYMOUS_CODING	MODERATE	17	0	0	27	2	6.9	0.39227
	chr11	76924964	MYO7A	C	A	Y2166*	STOP_GAINED	HIGH	14	0	0	22	2	8.33	0.3926
	chrX	48681417	HDAC6	C	T	R884*	STOP_GAINED	HIGH	8	0	0	12	2	14.29	0.39394
	chr7	55433818	LANCL2	G	T	A34S	NON_SYNONYMOUS_CODING	MODERATE	8	0	0	12	2	14.29	0.39394
	chrX	47084271	CDK16	G	T	K265N	NON_SYNONYMOUS_CODING	MODERATE	21	0	0	34	2	5.56	0.39474
	chr1	32162657	COL16A1	G	T	D257E	NON_SYNONYMOUS_CODING	MODERATE	18	0	0	29	2	6.45	0.39541
	chr19	22575784	ZNF98	C	A		SPLICE_SITE_ACCEPTOR	HIGH	10	1	9.09	11	3	21.43	0.39565
	chr1	117156585	IGSF3	G	A	Q212*	STOP_GAINED	HIGH	8	1	11.11	16	5	23.81	0.39982
	chr19	43031334	CEACAM1	T	A	N95Y	NON_SYNONYMOUS_CODING	MODERATE	121	5	3.97	141	8	5.37	0.40064
	chr14	50088360	MGAT2	A	T	H131L	NON_SYNONYMOUS_CODING	MODERATE	20	0	0	33	2	5.71	0.40067
	chr1	175116071	TNN	T	G	V1255G	NON_SYNONYMOUS_CODING	MODERATE	11	0	0	29	3	9.38	0.40191
	chr13	39621881	NHLRC3	C	G	P288A	NON_SYNONYMOUS_CODING	MODERATE	21	0	0	35	2	5.41	0.4029
	chr19	41928867	BCKDHA	G	GC	-324?	FRAME_SHIFT	HIGH	9	1	10	10	3	23.08	0.40373
	chr12	51319194	METTL7A	G	T	A125S	NON_SYNONYMOUS_CODING	MODERATE	16	0	0	27	2	6.9	0.4101
	chr19	17471344	PLVAP	G	T	P439T	NON_SYNONYMOUS_CODING	MODERATE	21	0	0	36	2	5.26	0.41087
	chr19	17286517	MYO9B	G	A	R729K	NON_SYNONYMOUS_CODING	MODERATE	12	0	0	20	2	9.09	0.41176
	chr1	45501478	ZSWIM5	G	T	L725M	NON_SYNONYMOUS_CODING	MODERATE	17	0	0	29	2	6.45	0.41223
	chr1	192780235	RGS2	G	T	R133S	NON_SYNONYMOUS_CODING	MODERATE	22	0	0	38	2	5	0.41248
	chr4	126371275	FAT4	A	T	D3035V	NON_SYNONYMOUS_CODING	MODERATE	22	0	0	38	2	5	0.41248
	chr10	122630766	WDR11	T	G	L460R	NON_SYNONYMOUS_CODING	MODERATE	18	0	0	31	2	6.06	0.41412
	chr6	112389433	WISP3	GA	G	-224	FRAME_SHIFT	HIGH	15	0	0	42	3	6.67	0.41467
	chr19	58385906	ZNF814	G	C	F284L	NON_SYNONYMOUS_CODING	MODERATE	28	1	3.45	35	3	7.89	0.41548
	chr14	92403395	FBLN5	T	G	Y133S	NON_SYNONYMOUS_CODING	MODERATE	19	0	0	33	2	5.71	0.41579
	chr11	64855556	ZFPL1	G	T	M301I	NON_SYNONYMOUS_CODING	MODERATE	15	1	6.25	11	2	15.38	0.41981
	chr3	49153557	USP19	G	A	T465M	NON_SYNONYMOUS_CODING	MODERATE	10	0	0	17	2	10.53	0.42118
	chr16	66423419	CDH5	A	C	T259P	NON_SYNONYMOUS_CODING	MODERATE	18	0	0	32	2	5.88	0.42308
	chr13	21013884	CRYL1	G	T	P96T	NON_SYNONYMOUS_CODING	MODERATE	18	0	0	32	2	5.88	0.42308
	chr17	7911340	GUCY2D	G	T	G553V	NON_SYNONYMOUS_CODING	MODERATE	11	0	0	19	2	9.52	0.42339
	chr19	54705422	RPS9	G	T	K55N	NON_SYNONYMOUS_CODING	MODERATE	13	0	0	23	2	8	0.42674
	chr10	30918549	LYZL2	G	C	A29G	NON_SYNONYMOUS_CODING	MODERATE	30	1	3.23	54	4	6.9	0.42726
	chr1	242020734	EXO1	C	A	Q165K	NON_SYNONYMOUS_CODING	MODERATE	17	0	0	50	3	5.66	0.42795
	chr17	46606983	HOXB1	C	T	E278K	NON_SYNONYMOUS_CODING	MODERATE	145	7	4.61	131	8	5.76	0.42841
	chr1	43213985	LEPRE1	AC	A	-575	FRAME_SHIFT	HIGH	15	0	0	27	2	6.9	0.42918
	chr10	29759379	SVIL	A	C	V1890G	NON_SYNONYMOUS_CODING	MODERATE	17	1	5.56	13	2	13.33	0.4298
	chr22	36901989	FOXRED2	G	T	H161N	NON_SYNONYMOUS_CODING	MODERATE	19	0	0	35	2	5.41	0.43247
	chr19	36494246	C19orf46	G	A	P403L	NON_SYNONYMOUS_CODING	MODERATE	20	0	0	37	2	5.13	0.43308
	chr12	11286713	TAS2R30	A	G	V44A	NON_SYNONYMOUS_CODING	MODERATE	25	1	3.85	46	4	8	0.43879
	chr5	179264611	C5orf45	G	T	A271D	NON_SYNONYMOUS_CODING	MODERATE	16	0	0	30	2	6.25	0.43972
	chr19	37210498	ZNF567	GA	G	-291	FRAME_SHIFT	HIGH	20	0	0	38	2	5	0.44068
	chr17	46607911	HOXB1	TG	T	-119	FRAME_SHIFT	HIGH	62	3	4.62	117	8	6.4	0.4444
	chr15	54556365	UNC13C	G	T		SPLICE_SITE_ACCEPTOR	HIGH	18	0	0	35	2	5.41	0.44848
	chr16	20948034	DNAH3	G	T	Y3932*	STOP_GAINED	HIGH	18	0	0	35	2	5.41	0.44848
	chr1	16260584	SPEN	A	G	K2617E	NON_SYNONYMOUS_CODING	MODERATE	17	0	0	33	2	5.71	0.44872
	chr1	39853381	MACF1	G	A	R4993H	NON_SYNONYMOUS_CODING	MODERATE	15	0	0	29	2	6.45	0.44928
	chr19	18218430	MAST3	T	G		SPLICE_SITE_DONOR	HIGH	12	0	0	23	2	8	0.45045
	chr19	40901995	PRX	A	T	L755Q	NON_SYNONYMOUS_CODING	MODERATE	9	0	0	17	2	10.53	0.45238
	chr6	144759966	UTRN	A	G	K443E	NON_SYNONYMOUS_CODING	MODERATE	19	0	0	38	2	5	0.45587
	chr11	70319413	SHANK2	G	T	T1705K	NON_SYNONYMOUS_CODING	MODERATE	15	0	0	30	2	6.25	0.45883
	chr1	112309087	DDX20	C	A	Q681K	NON_SYNONYMOUS_CODING	MODERATE	13	0	0	26	2	7.14	0.46098
	chrX	73811648	RLIM	G	A	S501L	NON_SYNONYMOUS_CODING	MODERATE	11	0	0	22	2	8.33	0.46387
	chr5	95224603	ELL2	T	C	D632G	NON_SYNONYMOUS_CODING	MODERATE	18	0	0	37	2	5.13	0.46429
	chr12	26551971	ITPR2	G	T	P2512T	NON_SYNONYMOUS_CODING	MODERATE	18	0	0	37	2	5.13	0.46429
	chr7	79842134	GNAI1	G	A	E275K	NON_SYNONYMOUS_CODING	MODERATE	18	0	0	37	2	5.13	0.46429
	chr5	150696410	SLC36A2	G	T	P474T	NON_SYNONYMOUS_CODING	MODERATE	16	0	0	33	2	5.71	0.46667
	chrX	54224912	WNK3	A	C	Y1750D	NON_SYNONYMOUS_CODING	MODERATE	15	1	6.25	29	4	12.12	0.46781
	chr19	35842965	FFAR1	C	A	L171M	NON_SYNONYMOUS_CODING	MODERATE	9	0	0	18	2	10	0.46798
	chr18	14513663	POTEC	C	T	E511K	NON_SYNONYMOUS_CODING	MODERATE	56	2	3.45	91	5	5.21	0.46974
	chr10	96454764	CYP2C18	A	T	D191V	NON_SYNONYMOUS_CODING	MODERATE	18	0	0	38	2	5	0.47187
	chr9	104432370	GRIN3A	T	C	E775G	NON_SYNONYMOUS_CODING	MODERATE	17	0	0	36	2	5.26	0.4734
	chr13	19999130	TPTE2	G	A	P475S	NON_SYNONYMOUS_CODING	MODERATE	9	0	0	76	7	8.43	0.47393
	chr15	81229211	KIAA1199	T	C	L1069P	NON_SYNONYMOUS_CODING	MODERATE	16	0	0	34	2	5.56	0.47511
	chr18	3597089	AP002478.1	CT	C	-84	FRAME_SHIFT	HIGH	71	3	4.05	67	4	5.63	0.47689
	chr19	53652538	ZNF347	T	C	Y33C	NON_SYNONYMOUS_CODING	MODERATE	15	0	0	32	2	5.88	0.47704
	chr12	128900006	TMEM132C	T	C	V272A	NON_SYNONYMOUS_CODING	MODERATE	10	0	0	21	2	8.7	0.47917
	chr2	97020119	NCAPH	A	T	S401C	NON_SYNONYMOUS_CODING	MODERATE	14	0	0	30	2	6.25	0.47923
	chrX	23019078	DDX53	CT	C	-302	FRAME_SHIFT	HIGH	17	0	0	37	2	5.13	0.48117
	chr19	2833767	ZNF554	G	T	K178N	NON_SYNONYMOUS_CODING	MODERATE	13	0	0	28	2	6.67	0.48173
	chr4	103826757	SLC9B1	T	C	T416A	NON_SYNONYMOUS_CODING	MODERATE	9	0	0	19	2	9.52	0.48276
	chr16	58713803	SLC38A7	G	T	F76L	NON_SYNONYMOUS_CODING	MODERATE	11	0	0	24	2	7.69	0.48799
	chr10	125798100	CHST15	G	T	T374K	NON_SYNONYMOUS_CODING	MODERATE	11	0	0	24	2	7.69	0.48799
	chr20	46290635	SULF2	C	T	M792I	NON_SYNONYMOUS_CODING	MODERATE	187	9	4.59	241	13	5.12	0.48907
	chr19	51226876	CLEC11A	G	T	G32C	NON_SYNONYMOUS_CODING	MODERATE	12	0	0	27	2	6.9	0.49512
	chr16	19726046	C16orf88	A	C	F104L	NON_SYNONYMOUS_CODING	MODERATE	13	0	0	30	2	6.25	0.50101
	chr1	117156584	IGSF3	T	C	Q212R	NON_SYNONYMOUS_CODING	MODERATE	7	1	12.5	18	5	21.74	0.50271
	chr19	41239154	ITPKC	G	T	G520V	NON_SYNONYMOUS_CODING	MODERATE	12	0	0	28	2	6.67	0.50523
	chr6	57012942	ZNF451	G	T	E687*	STOP_GAINED	HIGH	14	0	0	33	2	5.71	0.50595
	chr11	49204779	FOLH1	C	T	R281H	NON_SYNONYMOUS_CODING	MODERATE	19	1	5	41	4	8.89	0.50868
	chr13	20413122	ZMYM5	G	C	S197C	NON_SYNONYMOUS_CODING	MODERATE	15	0	0	36	2	5.26	0.51016
	chr12	81004243	PTPRQ	C	G	S1582C	NON_SYNONYMOUS_CODING	MODERATE	10	1	9.09	45	8	15.09	0.51492
	chr10	121569694	INPP5F	A	G	N551S	NON_SYNONYMOUS_CODING	MODERATE	13	0	0	32	2	5.88	0.51896
	chr16	28836695	ATXN2L	G	T	S103I	NON_SYNONYMOUS_CODING	MODERATE	14	0	0	35	2	5.41	0.52235
	chr17	45664603	NPEPPS	G	A	A330T	NON_SYNONYMOUS_CODING	MODERATE	15	0	0	38	2	5	0.52525
	chr12	54764805	ZNF385A	G	T	P247H	NON_SYNONYMOUS_CODING	MODERATE	13	0	0	33	2	5.71	0.52748
	chr1	221055621	HLX	G	T	E296D	NON_SYNONYMOUS_CODING	MODERATE	13	0	0	33	2	5.71	0.52748
	chr17	11881776	ZNF18	G	T	S383Y	NON_SYNONYMOUS_CODING	MODERATE	8	0	0	20	2	9.09	0.53103
	chr17	80285026	SECTM1	C	T	E31K	NON_SYNONYMOUS_CODING	MODERATE	10	1	9.09	10	2	16.67	0.53416
	chr9	35811723	SPAG8	G	T	A107D	NON_SYNONYMOUS_CODING	MODERATE	8	0	0	21	2	8.7	0.54409
	chr2	152236045	TNFAIP6	TA	T	-278	FRAME_SHIFT	HIGH	4	0	0	16	3	15.79	0.54715
	chrX	135585041	HTATSF1	T	A	D225E	NON_SYNONYMOUS_CODING	MODERATE	13	0	0	36	2	5.26	0.55137
	chr2	201437297	SGOL2	C	T	S743L	NON_SYNONYMOUS_CODING	MODERATE	10	0	0	28	2	6.67	0.55769
	chrX	12938961	TLR8	A	G	D619G	NON_SYNONYMOUS_CODING	MODERATE	13	0	0	37	2	5.13	0.55882
	chr13	34398062	RFC3	TA	T	-79	FRAME_SHIFT	HIGH	12	0	0	55	3	5.17	0.56368
	chr17	79618716	PDE6G	C	A		SPLICE_SITE_ACCEPTOR	HIGH	11	0	0	32	2	5.88	0.56667
	chr19	33490500	RHPN2	C	T	R406Q	NON_SYNONYMOUS_CODING	MODERATE	11	1	8.33	20	3	13.04	0.575
	chr6	64423170	PHF3	C	A	R1896S	NON_SYNONYMOUS_CODING	MODERATE	9	0	0	27	2	6.9	0.57752
	chr5	147499874	SPINK5	GA	G	-820	FRAME_SHIFT	HIGH	44	2	4.35	33	2	5.71	0.58258
	chr19	53303182	ZNF28	T	C	E639G	NON_SYNONYMOUS_CODING	MODERATE	28	1	3.45	54	3	5.26	0.5856
	chr9	441961	DOCK8	C	G	Y1814*	STOP_GAINED	HIGH	9	0	0	29	2	6.45	0.59615
	chr19	53994169	ZNF813	C	A	S228*	STOP_GAINED	HIGH	11	0	0	37	2	5.13	0.6049
	chr11	5687320	TRIM5	TA	T		SPLICE_SITE_ACCEPTOR	HIGH	24	4	14.29	40	7	14.89	0.61152
	chr18	59878477	KIAA1468	T	G		SPLICE_SITE_DONOR	HIGH	25	1	3.85	52	3	5.45	0.61498
	chrX	147924505	AFF2	A	C	T397P	NON_SYNONYMOUS_CODING	MODERATE	10	0	0	35	2	5.41	0.6161
	chr20	26063579	FAM182A	C	A	T143K	NON_SYNONYMOUS_CODING	MODERATE	27	1	3.57	37	2	5.13	0.62388
	chr9	134735980	MED27	G	A	P294L	NON_SYNONYMOUS_CODING	MODERATE	22	1	4.35	30	2	6.25	0.6239
	chr22	24087111	ZNF70	G	T	P73T	NON_SYNONYMOUS_CODING	MODERATE	10	0	0	38	2	5	0.63673
	chr18	61584738	SERPINB10	GA	G	-73	FRAME_SHIFT	HIGH	10	0	0	38	2	5	0.63673
	chr2	113416606	SLC20A1	CAG	C	-328	FRAME_SHIFT	HIGH	24	1	4	56	3	5.08	0.65709
	chr9	20982434	KIAA1797	C	T	Q1573*	STOP_GAINED	HIGH	8	0	0	33	2	5.71	0.65891
	chr5	64466486	ADAMTS6	A	C	C1068G	NON_SYNONYMOUS_CODING	MODERATE	8	0	0	35	2	5.41	0.67273
	chr3	165547768	BCHE	C	G	D352H	NON_SYNONYMOUS_CODING	MODERATE	9	1	10	31	4	11.43	0.69427
	chr16	55862883	CES1	C	A	G19V	NON_SYNONYMOUS_CODING	MODERATE	10	1	9.09	17	2	10.53	0.70197
	chr6	54806692	FAM83B	T	G	S975A	NON_SYNONYMOUS_CODING	MODERATE	8	1	11.11	36	5	12.2	0.70739
	chr11	63149670	SLC22A9	CA	C	-332	FRAME_SHIFT	HIGH	19	1	5	52	3	5.45	0.71229
BT-474 Tam2	chr11	95825374	MAML2	TTGCTGCTGC	T	QQQQ604Q	CODON_CHANGE_PLUS_CODON_DELETION	MODERATE	58	0	0	97	107	52.45	2.5207e-16
	chr2	218683393	TNS1	G	A	S1117L	NON_SYNONYMOUS_CODING	MODERATE	18	0	0	16	16	50	0.00012208
	chr5	179729533	GFPT2	C	A	A632S	NON_SYNONYMOUS_CODING	MODERATE	60	0	0	96	18	15.79	0.00029823
	chr4	66280017	EPHA5	C	G	E558Q	NON_SYNONYMOUS_CODING	MODERATE	38	0	0	63	19	23.17	0.00033785
	chr14	21025147	RNASE9	C	T	E33K	NON_SYNONYMOUS_CODING	MODERATE	88	0	0	177	20	10.15	0.00045226
	chr6	16327864	ATXN1	G	GTGC	H226RN	CODON_CHANGE_PLUS_CODON_INSERTION	MODERATE	13	0	0	12	13	52	0.00096036
	chr16	68325209	SLC7A6	G	T	V298F	NON_SYNONYMOUS_CODING	MODERATE	88	0	0	169	16	8.65	0.001588
	chr4	89599202	HERC3	C	T	H705Y	NON_SYNONYMOUS_CODING	MODERATE	24	0	0	41	16	28.07	0.0017236
	chr19	52817427	ZNF480	G	C	V32L	NON_SYNONYMOUS_CODING	MODERATE	50	0	0	75	13	14.77	0.0020347
	chr7	48033968	SUN3	C	A	E269*	STOP_GAINED	HIGH	90	0	0	169	14	7.65	0.0031173
	chr10	29756760	SVIL	A	G	I1963T	NON_SYNONYMOUS_CODING	MODERATE	48	1	2.04	65	15	18.75	0.0033044
	chr7	36462338	ANLN	C	T	P799L	NON_SYNONYMOUS_CODING	MODERATE	90	0	0	130	11	7.8	0.0037403
	chr19	41066069	SPTBN4	G	A	R1892Q	NON_SYNONYMOUS_CODING	MODERATE	8	0	0	6	10	62.5	0.0040831
	chr11	82877164	PCF11	C	T	Q409*	STOP_GAINED	HIGH	26	0	0	27	9	25	0.0046407
	chr17	72469781	CD300A	G	A	W49*	STOP_GAINED	HIGH	26	0	0	32	10	23.81	0.0050608
	chr18	54398743	WDR7	G	A	R635H	NON_SYNONYMOUS_CODING	MODERATE	47	0	0	71	11	13.41	0.0052636
	chr1	98060669	DPYD	C	T	G302R	NON_SYNONYMOUS_CODING	MODERATE	34	0	0	44	10	18.52	0.0053018
	chr10	115668285	NHLRC2	A	G	Y724C	NON_SYNONYMOUS_CODING	MODERATE	13	0	0	19	12	38.71	0.0066911
	chr3	15119601	ZFYVE20	C	T	E327K	NON_SYNONYMOUS_CODING	MODERATE	72	1	1.37	119	15	11.19	0.0073389
	chr6	26505305	BTN1A1	C	T	P194S	NON_SYNONYMOUS_CODING	MODERATE	38	0	0	84	14	14.29	0.0076764
	chr17	19741834	ULK2	T	C	Q256R	NON_SYNONYMOUS_CODING	MODERATE	20	0	0	24	8	25	0.013977
	chr16	67860709	TSNAXIP1	G	A	E506K	NON_SYNONYMOUS_CODING	MODERATE	26	1	3.7	31	11	26.19	0.014366
	chr4	88536013	DSPP	TAGCAGTGACAGCAGCAAC	T	SSDSSN734-	CODON_DELETION	MODERATE	14	0	0	27	12	30.77	0.014659
	chr9	125042813	MRRF	G	A	M92I	NON_SYNONYMOUS_CODING	MODERATE	81	3	3.57	123	18	12.77	0.015941
	chr11	18195374	MRGPRX4	C	T	L191F	NON_SYNONYMOUS_CODING	MODERATE	84	0	0	187	11	5.56	0.018773
	chr15	34134129	RYR3	G	T	E4368*	STOP_GAINED	HIGH	43	0	0	94	11	10.48	0.019502
	chr9	99701232	FAM22G	C	A	S676Y	NON_SYNONYMOUS_CODING	MODERATE	16	0	0	18	7	28	0.021382
	chr2	210574666	MAP2	G	C	K1587N	NON_SYNONYMOUS_CODING	MODERATE	27	1	3.57	44	12	21.43	0.028003
	chr18	14106214	ZNF519	G	C	H109D	NON_SYNONYMOUS_CODING	MODERATE	38	0	0	58	7	10.77	0.035137
	chr11	10327596	ADM	C	T	L67F	NON_SYNONYMOUS_CODING	MODERATE	34	0	0	33	5	13.16	0.035875
	chr17	74763509	MFSD11	C	A	L242I	NON_SYNONYMOUS_CODING	MODERATE	19	0	0	48	11	18.64	0.035979
	chr12	123892186	SETD8	T	C	L332P	NON_SYNONYMOUS_CODING	MODERATE	15	0	0	41	12	22.64	0.036636
	chr12	56604274	RNF41	G	T	R57S	NON_SYNONYMOUS_CODING	MODERATE	42	0	0	79	8	9.2	0.038336
	chr2	209358222	PTH2R	G	A	W497*	STOP_GAINED	HIGH	12	1	7.69	29	17	36.96	0.039481
	chr1	117150736	IGSF3	C	G	K350N	NON_SYNONYMOUS_CODING	MODERATE	28	1	3.45	37	9	19.57	0.043461
	chr11	66062405	TMEM151A	G	C	E230Q	NON_SYNONYMOUS_CODING	MODERATE	9	1	10	4	5	55.56	0.049536
	chr17	46607707	HOXB1	C	T	R187K	NON_SYNONYMOUS_CODING	MODERATE	103	1	0.96	197	11	5.29	0.050688
	chr4	25379095	ANAPC4	G	A	E16K	NON_SYNONYMOUS_CODING	MODERATE	10	0	0	10	5	33.33	0.056522
	chr19	14034599	CC2D1A	G	C	E639Q	NON_SYNONYMOUS_CODING	MODERATE	18	0	0	44	9	16.98	0.059506
	chr4	102019545	PPP3CA	G	T	N207K	NON_SYNONYMOUS_CODING	MODERATE	18	0	0	45	9	16.67	0.062481
	chr7	20180693	MACC1	G	A	S812L	NON_SYNONYMOUS_CODING	MODERATE	29	0	0	67	8	10.67	0.065499
	chr7	38794325	VPS41	C	A	D589Y	NON_SYNONYMOUS_CODING	MODERATE	62	0	0	105	6	5.41	0.06638
	chr17	53853395	PCTP	G	A		SPLICE_SITE_ACCEPTOR	HIGH	147	5	3.29	317	24	7.04	0.072304
	chr2	166514397	CSRNP3	T	G	L124R	NON_SYNONYMOUS_CODING	MODERATE	18	0	0	17	4	19.05	0.072765
	chr16	1279717	TPSB2	C	T	R28Q	NON_SYNONYMOUS_CODING	MODERATE	11	0	0	6	3	33.33	0.073684
	chr12	11285909	TAS2R30	G	C	T312R	NON_SYNONYMOUS_CODING	MODERATE	28	0	0	59	7	10.61	0.076084
	chr2	166514393	CSRNP3	A	C	T123P	NON_SYNONYMOUS_CODING	MODERATE	20	1	4.76	19	6	24	0.078465
	chr2	79385823	REG3A	T	G	H50P	NON_SYNONYMOUS_CODING	MODERATE	40	0	0	89	7	7.29	0.081669
	chr11	10508816	AMPD3	G	C	E291Q	NON_SYNONYMOUS_CODING	MODERATE	40	0	0	94	7	6.93	0.091015
	chr7	101459338	CUX1	C	T	Q10*	STOP_GAINED	HIGH	26	0	0	50	6	10.71	0.092724
	chr12	11286149	TAS2R30	G	A	T232I	NON_SYNONYMOUS_CODING	MODERATE	50	0	0	100	6	5.66	0.093929
	chr2	160743042	LY75	C	A		SPLICE_SITE_ACCEPTOR	HIGH	12	1	7.69	39	16	29.09	0.10122
	chr2	74040936	C2orf78	G	A	D144N	NON_SYNONYMOUS_CODING	MODERATE	26	0	0	75	8	9.64	0.10382
	chr19	11332583	DOCK6	T	G	Y1165S	NON_SYNONYMOUS_CODING	MODERATE	34	0	0	44	4	8.33	0.11125
	chr6	168430348	KIF25	A	T	K28M	NON_SYNONYMOUS_CODING	MODERATE	9	0	0	14	5	26.32	0.11832
	chr3	39436064	SLC25A38	C	G	F263L	NON_SYNONYMOUS_CODING	MODERATE	10	1	9.09	15	8	34.78	0.11841
	chr6	106968102	AIM1	G	A	E599K	NON_SYNONYMOUS_CODING	MODERATE	17	0	0	31	5	13.89	0.13137
	chr6	41166075	TREML2	C	T	V50M	NON_SYNONYMOUS_CODING	MODERATE	19	0	0	65	8	10.96	0.14441
	chrX	8434311	VCX3B	A	G	M210V	NON_SYNONYMOUS_CODING	MODERATE	17	0	0	42	6	12.5	0.14857
	chrX	73811648	RLIM	G	A	S501L	NON_SYNONYMOUS_CODING	MODERATE	11	0	0	26	6	18.75	0.14864
	chr12	11286092	TAS2R30	T	C	N251S	NON_SYNONYMOUS_CODING	MODERATE	54	1	1.82	122	9	6.87	0.14879
	chr12	11286094	TAS2R30	A	C	C250W	NON_SYNONYMOUS_CODING	MODERATE	54	1	1.82	122	9	6.87	0.14879
	chr10	70192005	DNA2	G	A	L697F	NON_SYNONYMOUS_CODING	MODERATE	18	0	0	36	5	12.2	0.14969
	chr17	80285026	SECTM1	C	T	E31K	NON_SYNONYMOUS_CODING	MODERATE	10	1	9.09	15	7	31.82	0.15815
	chr12	11286214	TAS2R30	C	G	Q210H	NON_SYNONYMOUS_CODING	MODERATE	46	1	2.13	107	9	7.76	0.15978
	chr11	57581840	CTNND1	C	T	S899L	NON_SYNONYMOUS_CODING	MODERATE	26	0	0	56	5	8.2	0.16101
	chr14	60923726	C14orf39	C	T	E423K	NON_SYNONYMOUS_CODING	MODERATE	22	0	0	36	4	10	0.16383
	chr8	144873839	SCRIB	G	C	I1589M	NON_SYNONYMOUS_CODING	MODERATE	8	1	11.11	16	9	36	0.16515
	chr3	160141588	SMC4	G	C	R762T	NON_SYNONYMOUS_CODING	MODERATE	34	1	2.86	80	9	10.11	0.1675
	chr16	20981313	DNAH3	C	T		SPLICE_SITE_ACCEPTOR	HIGH	20	0	0	55	6	9.84	0.17109
	chr17	48774443	ANKRD40	C	T	R273Q	NON_SYNONYMOUS_CODING	MODERATE	181	7	3.72	327	21	6.03	0.17314
	chrX	152034420	NSDHL	C	A	H201N	NON_SYNONYMOUS_CODING	MODERATE	14	0	0	23	4	14.81	0.1733
	chr4	89573241	HERC3	T	G		SPLICE_SITE_DONOR	HIGH	32	0	0	58	4	6.45	0.18293
	chr19	22575784	ZNF98	C	A		SPLICE_SITE_ACCEPTOR	HIGH	10	1	9.09	11	5	31.25	0.18937
	chr3	48627152	COL7A1	C	T		SPLICE_SITE_ACCEPTOR	HIGH	7	1	12.5	15	9	37.5	0.19254
	chr11	64676751	ATG2A	G	C	F732L	NON_SYNONYMOUS_CODING	MODERATE	14	0	0	33	5	13.16	0.19313
	chr8	82588468	IMPA1	C	A		SPLICE_SITE_DONOR	HIGH	29	0	0	38	3	7.32	0.19474
	chr20	43577498	TOMM34	C	G	E191Q	NON_SYNONYMOUS_CODING	MODERATE	164	7	4.09	370	25	6.33	0.19697
	chr10	30918549	LYZL2	G	C	A29G	NON_SYNONYMOUS_CODING	MODERATE	30	1	3.23	67	8	10.67	0.19751
	chr13	111109582	COL4A2-AS2	C	G	G201R	NON_SYNONYMOUS_CODING	MODERATE	15	0	0	19	3	13.64	0.1982
	chr14	24711384	TINF2	C	A	R52L	NON_SYNONYMOUS_CODING	MODERATE	21	0	0	52	5	8.77	0.19834
	chr12	11286117	TAS2R30	G	C	L243V	NON_SYNONYMOUS_CODING	MODERATE	50	1	1.96	115	8	6.5	0.2012
	chr20	55027826	CASS4	G	A	E532K	NON_SYNONYMOUS_CODING	MODERATE	138	5	3.5	322	20	5.85	0.20226
	chr19	22575777	ZNF98	T	C	Y87C	NON_SYNONYMOUS_CODING	MODERATE	11	1	8.33	13	5	27.78	0.20442
	chr17	48432245	XYLT2	G	C	E279Q	NON_SYNONYMOUS_CODING	MODERATE	47	2	4.08	75	8	9.64	0.20805
	chr9	133948686	LAMC3	G	A	E1158K	NON_SYNONYMOUS_CODING	MODERATE	12	0	0	23	4	14.81	0.21337
	chr5	171765728	SH3PXD2B	G	T	P794Q	NON_SYNONYMOUS_CODING	MODERATE	19	0	0	39	4	9.3	0.22123
	chr16	67229793	E2F4	ACAG	A	DS306D	CODON_DELETION	MODERATE	19	0	0	51	5	8.93	0.22132
	chr14	31074771	G2E3	TA	T	-388	FRAME_SHIFT	HIGH	30	0	0	45	3	6.25	0.22735
	chrX	39911528	BCOR	A	C	V1701G	NON_SYNONYMOUS_CODING	MODERATE	11	0	0	29	5	14.71	0.22775
	chr22	42262948	SREBF2	GGCA	G	GS68G	CODON_DELETION	MODERATE	15	0	0	42	5	10.64	0.23705
	chr10	30918597	LYZL2	T	C	K13R	NON_SYNONYMOUS_CODING	MODERATE	27	1	3.57	58	7	10.77	0.24097
	chr9	131745285	NUP188	C	T	R592C	NON_SYNONYMOUS_CODING	MODERATE	40	1	2.44	89	7	7.29	0.24859
	chr20	48164396	PTGIS	T	C	E120G	NON_SYNONYMOUS_CODING	MODERATE	56	1	1.75	127	7	5.22	0.25262
	chr10	60148464	TFAM	T	G	V109G	NON_SYNONYMOUS_CODING	MODERATE	30	0	0	71	4	5.33	0.25427
	chr22	39124008	GTPBP1	C	A	Q520K	NON_SYNONYMOUS_CODING	MODERATE	15	0	0	24	3	11.11	0.25479
	chr7	100731192	TRIM56	A	C	H200P	NON_SYNONYMOUS_CODING	MODERATE	14	0	0	13	2	13.33	0.25862
	chr8	28970985	KIF13B	G	T	P1309T	NON_SYNONYMOUS_CODING	MODERATE	13	0	0	12	2	14.29	0.25926
	chr17	9515646	WDR16	G	T	G302V	NON_SYNONYMOUS_CODING	MODERATE	30	0	0	51	3	5.56	0.26032
	chr1	117146563	IGSF3	G	A	T456M	NON_SYNONYMOUS_CODING	MODERATE	7	1	12.5	7	4	36.36	0.26677
	chr12	50746514	FAM186A	G	C	H1367Q	NON_SYNONYMOUS_CODING	MODERATE	17	1	5.56	26	5	16.13	0.27136
	chr5	7875380	MTRR	A	G	D125G	NON_SYNONYMOUS_CODING	MODERATE	26	0	0	46	3	6.12	0.27285
	chr7	142460752	PRSS1	C	G	Q223E	NON_SYNONYMOUS_CODING	MODERATE	24	0	0	43	3	6.52	0.27731
	chr7	123150010	IQUB	G	T	D159E	NON_SYNONYMOUS_CODING	MODERATE	31	0	0	33	2	5.71	0.27739
	chr7	142460764	PRSS1	G	A	V227I	NON_SYNONYMOUS_CODING	MODERATE	26	0	0	47	3	6	0.27881
	chr17	4575404	AC091153.1	T	A	E1105V	NON_SYNONYMOUS_CODING	MODERATE	9	0	0	28	5	15.15	0.279
	chr3	160156367	TRIM59	CT	C	-202	FRAME_SHIFT	HIGH	29	0	0	53	3	5.36	0.28065
	chr1	152080550	TCHH	G	T	Q1715K	NON_SYNONYMOUS_CODING	MODERATE	21	0	0	38	3	7.32	0.28186
	chr7	44096494	DBNL	G	A	A156T	NON_SYNONYMOUS_CODING	MODERATE	19	0	0	63	5	7.35	0.28212
	chr16	1306971	TPSD1	A	G	H143R	NON_SYNONYMOUS_CODING	MODERATE	15	1	6.25	29	6	17.14	0.2824
	chr11	63885483	FLRT1	G	T	E582*	STOP_GAINED	HIGH	24	0	0	26	2	7.14	0.28507
	chr5	801252	ZDHHC11	C	T	M403I	NON_SYNONYMOUS_CODING	MODERATE	117	4	3.31	214	12	5.31	0.28767
	chr2	185802211	ZNF804A	C	CACA	-697T	CODON_INSERTION	MODERATE	17	1	5.56	34	6	15	0.29179
	chr19	58385906	ZNF814	G	C	F284L	NON_SYNONYMOUS_CODING	MODERATE	28	1	3.45	69	7	9.21	0.29501
	chr17	37234255	PLXDC1	G	A	S366L	NON_SYNONYMOUS_CODING	MODERATE	135	6	4.26	262	17	6.09	0.29553
	chr15	44912574	SPG11	AGG	A	-882	FRAME_SHIFT	HIGH	27	0	0	52	3	5.45	0.29624
	chr17	57161386	TRIM37	G	A	Q116*	STOP_GAINED	HIGH	185	9	4.64	336	22	6.15	0.2992
	chr17	1939918	DPH1	A	C	T171P	NON_SYNONYMOUS_CODING	MODERATE	26	0	0	30	2	6.25	0.30006
	chr2	240982248	PRR21	T	C	H51R	NON_SYNONYMOUS_CODING	MODERATE	29	0	0	57	3	5	0.30133
	chr19	44302673	LYPD5	A	C	S151A	NON_SYNONYMOUS_CODING	MODERATE	11	0	0	29	4	12.12	0.30143
	chr20	62203585	RP4-697K14.7.1	G	A	Q52*	STOP_GAINED	HIGH	12	0	0	32	4	11.11	0.30273
	chr1	201179068	IGFN1	G	A	G1683R	NON_SYNONYMOUS_CODING	MODERATE	16	1	5.88	33	6	15.38	0.30548
	chr11	85438917	SYTL2	G	T	A52D	NON_SYNONYMOUS_CODING	MODERATE	19	0	0	22	2	8.33	0.30565
	chr1	117158898	IGSF3	C	T	M75I	NON_SYNONYMOUS_CODING	MODERATE	15	1	6.25	25	5	16.67	0.30681
	chr9	127214413	GPR144	C	G	Q34E	NON_SYNONYMOUS_CODING	MODERATE	12	0	0	23	3	11.54	0.3082
	chr10	106209907	CCDC147	C	T	L819F	NON_SYNONYMOUS_CODING	MODERATE	16	0	0	19	2	9.52	0.31532
	chr1	247492634	ZNF496	C	G	E83Q	NON_SYNONYMOUS_CODING	MODERATE	14	1	6.67	24	5	17.24	0.31964
	chr8	56708572	TGS1	T	G	V468G	NON_SYNONYMOUS_CODING	MODERATE	23	1	4.17	22	3	12	0.32023
	chr19	44117531	SRRM5	T	A	Y435N	NON_SYNONYMOUS_CODING	MODERATE	22	0	0	46	3	6.12	0.32235
	chr19	53014635	ZNF578	A	G	H334R	NON_SYNONYMOUS_CODING	MODERATE	23	0	0	68	4	5.56	0.32316
	chr6	26043570	HIST1H2BB	C	T	E106K	NON_SYNONYMOUS_CODING	MODERATE	8	1	11.11	10	4	28.57	0.32723
	chr6	130505294	SAMD3	G	A	A227V	NON_SYNONYMOUS_CODING	MODERATE	28	0	0	36	2	5.26	0.32774
	chr17	41245693	BRCA1	G	T	H619N	NON_SYNONYMOUS_CODING	MODERATE	18	0	0	38	3	7.32	0.32791
	chr10	5498701	NET1	TG	T	-512	FRAME_SHIFT	HIGH	19	0	0	24	2	7.69	0.32828
	chr20	31604869	BPIFB2	C	A	L180M	NON_SYNONYMOUS_CODING	MODERATE	12	0	0	25	3	10.71	0.33158
	chr3	52429347	DNAH1	C	A	F3664L	NON_SYNONYMOUS_CODING	MODERATE	18	0	0	23	2	8	0.33223
	chr12	11461742	PRB4	C	T	G59R	NON_SYNONYMOUS_CODING	MODERATE	15	0	0	19	2	9.52	0.33333
	chr7	143098520	EPHA1	G	T	P110H	NON_SYNONYMOUS_CODING	MODERATE	15	0	0	19	2	9.52	0.33333
	chr5	140433445	PCDHB1	C	A	P797Q	NON_SYNONYMOUS_CODING	MODERATE	22	0	0	29	2	6.45	0.33745
	chr19	33444519	CEP89	A	G		SPLICE_SITE_DONOR	HIGH	47	1	2.08	90	5	5.26	0.34181
	chr7	56087399	PSPH	G	A	P57S	NON_SYNONYMOUS_CODING	MODERATE	9	0	0	19	3	13.64	0.3426
	chrX	12905815	TLR7	CT	C	-730	FRAME_SHIFT	HIGH	26	0	0	36	2	5.26	0.34871
	chr6	11104201	ERVFRD-1	A	T	V448E	NON_SYNONYMOUS_CODING	MODERATE	21	0	0	29	2	6.45	0.35068
	chr3	50232041	GNAT1	G	T	E272D	NON_SYNONYMOUS_CODING	MODERATE	14	0	0	19	2	9.52	0.35294
	chr10	28878776	WAC	G	T	E165*	STOP_GAINED	HIGH	17	0	0	39	3	7.14	0.35313
	chr19	47137925	GNG8	C	G	M5I	NON_SYNONYMOUS_CODING	MODERATE	18	0	0	25	2	7.41	0.35455
	chr22	32546345	C22orf42	G	T	S205R	NON_SYNONYMOUS_CODING	MODERATE	23	0	0	54	3	5.26	0.35613
	chr1	92646866	KIAA1107	A	C	K826T	NON_SYNONYMOUS_CODING	MODERATE	9	0	0	12	2	14.29	0.35968
	chr20	26061884	FAM182A	C	G	S79C	NON_SYNONYMOUS_CODING	MODERATE	10	0	0	23	3	11.54	0.36415
	chr19	18286142	IFI30	T	G	W113G	NON_SYNONYMOUS_CODING	MODERATE	16	0	0	38	3	7.32	0.36432
	chr3	49008080	ARIH2	G	A	R238Q	NON_SYNONYMOUS_CODING	MODERATE	22	0	0	54	3	5.26	0.37001
	chr9	123632181	PHF19	T	G	D136A	NON_SYNONYMOUS_CODING	MODERATE	12	0	0	29	3	9.38	0.37451
	chr14	23829478	EFS	G	T	P104T	NON_SYNONYMOUS_CODING	MODERATE	25	0	0	38	2	5	0.375
	chr1	156105905	LMNA	G	T	E384*	STOP_GAINED	HIGH	21	0	0	32	2	5.88	0.37778
	chr11	65429530	RELA	C	A	E22*	STOP_GAINED	HIGH	24	0	0	37	2	5.13	0.37942
	chr6	147038727	C6orf103	G	C	E662Q	NON_SYNONYMOUS_CODING	MODERATE	9	0	0	13	2	13.33	0.38043
	chr19	5751705	TMEM146	G	T	R345S	NON_SYNONYMOUS_CODING	MODERATE	22	0	0	34	2	5.56	0.38113
	chr15	83349756	AP3B2	C	A	V202L	NON_SYNONYMOUS_CODING	MODERATE	21	0	0	33	2	5.71	0.38636
	chr10	129877916	PTPRE	TG	T	-662	FRAME_SHIFT	HIGH	21	0	0	33	2	5.71	0.38636
	chr8	133141765	KCNQ3	G	T	T788K	NON_SYNONYMOUS_CODING	MODERATE	21	0	0	33	2	5.71	0.38636
	chrX	100387197	CENPI	G	C	E436Q	NON_SYNONYMOUS_CODING	MODERATE	24	0	0	38	2	5	0.3869
	chr8	38001898	STAR	G	T	L251M	NON_SYNONYMOUS_CODING	MODERATE	16	0	0	25	2	7.41	0.3887
	chr2	198363406	HSPD1	C	T	G56E	NON_SYNONYMOUS_CODING	MODERATE	16	0	0	25	2	7.41	0.3887
	chr1	44474241	SLC6A9	A	C	V198G	NON_SYNONYMOUS_CODING	MODERATE	23	0	0	37	2	5.13	0.39186
[truncated: 187 more rows]
