# Supplementary material for: Systematic drug screening reveals specific vulnerabilities and co-resistance patterns in endocrine-resistant breast cancer
Source: BMC Cancer. 2016 Jul 4;16:378. doi: 10.1186/s12885-016-2452-5 (PMC4932681; doi:10.1186/s12885-016-2452-5)
Supplement: Additional file 10: — Copy number variations from exome-sequencing. Copy number changes in tamoxifen-resistant cells compared to their parental cell lines as revealed by exome-sequencing. Ensembl gene IDs, Hgnc symbols, chromosomal position (Chr, start, end), copy number value (copy_num), copy number status (cn_status) and potential presence at a breakpoint are indicated. (XLSX 8980 kb) [file 12885_2016_2452_MOESM10_ESM.xlsx]

## Sheet: CNV_combined
						MCF-7 Tam1			T-47D Tam1			T-47D Tam2			ZR-75-1 Tam1			ZR-75-1 Tam2			BT-474 Tam1			BT-474 Tam2
ensembl_gene_id	hgnc_symbol	chr	start	end	gene_biotype	copy_num	cn_status	at_breakpoint	copy_number	cn_status	at_breakpoint	copy_num	at_breakpoint	cn_status	copy_num	cn_status	at_breakpoint	copy_num	cn_status	at_breakpoint	copy_num	cn_status	at_breakpoint	copy_num	cn_status	at_breakpoint
ENSG00000230368	FAM41C	chr1	803451	812283	lincRNA	-0.037	diploid	no	0.1013	diploid	no	0.0485	no	diploid	0.0026	diploid	no	-0.0434	diploid	no	-1.4784	homozygous_deletion	no	0.0466	diploid	no
ENSG00000234711		chr1	808672	809729	pseudogene	-0.037	diploid	no	0.1013	diploid	no	0.0485	no	diploid	0.0026	diploid	no	-0.0434	diploid	no	-1.4784	homozygous_deletion	no	0.0466	diploid	no
ENSG00000230699		chr1	846815	850328	antisense	-0.037	diploid	no	0.1013	diploid	no	0.0485	no	diploid	0.0026	diploid	no	-0.0434	diploid	no	-1.4784	homozygous_deletion	no	0.0466	diploid	no
ENSG00000241180		chr1	849551	850351	antisense	-0.037	diploid	no	0.1013	diploid	no	0.0485	no	diploid	0.0026	diploid	no	-0.0434	diploid	no	-1.4784	homozygous_deletion	no	0.0466	diploid	no
ENSG00000223764		chr1	852250	855072	processed_transcript	-0.037	diploid	no	0.1013	diploid	no	0.0485	no	diploid	0.0026	diploid	no	-0.0434	diploid	no	-1.4784	homozygous_deletion	no	0.0466	diploid	no
ENSG00000187634	SAMD11	chr1	860260	879955	protein_coding	-0.037	diploid	no	0.1013	diploid	no	0.0485	no	diploid	0.0026	diploid	no	-0.0434	diploid	no	-1.4784	homozygous_deletion	no	0.0466	diploid	no
ENSG00000188976	NOC2L	chr1	879584	894689	protein_coding	-0.037	diploid	no	0.1013	diploid	no	0.0485	no	diploid	0.0026	diploid	no	-0.0434	diploid	no	-1.4784	homozygous_deletion	no	0.0466	diploid	no
ENSG00000187961	KLHL17	chr1	895967	901095	protein_coding	-0.037	diploid	no	0.1013	diploid	no	0.0485	no	diploid	0.0026	diploid	no	-0.0434	diploid	no	-1.4784	homozygous_deletion	no	0.0466	diploid	no
ENSG00000187583	PLEKHN1	chr1	901877	911245	protein_coding	-0.037	diploid	no	0.1013	diploid	no	0.0485	no	diploid	0.0026	diploid	no	-0.0434	diploid	no	-1.4784	homozygous_deletion	no	0.0466	diploid	no
ENSG00000187642	C1orf170	chr1	910579	917497	protein_coding	-0.037	diploid	no	0.1013	diploid	no	0.0485	no	diploid	0.0026	diploid	no	-0.0434	diploid	no	-1.4784	homozygous_deletion	no	0.0466	diploid	no
ENSG00000188290	HES4	chr1	934342	935552	protein_coding	-0.037	diploid	no	0.1013	diploid	no	0.0485	no	diploid	0.0026	diploid	no	-0.0434	diploid	no	-1.4784	homozygous_deletion	no	0.0466	diploid	no
ENSG00000231702		chr1	943454	943609	pseudogene	-0.037	diploid	no	0.1013	diploid	no	0.0485	no	diploid	0.0026	diploid	no	-0.0434	diploid	no	-1.4784	homozygous_deletion	no	0.0466	diploid	no
ENSG00000224969		chr1	947377	948573	antisense	-0.037	diploid	no	0.1013	diploid	no	0.0485	no	diploid	0.0026	diploid	no	-0.0434	diploid	no	-1.4784	homozygous_deletion	no	0.0466	diploid	no
ENSG00000187608	ISG15	chr1	948803	949920	protein_coding	-0.037	diploid	no	0.1013	diploid	no	0.0485	no	diploid	0.0026	diploid	no	-0.0434	diploid	no	-1.4784	homozygous_deletion	no	0.0466	diploid	no
ENSG00000188157	AGRN	chr1	955503	991496	protein_coding	-0.037	diploid	no	0.1013	diploid	no	0.0485	no	diploid	0.0026	diploid	no	-0.0434	diploid	no	-1.4784	homozygous_deletion	no	0.0466	diploid	no
ENSG00000242590		chr1	990413	991496	processed_transcript	-0.037	diploid	no	0.1013	diploid	no	0.0485	no	diploid	0.0026	diploid	no	-0.0434	diploid	no	-1.4784	homozygous_deletion	no	0.0466	diploid	no
ENSG00000217801		chr1	995114	1004735	pseudogene	-0.037	diploid	no	0.1013	diploid	no	0.0485	no	diploid	0.0026	diploid	no	-0.0434	diploid	no	-1.4784	homozygous_deletion	no	0.0466	diploid	no
ENSG00000237330	RNF223	chr1	1007126	1009687	protein_coding	-0.037	diploid	no	0.1013	diploid	no	0.0485	no	diploid	0.0026	diploid	no	-0.0434	diploid	no	-1.4784	homozygous_deletion	no	0.0466	diploid	no
ENSG00000131591	C1orf159	chr1	1017198	1051741	protein_coding	-0.037	diploid	no	0.1013	diploid	no	0.0485	no	diploid	0.0026	diploid	no	-0.0434	diploid	no	-1.4784	homozygous_deletion	no	0.0466	diploid	no
ENSG00000223823		chr1	1072397	1079436	lincRNA	-0.037	diploid	no	0.1013	diploid	no	0.0485	no	diploid	0.0026	diploid	no	-0.0434	diploid	no	-1.4784	homozygous_deletion	no	0.0466	diploid	no
ENSG00000207730	MIR200B	chr1	1102484	1102578	miRNA	-0.037	diploid	no	0.1013	diploid	no	0.0485	no	diploid	0.0026	diploid	no	-0.0434	diploid	no	-1.4784	homozygous_deletion	no	0.0466	diploid	no
ENSG00000207607	MIR200A	chr1	1103243	1103332	miRNA	-0.037	diploid	no	0.1013	diploid	no	0.0485	no	diploid	0.0026	diploid	no	-0.0434	diploid	no	-1.4784	homozygous_deletion	no	0.0466	diploid	no
ENSG00000198976	MIR429	chr1	1104385	1104467	miRNA	-0.037	diploid	no	0.1013	diploid	no	0.0485	no	diploid	0.0026	diploid	no	-0.0434	diploid	no	-1.4784	homozygous_deletion	no	0.0466	diploid	no
ENSG00000205231	TTLL10-AS1	chr1	1108436	1114935	antisense	-0.037	diploid	no	0.1013	diploid	no	0.0485	no	diploid	0.0026	diploid	no	-0.0434	diploid	no	-1.4784	homozygous_deletion	no	0.0466	diploid	no
ENSG00000162571	TTLL10	chr1	1109264	1133315	protein_coding	-0.037	diploid	no	0.1013	diploid	no	0.0485	no	diploid	0.0026	diploid	no	-0.0434	diploid	no	-1.4784	homozygous_deletion	yes	0.0466	diploid	no
ENSG00000186891	TNFRSF18	chr1	1138888	1142071	protein_coding	-0.037	diploid	no	0.1013	diploid	no	0.0485	no	diploid	0.0026	diploid	no	-0.0434	diploid	no	-0.035	diploid	no	0.0466	diploid	no
ENSG00000186827	TNFRSF4	chr1	1146706	1149518	protein_coding	-0.037	diploid	no	0.1013	diploid	no	0.0485	no	diploid	0.0026	diploid	no	-0.0434	diploid	no	-0.035	diploid	no	0.0466	diploid	no
ENSG00000078808	SDF4	chr1	1152288	1167411	protein_coding	-0.037	diploid	no	0.1013	diploid	no	0.0485	no	diploid	0.0026	diploid	no	-0.0434	diploid	no	-0.035	diploid	no	0.0466	diploid	no
ENSG00000176022	B3GALT6	chr1	1167629	1170421	protein_coding	-0.037	diploid	no	0.1013	diploid	no	0.0485	no	diploid	0.0026	diploid	no	-0.0434	diploid	no	-0.035	diploid	no	0.0466	diploid	no
ENSG00000184163	FAM132A	chr1	1177826	1182102	protein_coding	-0.037	diploid	no	0.1013	diploid	no	0.0485	no	diploid	0.0026	diploid	no	-0.0434	diploid	no	-0.035	diploid	no	0.0466	diploid	no
ENSG00000260179		chr1	1185157	1186714	lincRNA	-0.037	diploid	no	0.1013	diploid	no	0.0485	no	diploid	0.0026	diploid	no	-0.0434	diploid	no	-0.035	diploid	no	0.0466	diploid	no
ENSG00000160087	UBE2J2	chr1	1189289	1209265	protein_coding	-0.037	diploid	no	0.1013	diploid	no	0.0485	no	diploid	0.0026	diploid	no	-0.0434	diploid	no	-0.035	diploid	no	0.0466	diploid	no
ENSG00000230415		chr1	1210603	1215800	processed_transcript	-0.037	diploid	no	0.1013	diploid	no	0.0485	no	diploid	0.0026	diploid	no	-0.0434	diploid	no	-0.035	diploid	no	0.0466	diploid	no
ENSG00000162572	SCNN1D	chr1	1214447	1227409	protein_coding	-0.037	diploid	no	0.1013	diploid	no	0.0485	no	diploid	0.0026	diploid	no	-0.0434	diploid	no	-0.035	diploid	no	0.0466	diploid	no
ENSG00000131584	ACAP3	chr1	1227756	1244989	protein_coding	-0.037	diploid	no	0.1013	diploid	no	0.0485	no	diploid	0.0026	diploid	no	-0.0434	diploid	no	-0.035	diploid	no	0.0466	diploid	no
ENSG00000169972	PUSL1	chr1	1243947	1247057	protein_coding	-0.037	diploid	no	0.1013	diploid	no	0.0485	no	diploid	0.0026	diploid	no	-0.0434	diploid	no	-0.035	diploid	no	0.0466	diploid	no
ENSG00000127054	CPSF3L	chr1	1246965	1260071	protein_coding	-0.037	diploid	no	0.1013	diploid	no	0.0485	no	diploid	0.0026	diploid	no	-0.0434	diploid	no	-0.035	diploid	no	0.0466	diploid	no
ENSG00000240731		chr1	1252961	1254069	processed_transcript	-0.037	diploid	no	0.1013	diploid	no	0.0485	no	diploid	0.0026	diploid	no	-0.0434	diploid	no	-0.035	diploid	no	0.0466	diploid	no
ENSG00000224051	GLTPD1	chr1	1260136	1264277	protein_coding	-0.037	diploid	no	0.1013	diploid	no	0.0485	no	diploid	0.0026	diploid	no	-0.0434	diploid	no	-0.035	diploid	no	0.0466	diploid	no
ENSG00000169962	TAS1R3	chr1	1266694	1270686	protein_coding	-0.037	diploid	no	0.1013	diploid	no	0.0485	no	diploid	0.0026	diploid	no	-0.0434	diploid	no	-0.035	diploid	no	0.0466	diploid	no
ENSG00000107404	DVL1	chr1	1270656	1284730	protein_coding	-0.037	diploid	no	0.1013	diploid	no	0.0485	no	diploid	0.0026	diploid	no	-0.0434	diploid	no	-0.035	diploid	no	0.0466	diploid	no
ENSG00000162576	MXRA8	chr1	1288069	1297157	protein_coding	-0.037	diploid	no	0.1013	diploid	no	0.0485	no	diploid	0.0026	diploid	no	-0.0434	diploid	no	-0.035	diploid	no	0.0466	diploid	no
ENSG00000175756	AURKAIP1	chr1	1309110	1310875	protein_coding	-0.037	diploid	no	0.1013	diploid	no	0.0485	no	diploid	0.0026	diploid	no	-0.0434	diploid	no	-0.035	diploid	no	0.0466	diploid	no
ENSG00000223663		chr1	1314044	1314412	pseudogene	-0.037	diploid	no	0.1013	diploid	no	0.0485	no	diploid	0.0026	diploid	no	-0.0434	diploid	no	-0.035	diploid	no	0.0466	diploid	no
ENSG00000221978	CCNL2	chr1	1321091	1334708	protein_coding	-0.037	diploid	no	0.1013	diploid	no	0.0485	no	diploid	0.0026	diploid	no	-0.0434	diploid	no	-0.035	diploid	no	0.0466	diploid	no
ENSG00000224870		chr1	1334902	1337426	protein_coding	-0.037	diploid	no	0.1013	diploid	no	0.0485	no	diploid	0.0026	diploid	no	-0.0434	diploid	no	-0.035	diploid	no	0.0466	diploid	no
ENSG00000242485	MRPL20	chr1	1337288	1342693	protein_coding	-0.037	diploid	no	0.1013	diploid	no	0.0485	no	diploid	0.0026	diploid	no	-0.0434	diploid	no	-0.035	diploid	no	0.0466	diploid	no
ENSG00000264293		chr1	1340841	1341132	misc_RNA	-0.037	diploid	no	0.1013	diploid	no	0.0485	no	diploid	0.0026	diploid	no	-0.0434	diploid	no	-0.035	diploid	no	0.0466	diploid	no
ENSG00000235098	ANKRD65	chr1	1353800	1357149	protein_coding	-0.037	diploid	no	0.1013	diploid	no	0.0485	no	diploid	0.0026	diploid	no	-0.0434	diploid	no	-0.035	diploid	no	0.0466	diploid	no
ENSG00000225905		chr1	1355625	1358071	antisense	-0.037	diploid	no	0.1013	diploid	no	0.0485	no	diploid	0.0026	diploid	no	-0.0434	diploid	no	-0.035	diploid	no	0.0466	diploid	no
ENSG00000230270		chr1	1360832	1363179	antisense	-0.037	diploid	no	0.1013	diploid	no	0.0485	no	diploid	0.0026	diploid	no	-0.0434	diploid	no	-0.035	diploid	no	0.0466	diploid	no
ENSG00000205116	TMEM88B	chr1	1361508	1363167	protein_coding	-0.037	diploid	no	0.1013	diploid	no	0.0485	no	diploid	0.0026	diploid	no	-0.0434	diploid	no	-0.035	diploid	no	0.0466	diploid	no
ENSG00000236239		chr1	1363502	1365635	lincRNA	-0.037	diploid	no	0.1013	diploid	no	0.0485	no	diploid	0.0026	diploid	no	-0.0434	diploid	no	-0.035	diploid	no	0.0466	diploid	no
ENSG00000225285		chr1	1365919	1369953	lincRNA	-0.037	diploid	no	0.1013	diploid	no	0.0485	no	diploid	0.0026	diploid	no	-0.0434	diploid	no	-0.035	diploid	no	0.0466	diploid	no
ENSG00000179403	VWA1	chr1	1370241	1378262	protein_coding	-0.037	diploid	no	0.1013	diploid	no	0.0485	no	diploid	0.0026	diploid	no	-0.0434	diploid	no	-0.035	diploid	no	0.0466	diploid	no
ENSG00000215915	ATAD3C	chr1	1385069	1405538	protein_coding	-0.037	diploid	no	0.1013	diploid	no	0.0485	no	diploid	0.0026	diploid	no	-0.0434	diploid	no	-0.035	diploid	no	0.0466	diploid	no
ENSG00000160072	ATAD3B	chr1	1407143	1433228	protein_coding	-0.037	diploid	no	0.1013	diploid	no	0.0485	no	diploid	0.0026	diploid	no	-0.0434	diploid	no	-0.035	diploid	no	0.0466	diploid	no
ENSG00000197785	ATAD3A	chr1	1447531	1470067	protein_coding	-0.037	diploid	no	0.1013	diploid	no	0.0485	no	diploid	0.0026	diploid	no	-0.0434	diploid	no	-0.035	diploid	no	0.0466	diploid	no
ENSG00000205090	TMEM240	chr1	1470554	1475833	protein_coding	-0.037	diploid	no	0.1013	diploid	no	0.0485	no	diploid	0.0026	diploid	no	-0.0434	diploid	no	-0.035	diploid	no	0.0466	diploid	no
ENSG00000160075	SSU72	chr1	1477053	1510249	protein_coding	-0.037	diploid	no	0.1013	diploid	no	0.0485	no	diploid	0.0026	diploid	no	-0.0434	diploid	no	-0.035	diploid	no	0.0466	diploid	no
ENSG00000215791		chr1	1497726	1499904	pseudogene	-0.037	diploid	no	0.1013	diploid	no	0.0485	no	diploid	0.0026	diploid	no	-0.0434	diploid	no	-0.035	diploid	no	0.0466	diploid	no
ENSG00000215014		chr1	1510355	1511373	protein_coding	-0.037	diploid	no	0.1013	diploid	no	0.0485	no	diploid	0.0026	diploid	no	-0.0434	diploid	no	-0.035	diploid	no	0.0466	diploid	no
ENSG00000236684		chr1	1515136	1515379	pseudogene	-0.037	diploid	no	0.1013	diploid	no	0.0485	no	diploid	0.0026	diploid	no	-0.0434	diploid	no	-0.035	diploid	no	0.0466	diploid	no
ENSG00000228594	C1orf233	chr1	1533392	1535476	protein_coding	-0.037	diploid	no	0.1013	diploid	no	0.0485	no	diploid	0.0026	diploid	no	-0.0434	diploid	no	-0.035	diploid	no	0.0466	diploid	no
ENSG00000197530	MIB2	chr1	1550795	1565990	protein_coding	-0.037	diploid	no	0.1013	diploid	no	0.0485	no	diploid	0.0026	diploid	no	-0.0434	diploid	no	-0.035	diploid	no	0.0466	diploid	no
ENSG00000189409	MMP23B	chr1	1567474	1570639	protein_coding	-0.037	diploid	no	0.1013	diploid	no	0.0485	no	diploid	0.0026	diploid	no	-0.0434	diploid	no	-0.035	diploid	no	0.0466	diploid	no
ENSG00000248333	CDK11B	chr1	1570603	1590473	protein_coding	-0.037	diploid	no	0.1013	diploid	no	0.0485	no	diploid	0.0026	diploid	no	-0.0434	diploid	no	-0.035	diploid	no	0.0466	diploid	no
ENSG00000189339	SLC35E2B	chr1	1592939	1624167	protein_coding	-0.037	diploid	no	0.1013	diploid	no	0.0485	no	diploid	0.0026	diploid	no	-0.0434	diploid	no	-0.035	diploid	no	0.0466	diploid	no
ENSG00000215914	MMP23A	chr1	1631369	1633249	pseudogene	-0.037	diploid	no	0.1013	diploid	no	0.0485	no	diploid	0.0026	diploid	no	-0.0434	diploid	no	-0.035	diploid	no	0.0466	diploid	no
ENSG00000008128	CDK11A	chr1	1634169	1655777	protein_coding	-0.037	diploid	no	0.1013	diploid	no	0.0485	no	diploid	0.0026	diploid	no	-0.0434	diploid	no	-0.035	diploid	no	0.0466	diploid	no
ENSG00000227775		chr1	1655951	1668690	pseudogene	-0.037	diploid	no	0.1013	diploid	no	0.0485	no	diploid	0.0026	diploid	no	-0.0434	diploid	no	-0.035	diploid	no	0.0466	diploid	no
ENSG00000215790	SLC35E2	chr1	1656277	1677431	protein_coding	-0.037	diploid	no	0.1013	diploid	no	0.0485	no	diploid	0.0026	diploid	no	-0.0434	diploid	no	-0.035	diploid	no	0.0466	diploid	no
ENSG00000008130	NADK	chr1	1682671	1711896	protein_coding	-0.037	diploid	no	0.1013	diploid	no	0.0485	no	diploid	0.0026	diploid	no	-0.0434	diploid	no	-0.035	diploid	no	0.0466	diploid	no
ENSG00000078369	GNB1	chr1	1716725	1822502	protein_coding	-0.037	diploid	no	0.1013	diploid	no	0.0485	no	diploid	0.0026	diploid	no	-0.0434	diploid	no	-0.035	diploid	no	0.0466	diploid	no
ENSG00000231050		chr1	1822910	1824097	antisense	-0.037	diploid	no	0.1013	diploid	no	0.0485	no	diploid	0.0026	diploid	no	-0.0434	diploid	no	-0.035	diploid	no	0.0466	diploid	no
ENSG00000169885	CALML6	chr1	1846266	1848735	protein_coding	-0.037	diploid	no	0.1013	diploid	no	0.0485	no	diploid	0.0026	diploid	no	-0.0434	diploid	no	-0.035	diploid	no	0.0466	diploid	no
ENSG00000178821	TMEM52	chr1	1849029	1850712	protein_coding	-0.037	diploid	no	0.1013	diploid	no	0.0485	no	diploid	0.0026	diploid	no	-0.0434	diploid	no	-0.035	diploid	no	0.0466	diploid	no
ENSG00000142609	C1orf222	chr1	1853396	1935276	protein_coding	-0.037	diploid	no	0.1013	diploid	no	0.0485	no	diploid	0.0026	diploid	no	-0.0434	diploid	no	-0.035	diploid	no	0.0466	diploid	no
ENSG00000233542		chr1	1944652	1946969	antisense	-0.037	diploid	no	0.1013	diploid	no	0.0485	no	diploid	0.0026	diploid	no	-0.0434	diploid	no	-0.035	diploid	no	0.0466	diploid	no
ENSG00000187730	GABRD	chr1	1950780	1962192	protein_coding	-0.037	diploid	no	0.1013	diploid	no	0.0485	no	diploid	0.0026	diploid	no	-0.0434	diploid	no	-0.035	diploid	no	0.0466	diploid	no
ENSG00000226969		chr1	1980642	1981509	antisense	-0.037	diploid	no	0.1013	diploid	no	0.0485	no	diploid	0.0026	diploid	no	-0.0434	diploid	no	-0.035	diploid	no	0.0466	diploid	no
ENSG00000067606	PRKCZ	chr1	1981909	2116834	protein_coding	-0.037	diploid	no	0.1013	diploid	no	0.0485	no	diploid	0.0026	diploid	no	-0.0434	diploid	no	-0.035	diploid	no	0.0466	diploid	no
ENSG00000182873		chr1	2113233	2115828	antisense	-0.037	diploid	no	0.1013	diploid	no	0.0485	no	diploid	0.0026	diploid	no	-0.0434	diploid	no	-0.035	diploid	no	0.0466	diploid	no
ENSG00000162585	C1orf86	chr1	2115903	2144159	protein_coding	-0.037	diploid	no	0.1013	diploid	no	0.0485	no	diploid	0.0026	diploid	no	-0.0434	diploid	no	-0.035	diploid	no	0.0466	diploid	no
ENSG00000203301		chr1	2143360	2145620	protein_coding	-0.037	diploid	no	0.1013	diploid	no	0.0485	no	diploid	0.0026	diploid	no	-0.0434	diploid	no	-0.035	diploid	no	0.0466	diploid	no
ENSG00000243558		chr1	2143610	2144013	processed_transcript	-0.037	diploid	no	0.1013	diploid	no	0.0485	no	diploid	0.0026	diploid	no	-0.0434	diploid	no	-0.035	diploid	no	0.0466	diploid	no
ENSG00000234396		chr1	2143962	2152175	processed_transcript	-0.037	diploid	no	0.1013	diploid	no	0.0485	no	diploid	0.0026	diploid	no	-0.0434	diploid	no	-0.035	diploid	no	0.0466	diploid	no
ENSG00000157933	SKI	chr1	2160134	2241558	protein_coding	-0.037	diploid	no	0.1013	diploid	no	0.0485	no	diploid	0.0026	diploid	no	-0.0434	diploid	no	-0.035	diploid	no	0.0466	diploid	no
ENSG00000116151	MORN1	chr1	2252692	2323146	protein_coding	-0.037	diploid	no	0.1013	diploid	no	0.0485	no	diploid	0.0026	diploid	no	-0.0434	diploid	no	-0.035	diploid	no	0.0466	diploid	no
ENSG00000238240		chr1	2283095	2283298	pseudogene	-0.037	diploid	no	0.1013	diploid	no	0.0485	no	diploid	0.0026	diploid	no	-0.0434	diploid	no	-0.035	diploid	no	0.0466	diploid	no
ENSG00000178642		chr1	2316811	2319922	pseudogene	-0.037	diploid	no	0.1013	diploid	no	0.0485	no	diploid	0.0026	diploid	no	-0.0434	diploid	no	-0.035	diploid	no	0.0466	diploid	no
ENSG00000157916	RER1	chr1	2323267	2335190	protein_coding	-0.037	diploid	no	0.1013	diploid	no	0.0485	no	diploid	0.0026	diploid	no	-0.0434	diploid	no	-0.035	diploid	no	0.0466	diploid	no
ENSG00000157911	PEX10	chr1	2336236	2345236	protein_coding	-0.037	diploid	no	0.1013	diploid	no	0.0485	no	diploid	0.0026	diploid	no	-0.0434	diploid	no	-0.035	diploid	no	0.0466	diploid	no
ENSG00000229813		chr1	2357419	2362089	lincRNA	-0.037	diploid	no	0.1013	diploid	no	0.0485	no	diploid	0.0026	diploid	no	-0.0434	diploid	no	-0.035	diploid	no	0.0466	diploid	no
ENSG00000149527	PLCH2	chr1	2398898	2436969	protein_coding	-0.037	diploid	no	0.1013	diploid	no	0.0485	no	diploid	0.0026	diploid	no	-0.0434	diploid	no	-0.035	diploid	no	0.0466	diploid	no
ENSG00000224387		chr1	2423739	2424697	antisense	-0.037	diploid	no	0.1013	diploid	no	0.0485	no	diploid	0.0026	diploid	no	-0.0434	diploid	no	-0.035	diploid	no	0.0466	diploid	no
ENSG00000229393		chr1	2424876	2425918	antisense	-0.037	diploid	no	0.1013	diploid	no	0.0485	no	diploid	0.0026	diploid	no	-0.0434	diploid	no	-0.035	diploid	no	0.0466	diploid	no
ENSG00000157881	PANK4	chr1	2439972	2458039	protein_coding	-0.037	diploid	no	0.1013	diploid	no	0.0485	no	diploid	0.0026	diploid	no	-0.0434	diploid	no	-0.035	diploid	no	0.0466	diploid	no
ENSG00000197921	HES5	chr1	2460184	2461684	protein_coding	-0.037	diploid	no	0.1013	diploid	no	0.0485	no	diploid	0.0026	diploid	no	-0.0434	diploid	no	-0.035	diploid	no	0.0466	diploid	no
ENSG00000238164		chr1	2481359	2488470	lincRNA	-0.037	diploid	no	0.1013	diploid	no	0.0485	no	diploid	0.0026	diploid	no	-0.0434	diploid	no	-0.035	diploid	no	0.0466	diploid	no
ENSG00000157873	TNFRSF14	chr1	2487078	2497061	protein_coding	-0.037	diploid	no	0.1013	diploid	no	0.0485	no	diploid	0.0026	diploid	no	-0.0434	diploid	no	-0.035	diploid	no	0.0466	diploid	no
ENSG00000225931		chr1	2497849	2508811	antisense	-0.037	diploid	no	0.1013	diploid	no	0.0485	no	diploid	0.0026	diploid	no	-0.0434	diploid	no	-0.035	diploid	no	0.0466	diploid	no
ENSG00000228037		chr1	2512999	2515972	antisense	-0.037	diploid	no	0.1013	diploid	no	0.0485	no	diploid	0.0026	diploid	no	-0.0434	diploid	no	-0.035	diploid	no	0.0466	diploid	no
ENSG00000157870	FAM213B	chr1	2517930	2522908	protein_coding	-0.037	diploid	no	0.1013	diploid	no	0.0485	no	diploid	0.0026	diploid	no	-0.0434	diploid	no	-0.035	diploid	no	0.0466	diploid	no
ENSG00000142606	MMEL1	chr1	2522078	2564481	protein_coding	-0.037	diploid	no	0.1013	diploid	no	0.0485	no	diploid	0.0026	diploid	no	-0.0434	diploid	no	-0.035	diploid	no	0.0466	diploid	no
ENSG00000237058		chr1	2564007	2568059	antisense	-0.037	diploid	no	0.1013	diploid	no	0.0485	no	diploid	0.0026	diploid	no	-0.0434	diploid	no	-0.035	diploid	no	0.0466	diploid	no
ENSG00000215912	TTC34	chr1	2567415	2718286	protein_coding	-0.037	diploid	no	0.1013	diploid	no	0.0485	no	diploid	0.0026	diploid	no	-0.0434	diploid	no	-0.035	diploid	no	0.0466	diploid	no
ENSG00000233234		chr1	2728415	2729257	lincRNA	-0.037	diploid	no	0.1013	diploid	no	0.0485	no	diploid	0.0026	diploid	no	-0.0434	diploid	no	-0.035	diploid	no	0.0466	diploid	no
ENSG00000231630		chr1	2730997	2731563	lincRNA	-0.037	diploid	no	0.1013	diploid	no	0.0485	no	diploid	0.0026	diploid	no	-0.0434	diploid	no	-0.035	diploid	no	0.0466	diploid	no
ENSG00000169717	ACTRT2	chr1	2938046	2939465	protein_coding	-0.037	diploid	no	0.1013	diploid	no	0.0485	no	diploid	0.0026	diploid	no	-0.0434	diploid	no	-0.035	diploid	no	0.0466	diploid	no
ENSG00000177133		chr1	2976179	2985001	processed_transcript	-0.037	diploid	no	0.1013	diploid	no	0.0485	no	diploid	0.0026	diploid	no	-0.0434	diploid	no	-0.035	diploid	no	0.0466	diploid	no
ENSG00000256761		chr1	2978523	2978959	pseudogene	-0.037	diploid	no	0.1013	diploid	no	0.0485	no	diploid	0.0026	diploid	no	-0.0434	diploid	no	-0.035	diploid	no	0.0466	diploid	no
ENSG00000142611	PRDM16	chr1	2985732	3355185	protein_coding	-0.037	diploid	no	0.1013	diploid	no	0.0485	no	diploid	0.0026	diploid	no	-0.0434	diploid	no	-0.035	diploid	no	0.0466	diploid	no
ENSG00000226286		chr1	3049491	3050273	antisense	-0.037	diploid	no	0.1013	diploid	no	0.0485	no	diploid	0.0026	diploid	no	-0.0434	diploid	no	-0.035	diploid	no	0.0466	diploid	no
ENSG00000130762	ARHGEF16	chr1	3370990	3397677	protein_coding	-0.037	diploid	no	0.1013	diploid	no	0.0485	no	diploid	0.0026	diploid	no	-0.0434	diploid	no	-0.035	diploid	no	0.0466	diploid	no
ENSG00000162591	MEGF6	chr1	3406484	3528059	protein_coding	-0.037	diploid	no	0.1013	diploid	no	0.0485	no	diploid	0.0026	diploid	no	-0.0434	diploid	no	-0.035	diploid	no	0.0466	diploid	no
ENSG00000207776	MIR551A	chr1	3477259	3477354	miRNA	-0.037	diploid	no	0.1013	diploid	no	0.0485	no	diploid	0.0026	diploid	no	-0.0434	diploid	no	-0.035	diploid	no	0.0466	diploid	no
ENSG00000238260		chr1	3539754	3541307	antisense	-0.037	diploid	no	0.1013	diploid	no	0.0485	no	diploid	0.0026	diploid	no	-0.0434	diploid	no	-0.035	diploid	no	0.0466	diploid	no
ENSG00000158109	TPRG1L	chr1	3541566	3546691	protein_coding	-0.037	diploid	no	0.1013	diploid	no	0.0485	no	diploid	0.0026	diploid	no	-0.0434	diploid	no	-0.035	diploid	no	0.0466	diploid	no
ENSG00000116213	WRAP73	chr1	3547331	3569325	protein_coding	-0.037	diploid	no	0.1013	diploid	no	0.0485	no	diploid	0.0026	diploid	no	-0.0434	diploid	no	-0.035	diploid	no	0.0466	diploid	no
ENSG00000078900	TP73	chr1	3569084	3652765	protein_coding	-0.037	diploid	no	0.1013	diploid	no	0.0485	no	diploid	0.0026	diploid	no	-0.0434	diploid	no	-0.035	diploid	no	0.0466	diploid	no
ENSG00000227589		chr1	3575502	3585336	antisense	-0.037	diploid	no	0.1013	diploid	no	0.0485	no	diploid	0.0026	diploid	no	-0.0434	diploid	no	-0.035	diploid	no	0.0466	diploid	no
ENSG00000235131		chr1	3628764	3630862	antisense	-0.037	diploid	no	0.1013	diploid	no	0.0485	no	diploid	0.0026	diploid	no	-0.0434	diploid	no	-0.035	diploid	no	0.0466	diploid	no
ENSG00000227372	TP73-AS1	chr1	3652548	3663900	antisense	-0.037	diploid	no	0.1013	diploid	no	0.0485	no	diploid	0.0026	diploid	no	-0.0434	diploid	no	-0.035	diploid	no	0.0466	diploid	no
ENSG00000162592	CCDC27	chr1	3668962	3688208	protein_coding	-0.037	diploid	no	0.1013	diploid	no	0.0485	no	diploid	0.0026	diploid	no	-0.0434	diploid	no	-0.035	diploid	no	0.0466	diploid	no
ENSG00000235169	SMIM1	chr1	3689352	3692546	protein_coding	-0.037	diploid	no	0.1013	diploid	no	0.0485	no	diploid	0.0026	diploid	no	-0.0434	diploid	no	-0.035	diploid	no	0.0466	diploid	no
ENSG00000130764	LRRC47	chr1	3696784	3713068	protein_coding	-0.037	diploid	no	0.1013	diploid	no	0.0485	no	diploid	0.0026	diploid	no	-0.0434	diploid	no	-0.035	diploid	no	0.0466	diploid	no
ENSG00000266075		chr1	3699379	3699673	misc_RNA	-0.037	diploid	no	0.1013	diploid	no	0.0485	no	diploid	0.0026	diploid	no	-0.0434	diploid	no	-0.035	diploid	no	0.0466	diploid	no
ENSG00000116198	CEP104	chr1	3728645	3773778	protein_coding	-0.037	diploid	no	0.1013	diploid	no	0.0485	no	diploid	0.0026	diploid	no	-0.0434	diploid	no	-0.035	diploid	no	0.0466	diploid	no
ENSG00000169598	DFFB	chr1	3773845	3801993	protein_coding	-0.037	diploid	no	0.1013	diploid	no	0.0485	no	diploid	0.0026	diploid	no	-0.0434	diploid	no	-0.035	diploid	no	0.0466	diploid	no
ENSG00000264428		chr1	3800628	3800697	miRNA	-0.037	diploid	no	0.1013	diploid	no	0.0485	no	diploid	0.0026	diploid	no	-0.0434	diploid	no	-0.035	diploid	no	0.0466	diploid	no
ENSG00000198912	C1orf174	chr1	3805689	3816857	protein_coding	-0.037	diploid	no	0.1013	diploid	no	0.0485	no	diploid	0.0026	diploid	no	-0.0434	diploid	no	-0.035	diploid	no	0.0466	diploid	no
ENSG00000236423		chr1	3816936	3833789	lincRNA	-0.037	diploid	no	0.1013	diploid	no	0.0485	no	diploid	0.0026	diploid	no	-0.0434	diploid	no	-0.035	diploid	no	0.0466	diploid	no
ENSG00000233304		chr1	4000673	4015322	lincRNA	-0.037	diploid	no	0.1013	diploid	no	0.0485	no	diploid	0.0026	diploid	no	-0.0434	diploid	no	-0.035	diploid	no	0.0466	diploid	no
ENSG00000226374		chr1	4007209	4009040	lincRNA	-0.037	diploid	no	0.1013	diploid	no	0.0485	no	diploid	0.0026	diploid	no	-0.0434	diploid	no	-0.035	diploid	no	0.0466	diploid	no
ENSG00000229280		chr1	4235588	4235959	pseudogene	-0.037	diploid	no	0.1013	diploid	no	0.0485	no	diploid	0.0026	diploid	no	-0.0434	diploid	no	-0.035	diploid	no	0.0466	diploid	no
ENSG00000235054		chr1	4472111	4484747	lincRNA	-0.037	diploid	no	0.1013	diploid	no	0.0485	no	diploid	0.0026	diploid	no	-0.0434	diploid	no	-0.035	diploid	no	0.0466	diploid	no
ENSG00000227169		chr1	4611795	4612205	lincRNA	-0.037	diploid	no	0.1013	diploid	no	0.0485	no	diploid	0.0026	diploid	no	-0.0434	diploid	no	-0.035	diploid	no	0.0466	diploid	no
ENSG00000232596		chr1	4631608	4643481	lincRNA	-0.037	diploid	no	0.1013	diploid	no	0.0485	no	diploid	0.0026	diploid	no	-0.0434	diploid	no	-0.035	diploid	no	0.0466	diploid	no
ENSG00000196581	AJAP1	chr1	4714792	4843850	protein_coding	-0.037	diploid	no	0.1013	diploid	no	0.0485	no	diploid	0.0026	diploid	no	-0.0434	diploid	no	-0.035	diploid	no	0.0466	diploid	no
ENSG00000231510		chr1	5146519	5150959	lincRNA	-0.037	diploid	no	0.1013	diploid	no	0.0485	no	diploid	0.0026	diploid	no	-0.0434	diploid	no	-0.035	diploid	no	0.0466	diploid	no
ENSG00000260972		chr1	5553038	5554734	lincRNA	-0.037	diploid	no	0.1013	diploid	no	0.0485	no	diploid	0.0026	diploid	no	-0.0434	diploid	no	-0.035	diploid	no	0.0466	diploid	no
ENSG00000264341	MIR4417	chr1	5624131	5624203	miRNA	-0.037	diploid	no	0.1013	diploid	no	0.0485	no	diploid	0.0026	diploid	no	-0.0434	diploid	no	-0.035	diploid	no	0.0466	diploid	no
ENSG00000236948		chr1	5647428	5728355	lincRNA	-0.037	diploid	no	0.1013	diploid	no	0.0485	no	diploid	0.0026	diploid	no	-0.0434	diploid	no	-0.035	diploid	no	0.0466	diploid	no
ENSG00000216045		chr1	5875931	5876019	miRNA	-0.037	diploid	no	0.1013	diploid	no	0.0485	no	diploid	0.0026	diploid	no	-0.0434	diploid	no	-0.035	diploid	no	0.0466	diploid	no
ENSG00000264101	MIR4689	chr1	5922732	5922801	miRNA	-0.037	diploid	no	0.1013	diploid	no	0.0485	no	diploid	0.0026	diploid	no	-0.0434	diploid	no	-0.035	diploid	no	0.0466	diploid	no
ENSG00000131697	NPHP4	chr1	5922871	6052533	protein_coding	-0.037	diploid	no	0.1013	diploid	no	0.0485	no	diploid	0.0026	diploid	no	-0.0434	diploid	no	-0.035	diploid	no	0.0466	diploid	no
ENSG00000266687		chr1	5953899	5953984	miRNA	-0.037	diploid	no	0.1013	diploid	no	0.0485	no	diploid	0.0026	diploid	no	-0.0434	diploid	no	-0.035	diploid	no	0.0466	diploid	no
ENSG00000069424	KCNAB2	chr1	6051526	6161253	protein_coding	-0.037	diploid	no	0.1013	diploid	no	0.0485	no	diploid	0.0026	diploid	no	-0.0434	diploid	no	-0.035	diploid	no	0.0466	diploid	no
ENSG00000116254	CHD5	chr1	6161853	6240183	protein_coding	-0.037	diploid	no	0.1013	diploid	no	0.0485	no	diploid	0.0026	diploid	no	-0.0434	diploid	no	-0.035	diploid	no	0.0466	diploid	no
ENSG00000116251	RPL22	chr1	6241329	6269449	protein_coding	-0.037	diploid	no	0.1013	diploid	no	0.0485	no	diploid	0.0026	diploid	no	-0.0434	diploid	no	-0.035	diploid	no	0.0466	diploid	no
ENSG00000226944		chr1	6264900	6265840	antisense	-0.037	diploid	no	0.1013	diploid	no	0.0485	no	diploid	0.0026	diploid	no	-0.0434	diploid	no	-0.035	diploid	no	0.0466	diploid	no
ENSG00000158286	RNF207	chr1	6265535	6281359	protein_coding	-0.037	diploid	no	0.1013	diploid	no	0.0485	no	diploid	0.0026	diploid	no	-0.0434	diploid	no	-0.035	diploid	no	0.0466	diploid	no
ENSG00000116237	ICMT	chr1	6281252	6296032	protein_coding	-0.037	diploid	no	0.1013	diploid	no	0.0485	no	diploid	0.0026	diploid	no	-0.0434	diploid	no	-0.035	diploid	no	0.0466	diploid	no
ENSG00000225077	LINC00337	chr1	6296300	6299504	antisense	-0.037	diploid	no	0.1013	diploid	no	0.0485	no	diploid	0.0026	diploid	no	-0.0434	diploid	no	-0.035	diploid	no	0.0466	diploid	no
ENSG00000173673	HES3	chr1	6304252	6305638	protein_coding	-0.037	diploid	no	0.1013	diploid	no	0.0485	no	diploid	0.0026	diploid	no	-0.0434	diploid	no	-0.035	diploid	no	0.0466	diploid	no
ENSG00000158292	GPR153	chr1	6307406	6321035	protein_coding	-0.037	diploid	no	0.1013	diploid	no	0.0485	no	diploid	0.0026	diploid	no	-0.0434	diploid	no	-0.035	diploid	no	0.0466	diploid	no
ENSG00000097021	ACOT7	chr1	6324333	6454451	protein_coding	-0.037	diploid	no	0.1013	diploid	no	0.0485	no	diploid	0.0026	diploid	no	-0.0434	diploid	no	-0.035	diploid	no	0.0466	diploid	no
ENSG00000069812	HES2	chr1	6472478	6484730	protein_coding	-0.037	diploid	no	0.1013	diploid	no	0.0485	no	diploid	0.0026	diploid	no	-0.0434	diploid	no	-0.035	diploid	no	0.0466	diploid	no
ENSG00000187017	ESPN	chr1	6484848	6521430	protein_coding	-0.037	diploid	no	0.1013	diploid	no	0.0485	no	diploid	0.0026	diploid	no	-0.0434	diploid	no	-0.035	diploid	no	0.0466	diploid	no
ENSG00000265392	MIR4252	chr1	6489894	6489956	miRNA	-0.037	diploid	no	0.1013	diploid	no	0.0485	no	diploid	0.0026	diploid	no	-0.0434	diploid	no	-0.035	diploid	no	0.0466	diploid	no
ENSG00000231868		chr1	6503094	6507066	antisense	-0.037	diploid	no	0.1013	diploid	no	0.0485	no	diploid	0.0026	diploid	no	-0.0434	diploid	no	-0.035	diploid	no	0.0466	diploid	no
ENSG00000215788	TNFRSF25	chr1	6521211	6526255	protein_coding	-0.037	diploid	no	0.1013	diploid	no	0.0485	no	diploid	0.0026	diploid	no	-0.0434	diploid	no	-0.035	diploid	no	0.0466	diploid	no
ENSG00000171680	PLEKHG5	chr1	6526152	6580121	protein_coding	-0.037	diploid	no	0.1013	diploid	no	0.0485	no	diploid	0.0026	diploid	no	-0.0434	diploid	no	-0.035	diploid	no	0.0466	diploid	no
ENSG00000162408	NOL9	chr1	6581407	6614595	protein_coding	-0.037	diploid	no	0.1013	diploid	no	0.0485	no	diploid	0.0026	diploid	no	-0.0434	diploid	no	-0.035	diploid	no	0.0466	diploid	no
ENSG00000253022		chr1	6600914	6601024	snRNA	-0.037	diploid	no	0.1013	diploid	no	0.0485	no	diploid	0.0026	diploid	no	-0.0434	diploid	no	-0.035	diploid	no	0.0466	diploid	no
ENSG00000229519		chr1	6607966	6608683	pseudogene	-0.037	diploid	no	0.1013	diploid	no	0.0485	no	diploid	0.0026	diploid	no	-0.0434	diploid	no	-0.035	diploid	no	0.0466	diploid	no
ENSG00000173662	TAS1R1	chr1	6615241	6639817	protein_coding	-0.037	diploid	no	0.1013	diploid	no	0.0485	no	diploid	0.0026	diploid	no	-0.0434	diploid	no	-0.035	diploid	no	0.0466	diploid	no
ENSG00000204859	ZBTB48	chr1	6640061	6649340	protein_coding	-0.037	diploid	no	0.1013	diploid	no	0.0485	no	diploid	0.0026	diploid	no	-0.0434	diploid	no	-0.035	diploid	no	0.0466	diploid	no
ENSG00000162413	KLHL21	chr1	6650784	6674667	protein_coding	-0.037	diploid	no	0.1013	diploid	no	0.0485	no	diploid	0.0026	diploid	no	-0.0434	diploid	no	-0.035	diploid	no	0.0466	diploid	no
ENSG00000116273	PHF13	chr1	6673745	6684093	protein_coding	-0.037	diploid	no	0.1013	diploid	no	0.0485	no	diploid	0.0026	diploid	no	-0.0434	diploid	no	-0.035	diploid	no	0.0466	diploid	no
ENSG00000041988	THAP3	chr1	6684926	6695646	protein_coding	-0.037	diploid	no	0.1013	diploid	no	0.0485	no	diploid	0.0026	diploid	no	-0.0434	diploid	no	-0.035	diploid	no	0.0466	diploid	no
ENSG00000007923	DNAJC11	chr1	6694228	6761984	protein_coding	-0.037	diploid	no	0.1013	diploid	no	0.0485	no	diploid	0.0026	diploid	no	-0.0434	diploid	no	-0.035	diploid	no	0.0466	diploid	no
ENSG00000228750		chr1	6784697	6790072	lincRNA	-0.037	diploid	no	0.1013	diploid	no	0.0485	no	diploid	0.0026	diploid	no	-0.0434	diploid	no	-0.035	diploid	no	0.0466	diploid	no
ENSG00000239166		chr1	6812779	6812881	snoRNA	-0.037	diploid	no	0.1013	diploid	no	0.0485	no	diploid	0.0026	diploid	no	-0.0434	diploid	no	-0.035	diploid	no	0.0466	diploid	no
ENSG00000237436		chr1	6843952	6844903	antisense	-0.037	diploid	no	0.1013	diploid	no	0.0485	no	diploid	0.0026	diploid	no	-0.0434	diploid	no	-0.035	diploid	no	0.0466	diploid	no
ENSG00000171735	CAMTA1	chr1	6845384	7827916	protein_coding	-0.037	diploid	no	0.1013	diploid	no	0.0485	no	diploid	0.0026	diploid	no	-0.0434	diploid	no	-0.035	diploid	no	0.0466	diploid	no
ENSG00000227950		chr1	6894393	6894678	pseudogene	-0.037	diploid	no	0.1013	diploid	no	0.0485	no	diploid	0.0026	diploid	no	-0.0434	diploid	no	-0.035	diploid	no	0.0466	diploid	no
ENSG00000237365		chr1	7068436	7074339	antisense	-0.037	diploid	no	0.1013	diploid	no	0.0485	no	diploid	0.0026	diploid	no	-0.0434	diploid	no	-0.035	diploid	no	0.0466	diploid	no
ENSG00000207056		chr1	7279420	7279584	snRNA	-0.037	diploid	no	0.1013	diploid	no	0.0485	no	diploid	0.0026	diploid	no	-0.0434	diploid	no	-0.035	diploid	no	0.0466	diploid	no
ENSG00000237402	CAMTA1-IT1	chr1	7429003	7430331	sense_intronic	-0.037	diploid	no	0.1013	diploid	no	0.0485	no	diploid	0.0026	diploid	no	-0.0434	diploid	no	-0.035	diploid	no	0.0466	diploid	no
ENSG00000237728		chr1	7442548	7449814	antisense	-0.037	diploid	no	0.1013	diploid	no	0.0485	no	diploid	0.0026	diploid	no	-0.0434	diploid	no	-0.035	diploid	no	0.0466	diploid	no
ENSG00000225126		chr1	7501156	7501614	antisense	-0.037	diploid	no	0.1013	diploid	no	0.0485	no	diploid	0.0026	diploid	no	-0.0434	diploid	no	-0.035	diploid	no	0.0466	diploid	no
ENSG00000049245	VAMP3	chr1	7831329	7841492	protein_coding	-0.037	diploid	no	0.1013	diploid	no	0.0485	no	diploid	0.0026	diploid	no	-0.0434	diploid	no	-0.035	diploid	no	0.0466	diploid	no
ENSG00000049246	PER3	chr1	7844380	7905237	protein_coding	-0.037	diploid	no	0.1013	diploid	no	0.0485	no	diploid	0.0026	diploid	no	-0.0434	diploid	no	-0.035	diploid	no	0.0466	diploid	no
ENSG00000236266		chr1	7870302	7887402	antisense	-0.037	diploid	no	0.1013	diploid	no	0.0485	no	diploid	0.0026	diploid	no	-0.0434	diploid	no	-0.035	diploid	no	0.0466	diploid	no
ENSG00000049247	UTS2	chr1	7903143	7913572	protein_coding	-0.037	diploid	no	0.1013	diploid	no	0.0485	no	diploid	0.0026	diploid	no	-0.0434	diploid	no	-0.035	diploid	no	0.0466	diploid	no
ENSG00000049249	TNFRSF9	chr1	7979907	8000926	protein_coding	-0.037	diploid	no	0.1013	diploid	no	0.0485	no	diploid	0.0026	diploid	no	-0.0434	diploid	no	-0.035	diploid	no	0.0466	diploid	no
ENSG00000116288	PARK7	chr1	8014351	8045565	protein_coding	-0.037	diploid	no	0.1013	diploid	no	0.0485	no	diploid	0.0026	diploid	no	-0.0434	diploid	no	-0.035	diploid	no	0.0466	diploid	no
ENSG00000200344		chr1	8042941	8043043	misc_RNA	-0.037	diploid	no	0.1013	diploid	no	0.0485	no	diploid	0.0026	diploid	no	-0.0434	diploid	no	-0.035	diploid	no	0.0466	diploid	no
ENSG00000116285	ERRFI1	chr1	8064464	8086368	protein_coding	-0.037	diploid	no	0.1013	diploid	no	0.0485	no	diploid	0.0026	diploid	no	-0.0434	diploid	no	-0.035	diploid	no	0.0466	diploid	no
ENSG00000225820	ERRFI1-IT1	chr1	8066074	8066784	sense_intronic	-0.037	diploid	no	0.1013	diploid	no	0.0485	no	diploid	0.0026	diploid	no	-0.0434	diploid	no	-0.035	diploid	no	0.0466	diploid	no
ENSG00000238290		chr1	8086798	8182762	lincRNA	-0.037	diploid	no	0.1013	diploid	no	0.0485	no	diploid	0.0026	diploid	no	-0.0434	diploid	no	-0.035	diploid	no	0.0466	diploid	no
ENSG00000232848		chr1	8117305	8118523	pseudogene	-0.037	diploid	no	0.1013	diploid	no	0.0485	no	diploid	0.0026	diploid	no	-0.0434	diploid	no	-0.035	diploid	no	0.0466	diploid	no
ENSG00000229305		chr1	8249884	8252830	pseudogene	-0.037	diploid	no	0.1013	diploid	no	0.0485	no	diploid	0.0026	diploid	no	-0.0434	diploid	no	-0.035	diploid	no	0.0466	diploid	no
ENSG00000200975		chr1	8266494	8266657	snRNA	-0.037	diploid	no	0.1013	diploid	no	0.0485	no	diploid	0.0026	diploid	no	-0.0434	diploid	no	-0.035	diploid	no	0.0466	diploid	no
ENSG00000227634		chr1	8268732	8275270	lincRNA	-0.037	diploid	no	0.1013	diploid	no	0.0485	no	diploid	0.0026	diploid	no	-0.0434	diploid	no	-0.035	diploid	no	0.0466	diploid	no
ENSG00000233645		chr1	8278250	8280589	lincRNA	-0.037	diploid	no	0.1013	diploid	no	0.0485	no	diploid	0.0026	diploid	no	-0.0434	diploid	no	-0.035	diploid	no	0.0466	diploid	no
ENSG00000265414		chr1	8335184	8335438	misc_RNA	-0.037	diploid	no	0.1013	diploid	no	0.0485	no	diploid	0.0026	diploid	no	-0.0434	diploid	no	-0.035	diploid	no	0.0466	diploid	no
ENSG00000251977		chr1	8352217	8352323	snRNA	-0.037	diploid	no	0.1013	diploid	no	0.0485	no	diploid	0.0026	diploid	no	-0.0434	diploid	no	-0.035	diploid	no	0.0466	diploid	no
ENSG00000162426	SLC45A1	chr1	8377886	8404227	protein_coding	-0.037	diploid	no	0.1013	diploid	no	0.0485	no	diploid	0.0026	diploid	no	-0.0434	diploid	no	-0.035	diploid	no	0.0466	diploid	no
ENSG00000252254		chr1	8388127	8388239	misc_RNA	-0.037	diploid	no	0.1013	diploid	no	0.0485	no	diploid	0.0026	diploid	no	-0.0434	diploid	no	-0.035	diploid	no	0.0466	diploid	no
ENSG00000142599	RERE	chr1	8412457	8877702	protein_coding	-0.037	diploid	no	0.1013	diploid	no	0.0485	no	diploid	0.0026	diploid	no	-0.0434	diploid	no	-0.035	diploid	no	0.0466	diploid	no
ENSG00000232912		chr1	8484705	8494898	antisense	-0.037	diploid	no	0.1013	diploid	no	0.0485	no	diploid	0.0026	diploid	no	-0.0434	diploid	no	-0.035	diploid	no	0.0466	diploid	no
ENSG00000221083		chr1	8571854	8571978	snoRNA	-0.037	diploid	no	0.1013	diploid	no	0.0485	no	diploid	0.0026	diploid	no	-0.0434	diploid	no	-0.035	diploid	no	0.0466	diploid	no
ENSG00000234619		chr1	8810489	8811146	pseudogene	-0.037	diploid	no	0.1013	diploid	no	0.0485	no	diploid	0.0026	diploid	no	-0.0434	diploid	no	-0.035	diploid	no	0.0466	diploid	no
ENSG00000224315		chr1	8846262	8846994	pseudogene	-0.037	diploid	no	0.1013	diploid	no	0.0485	no	diploid	0.0026	diploid	no	-0.0434	diploid	no	-0.035	diploid	no	0.0466	diploid	no
ENSG00000222511		chr1	8856633	8856731	misc_RNA	-0.037	diploid	no	0.1013	diploid	no	0.0485	no	diploid	0.0026	diploid	no	-0.0434	diploid	no	-0.035	diploid	no	0.0466	diploid	no
ENSG00000226545		chr1	8858534	8859565	pseudogene	-0.037	diploid	no	0.1013	diploid	no	0.0485	no	diploid	0.0026	diploid	no	-0.0434	diploid	no	-0.035	diploid	no	0.0466	diploid	no
ENSG00000228423		chr1	8865919	8867110	lincRNA	-0.037	diploid	no	0.1013	diploid	no	0.0485	no	diploid	0.0026	diploid	no	-0.0434	diploid	no	-0.035	diploid	no	0.0466	diploid	no
ENSG00000229716		chr1	8891173	8891431	pseudogene	-0.037	diploid	no	0.1013	diploid	no	0.0485	no	diploid	0.0026	diploid	no	-0.0434	diploid	no	-0.035	diploid	no	0.0466	diploid	no
ENSG00000074800	ENO1	chr1	8921061	8939308	protein_coding	-0.037	diploid	no	0.1013	diploid	no	0.0485	no	diploid	0.0026	diploid	no	-0.0434	diploid	no	-0.035	diploid	no	0.0466	diploid	no
ENSG00000236269	ENO1-IT1	chr1	8935847	8938066	sense_intronic	-0.037	diploid	no	0.1013	diploid	no	0.0485	no	diploid	0.0026	diploid	no	-0.0434	diploid	no	-0.035	diploid	no	0.0466	diploid	no
ENSG00000230679	ENO1-AS1	chr1	8938894	8939953	antisense	-0.037	diploid	no	0.1013	diploid	no	0.0485	no	diploid	0.0026	diploid	no	-0.0434	diploid	no	-0.035	diploid	no	0.0466	diploid	no
ENSG00000201725		chr1	8943486	8943592	snRNA	-0.037	diploid	no	0.1013	diploid	no	0.0485	no	diploid	0.0026	diploid	no	-0.0434	diploid	no	-0.035	diploid	no	0.0466	diploid	no
ENSG00000238249	HMGN2P17	chr1	8953468	8954210	pseudogene	-0.037	diploid	no	0.1013	diploid	no	0.0485	no	diploid	0.0026	diploid	no	-0.0434	diploid	no	-0.035	diploid	no	0.0466	diploid	no
ENSG00000232208		chr1	8967506	8967803	pseudogene	-0.037	diploid	no	0.1013	diploid	no	0.0485	no	diploid	0.0026	diploid	no	-0.0434	diploid	no	-0.035	diploid	no	0.0466	diploid	no
ENSG00000232663		chr1	8969819	8969965	pseudogene	-0.037	diploid	no	0.1013	diploid	no	0.0485	no	diploid	0.0026	diploid	no	-0.0434	diploid	no	-0.035	diploid	no	0.0466	diploid	no
ENSG00000131686	CA6	chr1	9005922	9035151	protein_coding	-0.037	diploid	no	0.1013	diploid	no	0.0485	no	diploid	0.0026	diploid	no	-0.0434	diploid	no	-0.035	diploid	no	0.0466	diploid	no
ENSG00000265141		chr1	9039637	9039933	misc_RNA	-0.037	diploid	no	0.1013	diploid	no	0.0485	no	diploid	0.0026	diploid	no	-0.0434	diploid	no	-0.035	diploid	no	0.0466	diploid	no
ENSG00000197241	SLC2A7	chr1	9063359	9086404	protein_coding	-0.037	diploid	no	0.1013	diploid	no	0.0485	no	diploid	0.0026	diploid	no	-0.0434	diploid	no	-0.035	diploid	no	0.0466	diploid	no
ENSG00000142583	SLC2A5	chr1	9095166	9148537	protein_coding	-0.037	diploid	no	0.1013	diploid	no	0.0485	no	diploid	0.0026	diploid	no	-0.0434	diploid	no	-0.035	diploid	no	0.0466	diploid	no
ENSG00000252404		chr1	9142755	9142938	snoRNA	-0.037	diploid	no	0.1013	diploid	no	0.0485	no	diploid	0.0026	diploid	no	-0.0434	diploid	no	-0.035	diploid	no	0.0466	diploid	no
ENSG00000180758	GPR157	chr1	9160364	9189229	protein_coding	-0.037	diploid	no	0.1013	diploid	no	0.0485	no	diploid	0.0026	diploid	no	-0.0434	diploid	no	-0.035	diploid	no	0.0466	diploid	no
ENSG00000207865	MIR34A	chr1	9211727	9211836	miRNA	-0.037	diploid	no	0.1013	diploid	no	0.0485	no	diploid	0.0026	diploid	no	-0.0434	diploid	no	-0.035	diploid	no	0.0466	diploid	no
ENSG00000228526		chr1	9228327	9262678	lincRNA	-0.037	diploid	no	0.1013	diploid	no	0.0485	no	diploid	0.0026	diploid	no	-0.0434	diploid	no	-0.035	diploid	no	0.0466	diploid	no
ENSG00000234546		chr1	9242271	9243855	lincRNA	-0.037	diploid	no	0.1013	diploid	no	0.0485	no	diploid	0.0026	diploid	no	-0.0434	diploid	no	-0.035	diploid	no	0.0466	diploid	no
ENSG00000049239	H6PD	chr1	9294863	9331396	protein_coding	-0.037	diploid	no	0.1013	diploid	no	0.0485	no	diploid	0.0026	diploid	no	-0.0434	diploid	no	-0.035	diploid	no	0.0466	diploid	no
ENSG00000252841		chr1	9338450	9338592	miRNA	-0.037	diploid	no	0.1013	diploid	no	0.0485	no	diploid	0.0026	diploid	no	-0.0434	diploid	no	-0.035	diploid	no	0.0466	diploid	no
ENSG00000171621	SPSB1	chr1	9352939	9429591	protein_coding	-0.037	diploid	no	0.1013	diploid	no	0.0485	no	diploid	0.0026	diploid	no	-0.0434	diploid	no	-0.035	diploid	no	0.0466	diploid	no
ENSG00000252956	RNA5SP40	chr1	9497728	9497837	rRNA	-0.037	diploid	no	0.1013	diploid	no	0.0485	no	diploid	0.0026	diploid	no	-0.0434	diploid	no	-0.035	diploid	no	0.0466	diploid	no
ENSG00000235263		chr1	9561151	9563530	lincRNA	-0.037	diploid	no	0.1013	diploid	no	0.0485	no	diploid	0.0026	diploid	no	-0.0434	diploid	no	-0.035	diploid	no	0.0466	diploid	no
ENSG00000171612	SLC25A33	chr1	9599541	9642831	protein_coding	-0.037	diploid	no	0.1013	diploid	no	0.0485	no	diploid	0.0026	diploid	no	-0.0434	diploid	no	-0.035	diploid	no	0.0466	diploid	no
ENSG00000231181		chr1	9636485	9637043	pseudogene	-0.037	diploid	no	0.1013	diploid	no	0.0485	no	diploid	0.0026	diploid	no	-0.0434	diploid	no	-0.035	diploid	no	0.0466	diploid	no
ENSG00000188807	TMEM201	chr1	9648932	9674935	protein_coding	-0.037	diploid	no	0.1013	diploid	no	0.0485	no	diploid	0.0026	diploid	no	-0.0434	diploid	no	-0.035	diploid	no	0.0466	diploid	no
ENSG00000171608	PIK3CD	chr1	9711790	9789172	protein_coding	-0.037	diploid	no	0.1013	diploid	no	0.0485	no	diploid	0.0026	diploid	no	-0.0434	diploid	no	-0.035	diploid	no	0.0466	diploid	no
ENSG00000179840	C1orf200	chr1	9712668	9714644	protein_coding	-0.037	diploid	no	0.1013	diploid	no	0.0485	no	diploid	0.0026	diploid	no	-0.0434	diploid	no	-0.035	diploid	no	0.0466	diploid	no
ENSG00000233268		chr1	9720892	9722686	pseudogene	-0.037	diploid	no	0.1013	diploid	no	0.0485	no	diploid	0.0026	diploid	no	-0.0434	diploid	no	-0.035	diploid	no	0.0466	diploid	no
ENSG00000231789		chr1	9739858	9747632	lincRNA	-0.037	diploid	no	0.1013	diploid	no	0.0485	no	diploid	0.0026	diploid	no	-0.0434	diploid	no	-0.035	diploid	no	0.0466	diploid	no
ENSG00000171603	CLSTN1	chr1	9789084	9884584	protein_coding	-0.037	diploid	no	0.1013	diploid	no	0.0485	no	diploid	0.0026	diploid	no	-0.0434	diploid	no	-0.035	diploid	no	0.0466	diploid	no
ENSG00000178585	CTNNBIP1	chr1	9908334	9970394	protein_coding	-0.037	diploid	no	0.1013	diploid	no	0.0485	no	diploid	0.0026	diploid	no	-0.0434	diploid	no	-0.035	diploid	no	0.0466	diploid	no
ENSG00000223989		chr1	9908376	9910212	antisense	-0.037	diploid	no	0.1013	diploid	no	0.0485	no	diploid	0.0026	diploid	no	-0.0434	diploid	no	-0.035	diploid	no	0.0466	diploid	no
ENSG00000234374		chr1	9961518	9962174	antisense	-0.037	diploid	no	0.1013	diploid	no	0.0485	no	diploid	0.0026	diploid	no	-0.0434	diploid	no	-0.035	diploid	no	0.0466	diploid	no
ENSG00000162441	LZIC	chr1	9982171	10003465	protein_coding	-0.037	diploid	no	0.1013	diploid	no	0.0485	no	diploid	0.0026	diploid	no	-0.0434	diploid	no	-0.035	diploid	no	0.0466	diploid	no
ENSG00000228150		chr1	10002981	10010032	processed_transcript	-0.037	diploid	no	0.1013	diploid	no	0.0485	no	diploid	0.0026	diploid	no	-0.0434	diploid	no	-0.035	diploid	no	0.0466	diploid	no
ENSG00000173614	NMNAT1	chr1	10003486	10045559	protein_coding	-0.037	diploid	no	0.1013	diploid	no	0.0485	no	diploid	0.0026	diploid	no	-0.0434	diploid	no	-0.035	diploid	no	0.0466	diploid	no
ENSG00000202415		chr1	10007376	10007694	misc_RNA	-0.037	diploid	no	0.1013	diploid	no	0.0485	no	diploid	0.0026	diploid	no	-0.0434	diploid	no	-0.035	diploid	no	0.0466	diploid	no
ENSG00000265521	MIR5697	chr1	10027439	10027516	miRNA	-0.037	diploid	no	0.1013	diploid	no	0.0485	no	diploid	0.0026	diploid	no	-0.0434	diploid	no	-0.035	diploid	no	0.0466	diploid	no
ENSG00000241326		chr1	10043199	10044626	processed_transcript	-0.037	diploid	no	0.1013	diploid	no	0.0485	no	diploid	0.0026	diploid	no	-0.0434	diploid	no	-0.035	diploid	no	0.0466	diploid	no
ENSG00000162444	RBP7	chr1	10057264	10076078	protein_coding	-0.037	diploid	no	0.1013	diploid	no	0.0485	no	diploid	0.0026	diploid	no	-0.0434	diploid	no	-0.035	diploid	no	0.0466	diploid	no
ENSG00000225786		chr1	10078085	10078592	pseudogene	-0.037	diploid	no	0.1013	diploid	no	0.0485	no	diploid	0.0026	diploid	no	-0.0434	diploid	no	-0.035	diploid	no	0.0466	diploid	no
ENSG00000130939	UBE4B	chr1	10092890	10241297	protein_coding	-0.037	diploid	no	0.1013	diploid	no	0.0485	no	diploid	0.0026	diploid	no	-0.0434	diploid	no	-0.035	diploid	no	0.0466	diploid	no
ENSG00000224340		chr1	10114503	10114839	pseudogene	-0.037	diploid	no	0.1013	diploid	no	0.0485	no	diploid	0.0026	diploid	no	-0.0434	diploid	no	-0.035	diploid	no	0.0466	diploid	no
ENSG00000233623	PGAM1P11	chr1	10118729	10119710	pseudogene	-0.037	diploid	no	0.1013	diploid	no	0.0485	no	diploid	0.0026	diploid	no	-0.0434	diploid	no	-0.035	diploid	no	0.0466	diploid	no
ENSG00000201746		chr1	10223326	10223432	snRNA	-0.037	diploid	no	0.1013	diploid	no	0.0485	no	diploid	0.0026	diploid	no	-0.0434	diploid	no	-0.035	diploid	no	0.0466	diploid	no
ENSG00000054523	KIF1B	chr1	10270863	10441661	protein_coding	-0.037	diploid	no	0.1013	diploid	no	0.0485	no	diploid	0.0026	diploid	no	-0.0434	diploid	no	-0.035	diploid	no	0.0466	diploid	no
ENSG00000264881	MIR1273D	chr1	10287776	10287861	miRNA	-0.037	diploid	no	0.1013	diploid	no	0.0485	no	diploid	0.0026	diploid	no	-0.0434	diploid	no	-0.035	diploid	no	0.0466	diploid	no
ENSG00000199562		chr1	10359024	10359130	snRNA	-0.037	diploid	no	0.1013	diploid	no	0.0485	no	diploid	0.0026	diploid	no	-0.0434	diploid	no	-0.035	diploid	no	0.0466	diploid	no
ENSG00000264501		chr1	10366523	10366813	misc_RNA	-0.037	diploid	no	0.1013	diploid	no	0.0485	no	diploid	0.0026	diploid	no	-0.0434	diploid	no	-0.035	diploid	no	0.0466	diploid	no
ENSG00000265945		chr1	10450059	10450353	misc_RNA	-0.037	diploid	no	0.1013	diploid	no	0.0485	no	diploid	0.0026	diploid	no	-0.0434	diploid	no	-0.035	diploid	no	0.0466	diploid	no
ENSG00000142657	PGD	chr1	10458649	10480201	protein_coding	-0.037	diploid	no	0.1013	diploid	no	0.0485	no	diploid	0.0026	diploid	no	-0.0434	diploid	no	-0.035	diploid	no	0.0466	diploid	no
ENSG00000175279	APITD1	chr1	10490159	10512210	protein_coding	-0.037	diploid	no	0.1013	diploid	no	0.0485	no	diploid	0.0026	diploid	no	-0.0434	diploid	no	-0.035	diploid	no	0.0466	diploid	no
ENSG00000251503	APITD1-CORT	chr1	10490159	10512210	protein_coding	-0.037	diploid	no	0.1013	diploid	no	0.0485	no	diploid	0.0026	diploid	no	-0.0434	diploid	no	-0.035	diploid	no	0.0466	diploid	no
ENSG00000241563	CORT	chr1	10509776	10511959	protein_coding	-0.037	diploid	no	0.1013	diploid	no	0.0485	no	diploid	0.0026	diploid	no	-0.0434	diploid	no	-0.035	diploid	no	0.0466	diploid	no
ENSG00000160049	DFFA	chr1	10516579	10532583	protein_coding	-0.037	diploid	no	0.1013	diploid	no	0.0485	no	diploid	0.0026	diploid	no	-0.0434	diploid	no	-0.035	diploid	no	0.0466	diploid	no
ENSG00000203469		chr1	10518612	10519395	antisense	-0.037	diploid	no	0.1013	diploid	no	0.0485	no	diploid	0.0026	diploid	no	-0.0434	diploid	no	-0.035	diploid	no	0.0466	diploid	no
ENSG00000142655	PEX14	chr1	10532345	10690815	protein_coding	-0.037	diploid	no	0.1013	diploid	no	0.0485	no	diploid	0.0026	diploid	no	-0.0434	diploid	no	-0.035	diploid	no	0.0466	diploid	no
ENSG00000243267		chr1	10676893	10677170	misc_RNA	-0.037	diploid	no	0.1013	diploid	no	0.0485	no	diploid	0.0026	diploid	no	-0.0434	diploid	no	-0.035	diploid	no	0.0466	diploid	no
ENSG00000130940	CASZ1	chr1	10696661	10856707	protein_coding	-0.037	diploid	no	0.1013	diploid	no	0.0485	no	diploid	0.0026	diploid	no	-0.0434	diploid	no	-0.035	diploid	no	0.0466	diploid	no
ENSG00000225158		chr1	10955821	10956697	pseudogene	-0.037	diploid	no	0.1013	diploid	no	0.0485	no	diploid	0.0026	diploid	no	-0.0434	diploid	no	-0.035	diploid	no	0.0466	diploid	no
ENSG00000175262	C1orf127	chr1	11006528	11042094	protein_coding	-0.037	diploid	no	0.1013	diploid	no	0.0485	no	diploid	0.0026	diploid	no	-0.0434	diploid	no	-0.035	diploid	no	0.0466	diploid	no
ENSG00000215785	CFL1P6	chr1	11051035	11051854	pseudogene	-0.037	diploid	no	0.1013	diploid	no	0.0485	no	diploid	0.0026	diploid	no	-0.0434	diploid	no	-0.035	diploid	no	0.0466	diploid	no
ENSG00000264181		chr1	11058233	11058320	miRNA	-0.037	diploid	no	0.1013	diploid	no	0.0485	no	diploid	0.0026	diploid	no	-0.0434	diploid	no	-0.035	diploid	no	0.0466	diploid	no
ENSG00000207213		chr1	11059919	11060002	misc_RNA	-0.037	diploid	no	0.1013	diploid	no	0.0485	no	diploid	0.0026	diploid	no	-0.0434	diploid	no	-0.035	diploid	no	0.0466	diploid	no
ENSG00000120948	TARDBP	chr1	11072414	11085796	protein_coding	-0.037	diploid	no	0.1013	diploid	no	0.0485	no	diploid	0.0026	diploid	no	-0.0434	diploid	no	-0.035	diploid	no	0.0466	diploid	no
ENSG00000009724	MASP2	chr1	11086580	11107290	protein_coding	-0.037	diploid	no	0.1013	diploid	no	0.0485	no	diploid	0.0026	diploid	no	-0.0434	diploid	no	-0.035	diploid	no	0.0466	diploid	no
ENSG00000116649	SRM	chr1	11114641	11120081	protein_coding	-0.037	diploid	no	0.1013	diploid	no	0.0485	no	diploid	0.0026	diploid	no	-0.0434	diploid	no	-0.035	diploid	no	0.0466	diploid	no
ENSG00000171824	EXOSC10	chr1	11126675	11159938	protein_coding	-0.037	diploid	no	0.1013	diploid	no	0.0485	no	diploid	0.0026	diploid	no	-0.0434	diploid	no	-0.035	diploid	no	0.0466	diploid	no
ENSG00000226849		chr1	11128528	11133154	antisense	-0.037	diploid	no	0.1013	diploid	no	0.0485	no	diploid	0.0026	diploid	no	-0.0434	diploid	no	-0.035	diploid	no	0.0466	diploid	no
ENSG00000230337		chr1	11159732	11162157	antisense	-0.037	diploid	no	0.1013	diploid	no	0.0485	no	diploid	0.0026	diploid	no	-0.0434	diploid	no	-0.035	diploid	no	0.0466	diploid	no
ENSG00000198793	MTOR	chr1	11166592	11322564	protein_coding	-0.037	diploid	no	0.1013	diploid	no	0.0485	no	diploid	0.0026	diploid	no	-0.0434	diploid	no	-0.035	diploid	no	0.0466	diploid	no
ENSG00000225602	MTOR-AS1	chr1	11203955	11209594	antisense	-0.037	diploid	no	0.1013	diploid	no	0.0485	no	diploid	0.0026	diploid	no	-0.0434	diploid	no	-0.035	diploid	no	0.0466	diploid	no
ENSG00000253086		chr1	11212407	11212509	snRNA	-0.037	diploid	no	0.1013	diploid	no	0.0485	no	diploid	0.0026	diploid	no	-0.0434	diploid	no	-0.035	diploid	no	0.0466	diploid	no
ENSG00000238547		chr1	11229564	11229670	snoRNA	-0.037	diploid	no	0.1013	diploid	no	0.0485	no	diploid	0.0026	diploid	no	-0.0434	diploid	no	-0.035	diploid	no	0.0466	diploid	no
ENSG00000171819	ANGPTL7	chr1	11249398	11256038	protein_coding	-0.037	diploid	no	0.1013	diploid	no	0.0485	no	diploid	0.0026	diploid	no	-0.0434	diploid	no	-0.035	diploid	no	0.0466	diploid	no
ENSG00000207451		chr1	11286311	11286417	snRNA	-0.037	diploid	no	0.1013	diploid	no	0.0485	no	diploid	0.0026	diploid	no	-0.0434	diploid	no	-0.035	diploid	no	0.0466	diploid	no
ENSG00000238173	RPL39P6	chr1	11293020	11293169	pseudogene	-0.037	diploid	no	0.1013	diploid	no	0.0485	no	diploid	0.0026	diploid	no	-0.0434	diploid	no	-0.035	diploid	no	0.0466	diploid	no
ENSG00000120942	UBIAD1	chr1	11333263	11356106	protein_coding	-0.037	diploid	no	0.1013	diploid	no	0.0485	no	diploid	0.0026	diploid	no	-0.0434	diploid	no	-0.035	diploid	no	0.0466	diploid	no
ENSG00000238199		chr1	11338673	11339408	pseudogene	-0.037	diploid	no	0.1013	diploid	no	0.0485	no	diploid	0.0026	diploid	no	-0.0434	diploid	no	-0.035	diploid	no	0.0466	diploid	no
ENSG00000224338		chr1	11485315	11485891	pseudogene	-0.037	diploid	no	0.1013	diploid	no	0.0485	no	diploid	0.0026	diploid	no	-0.0434	diploid	no	-0.035	diploid	no	0.0466	diploid	no
ENSG00000204624	PTCHD2	chr1	11539223	11597641	protein_coding	-0.037	diploid	no	0.1013	diploid	no	0.0485	no	diploid	0.0026	diploid	no	-0.0434	diploid	no	-0.035	diploid	no	0.0466	diploid	no
ENSG00000235643		chr1	11669588	11673412	lincRNA	-0.037	diploid	no	0.1013	diploid	no	0.0485	no	diploid	0.0026	diploid	no	-0.0434	diploid	no	-0.035	diploid	no	0.0466	diploid	no
ENSG00000116661	FBXO2	chr1	11708424	11715842	protein_coding	-0.037	diploid	no	0.1013	diploid	no	0.0485	no	diploid	0.0026	diploid	no	-0.0434	diploid	no	-0.035	diploid	no	0.0466	diploid	no
ENSG00000132879	FBXO44	chr1	11714432	11723384	protein_coding	-0.037	diploid	no	0.1013	diploid	no	0.0485	no	diploid	0.0026	diploid	no	-0.0434	diploid	no	-0.035	diploid	no	0.0466	diploid	no
ENSG00000116663	FBXO6	chr1	11724181	11734411	protein_coding	-0.037	diploid	no	0.1013	diploid	no	0.0485	no	diploid	0.0026	diploid	no	-0.0434	diploid	no	-0.035	diploid	no	0.0466	diploid	no
ENSG00000116670	MAD2L2	chr1	11734538	11751707	protein_coding	-0.037	diploid	no	0.1013	diploid	no	0.0485	no	diploid	0.0026	diploid	no	-0.0434	diploid	no	-0.035	diploid	no	0.0466	diploid	no
ENSG00000162490	DRAXIN	chr1	11751786	11785914	protein_coding	-0.037	diploid	no	0.1013	diploid	no	0.0485	no	diploid	0.0026	diploid	no	-0.0434	diploid	no	-0.035	diploid	no	0.0466	diploid	no
ENSG00000177674	AGTRAP	chr1	11796141	11814859	protein_coding	-0.037	diploid	no	0.1013	diploid	no	0.0485	no	diploid	0.0026	diploid	no	-0.0434	diploid	no	-0.035	diploid	no	0.0466	diploid	no
ENSG00000215910	C1orf167	chr1	11821844	11849642	protein_coding	-0.037	diploid	no	0.1013	diploid	no	0.0485	no	diploid	0.0026	diploid	no	-0.0434	diploid	no	-0.035	diploid	no	0.0466	diploid	no
ENSG00000177553		chr1	11837134	11839676	antisense	-0.037	diploid	no	0.1013	diploid	no	0.0485	no	diploid	0.0026	diploid	no	-0.0434	diploid	no	-0.035	diploid	no	0.0466	diploid	no
ENSG00000177000	MTHFR	chr1	11845780	11866977	protein_coding	-0.037	diploid	no	0.1013	diploid	no	0.0485	no	diploid	0.0026	diploid	no	-0.0434	diploid	no	-0.035	diploid	no	0.0466	diploid	no
ENSG00000011021	CLCN6	chr1	11866207	11903201	protein_coding	-0.037	diploid	no	0.1013	diploid	no	0.0485	no	diploid	0.0026	diploid	no	-0.0434	diploid	no	-0.035	diploid	no	0.0466	diploid	no
ENSG00000236997		chr1	11882854	11883337	antisense	-0.037	diploid	no	0.1013	diploid	no	0.0485	no	diploid	0.0026	diploid	no	-0.0434	diploid	no	-0.035	diploid	no	0.0466	diploid	no
ENSG00000242349	NPPA-AS1	chr1	11901074	11908136	antisense	-0.037	diploid	no	0.1013	diploid	no	0.0485	no	diploid	0.0026	diploid	no	-0.0434	diploid	no	-0.035	diploid	no	0.0466	diploid	no
ENSG00000175206	NPPA	chr1	11905766	11908402	protein_coding	-0.037	diploid	no	0.1013	diploid	no	0.0485	no	diploid	0.0026	diploid	no	-0.0434	diploid	no	-0.035	diploid	no	0.0466	diploid	no
ENSG00000120937	NPPB	chr1	11917521	11918988	protein_coding	-0.037	diploid	no	0.1013	diploid	no	0.0485	no	diploid	0.0026	diploid	no	-0.0434	diploid	no	-0.035	diploid	no	0.0466	diploid	no
ENSG00000224904		chr1	11937827	11940463	pseudogene	-0.037	diploid	no	0.1013	diploid	no	0.0485	no	diploid	0.0026	diploid	no	-0.0434	diploid	no	-0.035	diploid	no	0.0466	diploid	no
ENSG00000199347	RNU5E-1	chr1	11968209	11968328	snRNA	-0.037	diploid	no	0.1013	diploid	no	0.0485	no	diploid	0.0026	diploid	no	-0.0434	diploid	no	-0.035	diploid	no	0.0466	diploid	no
ENSG00000201801	RNU5E-4P	chr1	11969865	11969984	snRNA	-0.037	diploid	no	0.1013	diploid	no	0.0485	no	diploid	0.0026	diploid	no	-0.0434	diploid	no	-0.035	diploid	no	0.0466	diploid	no
ENSG00000116685	KIAA2013	chr1	11979648	11986485	protein_coding	-0.037	diploid	no	0.1013	diploid	no	0.0485	no	diploid	0.0026	diploid	no	-0.0434	diploid	no	-0.035	diploid	no	0.0466	diploid	no
ENSG00000083444	PLOD1	chr1	11994262	12035599	protein_coding	-0.037	diploid	no	0.1013	diploid	no	0.0485	no	diploid	0.0026	diploid	no	-0.0434	diploid	no	-0.035	diploid	no	0.0466	diploid	no
ENSG00000116688	MFN2	chr1	12040238	12073571	protein_coding	-0.037	diploid	no	0.1013	diploid	no	0.0485	no	diploid	0.0026	diploid	no	-0.0434	diploid	no	-0.035	diploid	no	0.0466	diploid	no
ENSG00000116691	MIIP	chr1	12079523	12092102	protein_coding	-0.037	diploid	no	0.1013	diploid	no	0.0485	no	diploid	0.0026	diploid	no	-0.0434	diploid	no	-0.035	diploid	no	0.0466	diploid	no
ENSG00000202461		chr1	12084069	12084181	misc_RNA	-0.037	diploid	no	0.1013	diploid	no	0.0485	no	diploid	0.0026	diploid	no	-0.0434	diploid	no	-0.035	diploid	no	0.0466	diploid	no
ENSG00000243539		chr1	12096799	12097071	misc_RNA	-0.037	diploid	no	0.1013	diploid	no	0.0485	no	diploid	0.0026	diploid	no	-0.0434	diploid	no	-0.035	diploid	no	0.0466	diploid	no
ENSG00000120949	TNFRSF8	chr1	12123434	12204264	protein_coding	-0.037	diploid	no	0.1013	diploid	no	0.0485	no	diploid	0.0026	diploid	no	-0.0434	diploid	no	-0.035	diploid	no	0.0466	diploid	no
ENSG00000201135		chr1	12137938	12138041	snRNA	-0.037	diploid	no	0.1013	diploid	no	0.0485	no	diploid	0.0026	diploid	no	-0.0434	diploid	no	-0.035	diploid	no	0.0466	diploid	no
ENSG00000227875		chr1	12140308	12140605	pseudogene	-0.037	diploid	no	0.1013	diploid	no	0.0485	no	diploid	0.0026	diploid	no	-0.0434	diploid	no	-0.035	diploid	no	0.0466	diploid	no
ENSG00000028137	TNFRSF1B	chr1	12227060	12269285	protein_coding	-0.037	diploid	no	0.1013	diploid	no	0.0485	no	diploid	0.0026	diploid	no	-0.0434	diploid	no	-0.035	diploid	no	0.0466	diploid	no
ENSG00000263676	MIR4632	chr1	12251770	12251830	miRNA	-0.037	diploid	no	0.1013	diploid	no	0.0485	no	diploid	0.0026	diploid	no	-0.0434	diploid	no	-0.035	diploid	no	0.0466	diploid	no
ENSG00000225196		chr1	12280849	12281166	pseudogene	-0.037	diploid	no	0.1013	diploid	no	0.0485	no	diploid	0.0026	diploid	no	-0.0434	diploid	no	-0.035	diploid	no	0.0466	diploid	no
ENSG00000252969		chr1	12281205	12281328	snoRNA	-0.037	diploid	no	0.1013	diploid	no	0.0485	no	diploid	0.0026	diploid	no	-0.0434	diploid	no	-0.035	diploid	no	0.0466	diploid	no
ENSG00000048707	VPS13D	chr1	12290124	12572099	protein_coding	-0.037	diploid	no	0.1013	diploid	no	0.0485	no	diploid	0.0026	diploid	no	-0.0434	diploid	no	-0.035	diploid	no	0.0466	diploid	no
ENSG00000239149	SNORA59A	chr1	12567300	12567451	snoRNA	-0.037	diploid	no	0.1013	diploid	no	0.0485	no	diploid	0.0026	diploid	no	-0.0434	diploid	no	-0.035	diploid	no	0.0466	diploid	no
ENSG00000229484		chr1	12587766	12588462	lincRNA	-0.037	diploid	no	0.1013	diploid	no	0.0485	no	diploid	0.0026	diploid	no	-0.0434	diploid	no	-0.035	diploid	no	0.0466	diploid	no
ENSG00000162496	DHRS3	chr1	12627939	12677737	protein_coding	-0.037	diploid	no	0.1013	diploid	no	0.0485	no	diploid	0.0026	diploid	no	-0.0434	diploid	no	-0.035	diploid	no	0.0466	diploid	no
ENSG00000221340		chr1	12630000	12630100	snRNA	-0.037	diploid	no	0.1013	diploid	no	0.0485	no	diploid	0.0026	diploid	no	-0.0434	diploid	no	-0.035	diploid	no	0.0466	diploid	no
ENSG00000204518	AADACL4	chr1	12704566	12727097	protein_coding	-0.037	diploid	no	0.1013	diploid	no	0.0485	no	diploid	0.0026	diploid	no	-0.0434	diploid	no	-0.035	diploid	no	0.0466	diploid	no
ENSG00000226166		chr1	12752923	12753027	pseudogene	-0.037	diploid	no	0.1013	diploid	no	0.0485	no	diploid	0.0026	diploid	no	-0.0434	diploid	no	-0.035	diploid	no	0.0466	diploid	no
ENSG00000188984	AADACL3	chr1	12776118	12788726	protein_coding	-0.037	diploid	no	0.1013	diploid	no	0.0485	no	diploid	0.0026	diploid	no	-0.0434	diploid	no	-0.035	diploid	no	0.0466	diploid	no
ENSG00000238771		chr1	12799693	12799796	snoRNA	-0.037	diploid	no	0.1013	diploid	no	0.0485	no	diploid	0.0026	diploid	no	-0.0434	diploid	no	-0.035	diploid	no	0.0466	diploid	no
ENSG00000157330	C1orf158	chr1	12806163	12823847	protein_coding	-0.037	diploid	no	0.1013	diploid	no	0.0485	no	diploid	0.0026	diploid	no	-0.0434	diploid	no	-0.035	diploid	no	0.0466	diploid	no
ENSG00000116726	PRAMEF12	chr1	12834984	12838049	protein_coding	-0.037	diploid	no	0.1013	diploid	no	0.0485	no	diploid	0.0026	diploid	no	-0.0434	diploid	no	-0.035	diploid	no	0.0466	diploid	no
ENSG00000116721	PRAMEF1	chr1	12851546	12856777	protein_coding	-0.037	diploid	no	0.1013	diploid	no	0.0485	no	diploid	0.0026	diploid	no	-0.0434	diploid	no	-0.035	diploid	no	0.0466	diploid	no
ENSG00000228338		chr1	12882549	12883022	lincRNA	-0.037	diploid	no	0.1013	diploid	no	0.0485	no	diploid	0.0026	diploid	no	-0.0434	diploid	no	-0.035	diploid	no	0.0466	diploid	no
ENSG00000204513	PRAMEF11	chr1	12884468	12891264	protein_coding	-0.037	diploid	no	0.1013	diploid	no	0.0485	no	diploid	0.0026	diploid	no	-0.0434	diploid	no	-0.035	diploid	no	0.0466	diploid	no
ENSG00000231103		chr1	12897978	12901210	pseudogene	-0.037	diploid	no	0.1013	diploid	no	0.0485	no	diploid	0.0026	diploid	no	-0.0434	diploid	no	-0.035	diploid	no	0.0466	diploid	no
ENSG00000179172	HNRNPCL1	chr1	12907261	12908578	protein_coding	-0.037	diploid	no	0.1013	diploid	no	0.0485	no	diploid	0.0026	diploid	no	-0.0434	diploid	no	-0.035	diploid	no	0.0466	diploid	no
ENSG00000120952	PRAMEF2	chr1	12916941	12921764	protein_coding	-0.037	diploid	no	0.1013	diploid	no	0.0485	no	diploid	0.0026	diploid	no	-0.0434	diploid	no	-0.035	diploid	no	0.0466	diploid	no
ENSG00000243073	PRAMEF4	chr1	12939045	12946025	protein_coding	-0.037	diploid	no	0.1013	diploid	no	0.0485	no	diploid	0.0026	diploid	no	-0.0434	diploid	no	-0.035	diploid	no	0.0466	diploid	no
ENSG00000187545	PRAMEF10	chr1	12952727	12958101	protein_coding	-0.037	diploid	no	0.1013	diploid	no	0.0485	no	diploid	0.0026	diploid	no	-0.0434	diploid	no	-0.035	diploid	no	0.0466	diploid	no
ENSG00000204510	PRAMEF7	chr1	12976450	12980569	protein_coding	-0.037	diploid	no	0.1013	diploid	no	0.0485	no	diploid	0.0026	diploid	no	-0.0434	diploid	no	-0.035	diploid	no	0.0466	diploid	no
ENSG00000207434		chr1	12982374	12982480	snRNA	-0.037	diploid	no	0.1013	diploid	no	0.0485	no	diploid	0.0026	diploid	no	-0.0434	diploid	no	-0.035	diploid	no	0.0466	diploid	no
ENSG00000234064		chr1	12985990	12988081	pseudogene	-0.037	diploid	no	0.1013	diploid	no	0.0485	no	diploid	0.0026	diploid	no	-0.0434	diploid	no	-0.035	diploid	no	0.0466	diploid	no
ENSG00000232423	PRAMEF6	chr1	12998181	13117751	protein_coding	-0.037	diploid	no	0.1013	diploid	no	0.0485	no	diploid	0.0026	diploid	no	-0.0434	diploid	no	-0.035	diploid	no	0.0466	diploid	no
ENSG00000250894		chr1	13012966	13015755	pseudogene	-0.037	diploid	no	0.1013	diploid	no	0.0485	no	diploid	0.0026	diploid	no	-0.0434	diploid	no	-0.035	diploid	no	0.0466	diploid	no
ENSG00000204508	PRAMEF22	chr1	13035543	13038381	protein_coding	-0.037	diploid	no	0.1013	diploid	no	0.0485	no	diploid	0.0026	diploid	no	-0.0434	diploid	no	-0.035	diploid	no	0.0466	diploid	no
ENSG00000239810		chr1	13052394	13052998	protein_coding	-0.037	diploid	no	0.1013	diploid	no	0.0485	no	diploid	0.0026	diploid	no	-0.0434	diploid	no	-0.035	diploid	no	0.0466	diploid	no
ENSG00000250113		chr1	13123246	13126086	pseudogene	-0.037	diploid	no	0.1013	diploid	no	0.0485	no	diploid	0.0026	diploid	no	-0.0434	diploid	no	-0.035	diploid	no	0.0466	diploid	no
ENSG00000204505		chr1	13140456	13145000	pseudogene	-0.037	diploid	no	0.1013	diploid	no	0.0485	no	diploid	0.0026	diploid	no	-0.0434	diploid	no	-0.035	diploid	no	0.0466	diploid	no
ENSG00000233336		chr1	13146777	13147256	lincRNA	-0.037	diploid	no	0.1013	diploid	no	0.0485	no	diploid	0.0026	diploid	no	-0.0434	diploid	no	-0.035	diploid	no	0.0466	diploid	no
ENSG00000229978		chr1	13162645	13165443	pseudogene	-0.037	diploid	no	0.1013	diploid	no	0.0485	no	diploid	0.0026	diploid	no	-0.0434	diploid	no	-0.035	diploid	no	0.0466	diploid	no
ENSG00000236179		chr1	13171871	13173157	pseudogene	-0.037	diploid	no	0.1013	diploid	no	0.0485	no	diploid	0.0026	diploid	no	-0.0434	diploid	no	-0.035	diploid	no	0.0466	diploid	no
ENSG00000179412		chr1	13182960	13184326	pseudogene	-0.037	diploid	no	0.1013	diploid	no	0.0485	no	diploid	0.0026	diploid	no	-0.0434	diploid	no	-0.035	diploid	no	0.0466	diploid	no
ENSG00000224199		chr1	13196270	13199067	pseudogene	-0.037	diploid	no	0.1013	diploid	no	0.0485	no	diploid	0.0026	diploid	no	-0.0434	diploid	no	-0.035	diploid	no	0.0466	diploid	no
ENSG00000229571		chr1	13216356	13219581	protein_coding	-0.037	diploid	no	0.1013	diploid	no	0.0485	no	diploid	0.0026	diploid	no	-0.0434	diploid	no	-0.035	diploid	no	0.0466	diploid	no
ENSG00000204503	PRAMEF3	chr1	13328196	13331692	protein_coding	-0.037	diploid	no	0.1013	diploid	no	0.0485	no	diploid	0.0026	diploid	no	-0.0434	diploid	no	-0.035	diploid	no	0.0466	diploid	no
ENSG00000233394		chr1	13351482	13354323	pseudogene	-0.037	diploid	no	0.1013	diploid	no	0.0485	no	diploid	0.0026	diploid	no	-0.0434	diploid	no	-0.035	diploid	no	0.0466	diploid	no
ENSG00000204502	PRAMEF5	chr1	13359819	13369057	protein_coding	-0.037	diploid	no	0.1013	diploid	no	0.0485	no	diploid	0.0026	diploid	no	-0.0434	diploid	no	-0.035	diploid	no	0.0466	diploid	no
ENSG00000231219		chr1	13379149	13381237	pseudogene	-0.037	diploid	no	0.1013	diploid	no	0.0485	no	diploid	0.0026	diploid	no	-0.0434	diploid	no	-0.035	diploid	no	0.0466	diploid	no
ENSG00000207511		chr1	13384735	13384841	snRNA	-0.037	diploid	no	0.1013	diploid	no	0.0485	no	diploid	0.0026	diploid	no	-0.0434	diploid	no	-0.035	diploid	no	0.0466	diploid	no
ENSG00000235800		chr1	13385417	13385903	lincRNA	-0.037	diploid	no	0.1013	diploid	no	0.0485	no	diploid	0.0026	diploid	no	-0.0434	diploid	no	-0.035	diploid	no	0.0466	diploid	no
ENSG00000182330	PRAMEF8	chr1	13386646	13390765	protein_coding	-0.037	diploid	no	0.1013	diploid	no	0.0485	no	diploid	0.0026	diploid	no	-0.0434	diploid	no	-0.035	diploid	no	0.0466	diploid	no
ENSG00000237700		chr1	13411551	13414482	pseudogene	-0.037	diploid	no	0.1013	diploid	no	0.0485	no	diploid	0.0026	diploid	no	-0.0434	diploid	no	-0.035	diploid	no	0.0466	diploid	no
ENSG00000204501	PRAMEF9	chr1	13421176	13428191	protein_coding	-0.037	diploid	no	0.1013	diploid	no	0.0485	no	diploid	0.0026	diploid	no	-0.0434	diploid	no	-0.035	diploid	no	0.0466	diploid	no
ENSG00000228229		chr1	13429634	13430107	antisense	-0.037	diploid	no	0.1013	diploid	no	0.0485	no	diploid	0.0026	diploid	no	-0.0434	diploid	no	-0.035	diploid	no	0.0466	diploid	no
ENSG00000204495	PRAMEF13	chr1	13447414	13452656	protein_coding	-0.037	diploid	no	0.1013	diploid	no	0.0485	no	diploid	0.0026	diploid	no	-0.0434	diploid	no	-0.035	diploid	no	0.0466	diploid	no
ENSG00000204491	PRAMEF18	chr1	13474053	13477569	protein_coding	-0.037	diploid	no	0.1013	diploid	no	0.0485	no	diploid	0.0026	diploid	no	-0.0434	diploid	no	-0.035	diploid	no	0.0466	diploid	no
ENSG00000204488	PRAMEF16	chr1	13495254	13498260	protein_coding	-0.037	diploid	no	0.1013	diploid	no	0.0485	no	diploid	0.0026	diploid	no	-0.0434	diploid	no	-0.035	diploid	no	0.0466	diploid	no
ENSG00000204486	PRAMEF21	chr1	13516066	13526943	protein_coding	-0.037	diploid	no	0.1013	diploid	no	0.0485	no	diploid	0.0026	diploid	no	-0.0434	diploid	no	-0.035	diploid	no	0.0466	diploid	no
ENSG00000204485		chr1	13607431	13611550	pseudogene	-0.037	diploid	no	0.1013	diploid	no	0.0485	no	diploid	0.0026	diploid	no	-0.0434	diploid	no	-0.035	diploid	no	0.0466	diploid	no
ENSG00000224581		chr1	13632348	13635279	pseudogene	-0.037	diploid	no	0.1013	diploid	no	0.0485	no	diploid	0.0026	diploid	no	-0.0434	diploid	no	-0.035	diploid	no	0.0466	diploid	no
ENSG00000157358	PRAMEF15	chr1	13641973	13648988	protein_coding	-0.037	diploid	no	0.1013	diploid	no	0.0485	no	diploid	0.0026	diploid	no	-0.0434	diploid	no	-0.035	diploid	no	0.0466	diploid	no
ENSG00000236652		chr1	13650431	13650910	antisense	-0.037	diploid	no	0.1013	diploid	no	0.0485	no	diploid	0.0026	diploid	no	-0.0434	diploid	no	-0.035	diploid	no	0.0466	diploid	no
ENSG00000204481	PRAMEF14	chr1	13668269	13673511	protein_coding	-0.037	diploid	no	0.1013	diploid	no	0.0485	no	diploid	0.0026	diploid	no	-0.0434	diploid	no	-0.035	diploid	no	0.0466	diploid	no
ENSG00000204480	PRAMEF19	chr1	13694889	13698405	protein_coding	-0.037	diploid	no	0.1013	diploid	no	0.0485	no	diploid	0.0026	diploid	no	-0.0434	diploid	no	-0.035	diploid	no	0.0466	diploid	no
ENSG00000204479	PRAMEF17	chr1	13716088	13719064	protein_coding	-0.037	diploid	no	0.1013	diploid	no	0.0485	no	diploid	0.0026	diploid	no	-0.0434	diploid	no	-0.035	diploid	no	0.0466	diploid	no
ENSG00000204478	PRAMEF20	chr1	13736907	13747803	protein_coding	-0.037	diploid	no	0.1013	diploid	no	0.0485	no	diploid	0.0026	diploid	no	-0.0434	diploid	no	-0.035	diploid	no	0.0466	diploid	no
ENSG00000162494	LRRC38	chr1	13801445	13840543	protein_coding	-0.037	diploid	no	0.1013	diploid	no	0.0485	no	diploid	0.0026	diploid	no	-0.0434	diploid	no	-0.035	diploid	no	0.0466	diploid	no
ENSG00000259961		chr1	13839715	13842765	processed_transcript	-0.037	diploid	no	0.1013	diploid	no	0.0485	no	diploid	0.0026	diploid	no	-0.0434	diploid	no	-0.035	diploid	no	0.0466	diploid	no
ENSG00000215909		chr1	13881496	13882189	pseudogene	-0.037	diploid	no	0.1013	diploid	no	0.0485	no	diploid	0.0026	diploid	no	-0.0434	diploid	no	-0.035	diploid	no	0.0466	diploid	no
ENSG00000162493	PDPN	chr1	13909960	13944452	protein_coding	-0.037	diploid	no	0.1013	diploid	no	0.0485	no	diploid	0.0026	diploid	no	-0.0434	diploid	no	-0.035	diploid	no	0.0466	diploid	no
ENSG00000222952	RNA5SP41	chr1	13949679	13949779	rRNA	-0.037	diploid	no	0.1013	diploid	no	0.0485	no	diploid	0.0026	diploid	no	-0.0434	diploid	no	-0.035	diploid	no	0.0466	diploid	no
ENSG00000266358		chr1	13950397	13950497	miRNA	-0.037	diploid	no	0.1013	diploid	no	0.0485	no	diploid	0.0026	diploid	no	-0.0434	diploid	no	-0.035	diploid	no	0.0466	diploid	no
ENSG00000237445		chr1	13983806	13987033	lincRNA	-0.037	diploid	no	0.1013	diploid	no	0.0485	no	diploid	0.0026	diploid	no	-0.0434	diploid	no	-0.035	diploid	no	0.0466	diploid	no
ENSG00000253085		chr1	14022565	14022694	snoRNA	-0.037	diploid	no	0.1013	diploid	no	0.0485	no	diploid	0.0026	diploid	no	-0.0434	diploid	no	-0.035	diploid	no	0.0466	diploid	no
ENSG00000116731	PRDM2	chr1	14026693	14151560	protein_coding	-0.037	diploid	no	0.1013	diploid	no	0.0485	no	diploid	0.0026	diploid	no	-0.0434	diploid	no	-0.035	diploid	no	0.0466	diploid	no
ENSG00000227612		chr1	14104760	14105625	antisense	-0.037	diploid	no	0.1013	diploid	no	0.0485	no	diploid	0.0026	diploid	no	-0.0434	diploid	no	-0.035	diploid	no	0.0466	diploid	no
ENSG00000218328	C1orf196	chr1	14219052	14507087	protein_coding	-0.037	diploid	no	0.1013	diploid	no	0.0485	no	diploid	0.0026	diploid	no	-0.0434	diploid	no	-0.035	diploid	no	0.0466	diploid	no
ENSG00000252151		chr1	14450728	14450830	snRNA	-0.037	diploid	no	0.1013	diploid	no	0.0485	no	diploid	0.0026	diploid	no	-0.0434	diploid	no	-0.035	diploid	no	0.0466	diploid	no
ENSG00000231606		chr1	14548386	14549613	lincRNA	-0.037	diploid	no	0.1013	diploid	no	0.0485	no	diploid	0.0026	diploid	no	-0.0434	diploid	no	-0.035	diploid	no	0.0466	diploid	no
ENSG00000234593		chr1	14675450	14677518	lincRNA	-0.037	diploid	no	0.1013	diploid	no	0.0485	no	diploid	0.0026	diploid	no	-0.0434	diploid	no	-0.035	diploid	no	0.0466	diploid	no
ENSG00000189337	KAZN	chr1	14925200	15444539	protein_coding	-0.037	diploid	no	0.1013	diploid	no	0.0485	no	diploid	0.0026	diploid	no	-0.0434	diploid	no	-0.035	diploid	no	0.0466	diploid	no
ENSG00000235829	TBCAP2	chr1	15018625	15019109	pseudogene	-0.037	diploid	no	0.1013	diploid	no	0.0485	no	diploid	0.0026	diploid	no	-0.0434	diploid	no	-0.035	diploid	no	0.0466	diploid	no
ENSG00000175147	C1orf126	chr1	15442448	15478960	lincRNA	-0.037	diploid	no	0.1013	diploid	no	0.0485	no	diploid	0.0026	diploid	no	-0.0434	diploid	no	-0.035	diploid	no	0.0466	diploid	no
ENSG00000171729	TMEM51	chr1	15479028	15546974	protein_coding	-0.037	diploid	no	0.1013	diploid	no	0.0485	no	diploid	0.0026	diploid	no	-0.0434	diploid	no	-0.035	diploid	no	0.0466	diploid	no
ENSG00000204464	C1orf195	chr1	15490840	15497813	protein_coding	-0.037	diploid	no	0.1013	diploid	no	0.0485	no	diploid	0.0026	diploid	no	-0.0434	diploid	no	-0.035	diploid	no	0.0466	diploid	no
ENSG00000215720		chr1	15518324	15519341	pseudogene	-0.037	diploid	no	0.1013	diploid	no	0.0485	no	diploid	0.0026	diploid	no	-0.0434	diploid	no	-0.035	diploid	no	0.0466	diploid	no
ENSG00000142621	FHAD1	chr1	15573768	15726858	protein_coding	-0.037	diploid	no	0.1013	diploid	no	0.0485	no	diploid	0.0026	diploid	no	-0.0434	diploid	no	-0.035	diploid	no	0.0466	diploid	no
ENSG00000233485		chr1	15653176	15670372	antisense	-0.037	diploid	no	0.1013	diploid	no	0.0485	no	diploid	0.0026	diploid	no	-0.0434	diploid	no	-0.035	diploid	no	0.0466	diploid	no
ENSG00000236045		chr1	15660662	15661960	antisense	-0.037	diploid	no	0.1013	diploid	no	0.0485	no	diploid	0.0026	diploid	no	-0.0434	diploid	no	-0.035	diploid	no	0.0466	diploid	no
ENSG00000228140		chr1	15729475	15735929	lincRNA	-0.037	diploid	no	0.1013	diploid	no	0.0485	no	diploid	0.0026	diploid	no	-0.0434	diploid	no	-0.035	diploid	no	0.0466	diploid	no
ENSG00000142634	EFHD2	chr1	15736391	15756839	protein_coding	-0.037	diploid	no	0.1013	diploid	no	0.0485	no	diploid	0.0026	diploid	no	-0.0434	diploid	no	-0.035	diploid	no	0.0466	diploid	no
ENSG00000162438	CTRC	chr1	15764935	15775737	protein_coding	-0.037	diploid	no	0.1013	diploid	no	0.0485	no	diploid	0.0026	diploid	no	-0.0434	diploid	no	-0.035	diploid	no	0.0466	diploid	no
ENSG00000142615	CELA2A	chr1	15783223	15798586	protein_coding	-0.037	diploid	no	0.1013	diploid	no	0.0485	no	diploid	0.0026	diploid	no	-0.0434	diploid	no	-0.035	diploid	no	0.0466	diploid	no
ENSG00000215704	CELA2B	chr1	15792404	15817895	protein_coding	-0.037	diploid	no	0.1013	diploid	no	0.0485	no	diploid	0.0026	diploid	no	-0.0434	diploid	no	-0.035	diploid	no	0.0466	diploid	no
ENSG00000132906	CASP9	chr1	15817327	15853029	protein_coding	-0.037	diploid	no	0.1013	diploid	no	0.0485	no	diploid	0.0026	diploid	no	-0.0434	diploid	no	-0.035	diploid	no	0.0466	diploid	no
ENSG00000116138	DNAJC16	chr1	15853308	15918874	protein_coding	-0.037	diploid	no	0.1013	diploid	no	0.0485	no	diploid	0.0026	diploid	no	-0.0434	diploid	no	-0.035	diploid	no	0.0466	diploid	no
ENSG00000251866		chr1	15868660	15868799	snoRNA	-0.037	diploid	no	0.1013	diploid	no	0.0485	no	diploid	0.0026	diploid	no	-0.0434	diploid	no	-0.035	diploid	no	0.0466	diploid	no
ENSG00000116771	AGMAT	chr1	15898848	15911605	protein_coding	-0.037	diploid	no	0.1013	diploid	no	0.0485	no	diploid	0.0026	diploid	no	-0.0434	diploid	no	-0.035	diploid	no	0.0466	diploid	no
ENSG00000237301		chr1	15912631	15930121	lincRNA	-0.037	diploid	no	0.1013	diploid	no	0.0485	no	diploid	0.0026	diploid	no	-0.0434	diploid	no	-0.035	diploid	no	0.0466	diploid	no
ENSG00000235084	CHCHD2P6	chr1	15931077	15931538	pseudogene	-0.037	diploid	no	0.1013	diploid	no	0.0485	no	diploid	0.0026	diploid	no	-0.0434	diploid	no	-0.035	diploid	no	0.0466	diploid	no
ENSG00000252417		chr1	15934573	15934640	snRNA	-0.037	diploid	no	0.1013	diploid	no	0.0485	no	diploid	0.0026	diploid	no	-0.0434	diploid	no	-0.035	diploid	no	0.0466	diploid	no
ENSG00000236500		chr1	15941138	15941362	pseudogene	-0.037	diploid	no	0.1013	diploid	no	0.0485	no	diploid	0.0026	diploid	no	-0.0434	diploid	no	-0.035	diploid	no	0.0466	diploid	no
ENSG00000197312	DDI2	chr1	15943995	15995539	protein_coding	-0.037	diploid	no	0.1013	diploid	no	0.0485	no	diploid	0.0026	diploid	no	-0.0434	diploid	no	-0.035	diploid	no	0.0466	diploid	no
ENSG00000215695	RSC1A1	chr1	15986364	15988217	protein_coding	-0.037	diploid	no	0.1013	diploid	no	0.0485	no	diploid	0.0026	diploid	no	-0.0434	diploid	no	-0.035	diploid	no	0.0466	diploid	no
ENSG00000116786	PLEKHM2	chr1	16010827	16061264	protein_coding	-0.037	diploid	no	0.1013	diploid	no	0.0485	no	diploid	0.0026	diploid	no	-0.0434	diploid	no	-0.035	diploid	no	0.0466	diploid	no
ENSG00000264048		chr1	16010967	16011053	miRNA	-0.037	diploid	no	0.1013	diploid	no	0.0485	no	diploid	0.0026	diploid	no	-0.0434	diploid	no	-0.035	diploid	no	0.0466	diploid	no
ENSG00000237938		chr1	16049214	16063391	antisense	-0.037	diploid	no	0.1013	diploid	no	0.0485	no	diploid	0.0026	diploid	no	-0.0434	diploid	no	-0.035	diploid	no	0.0466	diploid	no
ENSG00000162461	SLC25A34	chr1	16062900	16067891	protein_coding	-0.037	diploid	no	0.1013	diploid	no	0.0485	no	diploid	0.0026	diploid	no	-0.0434	diploid	no	-0.035	diploid	no	0.0466	diploid	no
ENSG00000224459		chr1	16066546	16076391	antisense	-0.037	diploid	no	0.1013	diploid	no	0.0485	no	diploid	0.0026	diploid	no	-0.0434	diploid	no	-0.035	diploid	no	0.0466	diploid	no
ENSG00000162460	TMEM82	chr1	16068917	16074477	protein_coding	-0.037	diploid	no	0.1013	diploid	no	0.0485	no	diploid	0.0026	diploid	no	-0.0434	diploid	no	-0.035	diploid	no	0.0466	diploid	no
ENSG00000162458	FBLIM1	chr1	16083102	16113089	protein_coding	-0.037	diploid	no	0.1013	diploid	no	0.0485	no	diploid	0.0026	diploid	no	-0.0434	diploid	no	-0.035	diploid	no	0.0466	diploid	no
ENSG00000224321		chr1	16119291	16119780	pseudogene	-0.037	diploid	no	0.1013	diploid	no	0.0485	no	diploid	0.0026	diploid	no	-0.0434	diploid	no	-0.035	diploid	no	0.0466	diploid	no
ENSG00000233954		chr1	16133679	16134194	pseudogene	-0.037	diploid	no	0.1013	diploid	no	0.0485	no	diploid	0.0026	diploid	no	-0.0434	diploid	no	-0.035	diploid	no	0.0466	diploid	no
ENSG00000178715		chr1	16154724	16155167	pseudogene	-0.037	diploid	no	0.1013	diploid	no	0.0485	no	diploid	0.0026	diploid	no	-0.0434	diploid	no	-0.035	diploid	no	0.0466	diploid	no
ENSG00000179743		chr1	16160560	16174642	lincRNA	-0.037	diploid	no	0.1013	diploid	no	0.0485	no	diploid	0.0026	diploid	no	-0.0434	diploid	no	-0.035	diploid	no	0.0466	diploid	no
ENSG00000065526	SPEN	chr1	16174359	16266955	protein_coding	-0.037	diploid	no	0.1013	diploid	no	0.0485	no	diploid	0.0026	diploid	no	-0.0434	diploid	no	-0.035	diploid	no	0.0466	diploid	no
ENSG00000238818		chr1	16237392	16237492	snoRNA	-0.037	diploid	no	0.1013	diploid	no	0.0485	no	diploid	0.0026	diploid	no	-0.0434	diploid	no	-0.035	diploid	no	0.0466	diploid	no
ENSG00000116809	ZBTB17	chr1	16268364	16302627	protein_coding	-0.037	diploid	no	0.1013	diploid	no	0.0485	no	diploid	0.0026	diploid	no	-0.0434	diploid	no	-0.035	diploid	no	0.0466	diploid	no
ENSG00000234607		chr1	16296124	16296691	pseudogene	-0.037	diploid	no	0.1013	diploid	no	0.0485	no	diploid	0.0026	diploid	no	-0.0434	diploid	no	-0.035	diploid	no	0.0466	diploid	no
ENSG00000231353		chr1	16314677	16314936	pseudogene	-0.037	diploid	no	0.1013	diploid	no	0.0485	no	diploid	0.0026	diploid	no	-0.0434	diploid	no	-0.035	diploid	no	0.0466	diploid	no
ENSG00000224966	TBC1D3P6	chr1	16316366	16321246	pseudogene	-0.037	diploid	no	0.1013	diploid	no	0.0485	no	diploid	0.0026	diploid	no	-0.0434	diploid	no	-0.035	diploid	no	0.0466	diploid	no
ENSG00000183888	C1orf64	chr1	16330731	16335302	protein_coding	-0.037	diploid	no	0.1013	diploid	no	0.0485	no	diploid	0.0026	diploid	no	-0.0434	diploid	no	-0.035	diploid	no	0.0466	diploid	no
ENSG00000233078		chr1	16332655	16333166	antisense	-0.037	diploid	no	0.1013	diploid	no	0.0485	no	diploid	0.0026	diploid	no	-0.0434	diploid	no	-0.035	diploid	no	0.0466	diploid	no
ENSG00000173641	HSPB7	chr1	16340523	16346089	protein_coding	-0.037	diploid	no	0.1013	diploid	no	0.0485	no	diploid	0.0026	diploid	no	-0.0434	diploid	no	-0.035	diploid	no	0.0466	diploid	no
ENSG00000186510	CLCNKA	chr1	16345330	16360545	protein_coding	-0.037	diploid	no	0.1013	diploid	no	0.0485	no	diploid	0.0026	diploid	no	-0.0434	diploid	no	-0.035	diploid	no	0.0466	diploid	no
ENSG00000232456		chr1	16361673	16366524	pseudogene	-0.037	diploid	no	0.1013	diploid	no	0.0485	no	diploid	0.0026	diploid	no	-0.0434	diploid	no	-0.035	diploid	no	0.0466	diploid	no
ENSG00000184908	CLCNKB	chr1	16370272	16383803	protein_coding	-0.037	diploid	no	0.1013	diploid	no	0.0485	no	diploid	0.0026	diploid	no	-0.0434	diploid	no	-0.035	diploid	no	0.0466	diploid	no
ENSG00000185519	FAM131C	chr1	16384264	16400127	protein_coding	-0.037	diploid	no	0.1013	diploid	no	0.0485	no	diploid	0.0026	diploid	no	-0.0434	diploid	no	-0.035	diploid	no	0.0466	diploid	no
ENSG00000142627	EPHA2	chr1	16450832	16482582	protein_coding	-0.037	diploid	no	0.1013	diploid	no	0.0485	no	diploid	0.0026	diploid	no	-0.0434	diploid	no	-0.035	diploid	no	0.0466	diploid	no
ENSG00000227959		chr1	16481706	16483824	antisense	-0.037	diploid	no	0.1013	diploid	no	0.0485	no	diploid	0.0026	diploid	no	-0.0434	diploid	no	-0.035	diploid	no	0.0466	diploid	no
ENSG00000224621		chr1	16485761	16488378	antisense	-0.037	diploid	no	0.1013	diploid	no	0.0485	no	diploid	0.0026	diploid	no	-0.0434	diploid	no	-0.035	diploid	no	0.0466	diploid	no
ENSG00000142632	ARHGEF19	chr1	16524349	16539140	protein_coding	-0.037	diploid	no	0.1013	diploid	no	0.0485	no	diploid	0.0026	diploid	no	-0.0434	diploid	no	-0.035	diploid	no	0.0466	diploid	no
ENSG00000234166	ARHGEF19-AS1	chr1	16524349	16524852	antisense	-0.037	diploid	no	0.1013	diploid	no	0.0485	no	diploid	0.0026	diploid	no	-0.0434	diploid	no	-0.035	diploid	no	0.0466	diploid	no
ENSG00000237276	ANO7L1	chr1	16542404	16543823	protein_coding	-0.037	diploid	no	0.1013	diploid	no	0.0485	no	diploid	0.0026	diploid	no	-0.0434	diploid	no	-0.035	diploid	no	0.0466	diploid	no
ENSG00000132881	RSG1	chr1	16555170	16563495	protein_coding	-0.037	diploid	no	0.1013	diploid	no	0.0485	no	diploid	0.0026	diploid	no	-0.0434	diploid	no	-0.035	diploid	no	0.0466	diploid	no
ENSG00000204377	C1orf134	chr1	16555170	16556094	protein_coding	-0.037	diploid	no	0.1013	diploid	no	0.0485	no	diploid	0.0026	diploid	no	-0.0434	diploid	no	-0.035	diploid	no	0.0466	diploid	no
ENSG00000233929	MT1XP1	chr1	16567708	16567893	pseudogene	-0.037	diploid	no	0.1013	diploid	no	0.0485	no	diploid	0.0026	diploid	no	-0.0434	diploid	no	-0.035	diploid	no	0.0466	diploid	no
ENSG00000037637	FBXO42	chr1	16573334	16678949	protein_coding	-0.037	diploid	no	0.1013	diploid	no	0.0485	no	diploid	0.0026	diploid	no	-0.0434	diploid	no	-0.035	diploid	no	0.0466	diploid	no
ENSG00000055070	SZRD1	chr1	16679070	16724640	protein_coding	-0.037	diploid	no	0.1013	diploid	no	0.0485	no	diploid	0.0026	diploid	no	-0.0434	diploid	no	-0.035	diploid	no	0.0466	diploid	no
ENSG00000226457		chr1	16695645	16696025	pseudogene	-0.037	diploid	no	0.1013	diploid	no	0.0485	no	diploid	0.0026	diploid	no	-0.0434	diploid	no	-0.035	diploid	no	0.0466	diploid	no
ENSG00000187144	SPATA21	chr1	16713612	16763919	protein_coding	-0.037	diploid	no	0.1013	diploid	no	0.0485	no	diploid	0.0026	diploid	no	-0.0434	diploid	no	-0.035	diploid	no	0.0466	diploid	no
ENSG00000157191	NECAP2	chr1	16767167	16786573	protein_coding	-0.037	diploid	no	0.1013	diploid	no	0.0485	no	diploid	0.0026	diploid	no	-0.0434	diploid	no	-0.035	diploid	no	0.0466	diploid	no
ENSG00000226029		chr1	16787443	16794976	lincRNA	-0.037	diploid	no	0.1013	diploid	no	0.0485	no	diploid	0.0026	diploid	no	-0.0434	diploid	no	-0.035	diploid	no	0.0466	diploid	no
ENSG00000080947	CROCCP3	chr1	16793931	16825752	pseudogene	-0.037	diploid	no	0.1013	diploid	no	0.0485	no	diploid	0.0026	diploid	no	-0.0434	diploid	no	-0.035	diploid	no	0.0466	diploid	no
ENSG00000206652	RNU1-1	chr1	16840617	16840780	snRNA	-0.037	diploid	no	0.1013	diploid	no	0.0485	no	diploid	0.0026	diploid	no	-0.0434	diploid	no	-0.035	diploid	no	0.0466	diploid	no
ENSG00000261135		chr1	16841140	16842249	lincRNA	-0.037	diploid	no	0.1013	diploid	no	0.0485	no	diploid	0.0026	diploid	no	-0.0434	diploid	no	-0.035	diploid	no	0.0466	diploid	no
ENSG00000224174		chr1	16847189	16848303	lincRNA	-0.037	diploid	no	0.1013	diploid	no	0.0485	no	diploid	0.0026	diploid	no	-0.0434	diploid	no	-0.035	diploid	no	0.0466	diploid	no
ENSG00000241374		chr1	16859035	16861505	lincRNA	-0.037	diploid	no	0.1013	diploid	no	0.0485	no	diploid	0.0026	diploid	no	-0.0434	diploid	no	-0.035	diploid	no	0.0466	diploid	no
ENSG00000233421		chr1	16860381	16862144	lincRNA	-0.037	diploid	no	0.1013	diploid	no	0.0485	no	diploid	0.0026	diploid	no	-0.0434	diploid	no	-0.035	diploid	no	0.0466	diploid	no
ENSG00000252099		chr1	16860576	16860719	snRNA	-0.037	diploid	no	0.1013	diploid	no	0.0485	no	diploid	0.0026	diploid	no	-0.0434	diploid	no	-0.035	diploid	no	0.0466	diploid	no
ENSG00000197511		chr1	16862255	16864669	protein_coding	-0.037	diploid	no	0.1013	diploid	no	0.0485	no	diploid	0.0026	diploid	no	-0.0434	diploid	no	-0.035	diploid	no	0.0466	diploid	no
ENSG00000225710		chr1	16875146	16879026	pseudogene	-0.037	diploid	no	0.1013	diploid	no	0.0485	no	diploid	0.0026	diploid	no	-0.0434	diploid	no	-0.035	diploid	no	0.0466	diploid	no
ENSG00000266584		chr1	16875409	16875482	miRNA	-0.037	diploid	no	0.1013	diploid	no	0.0485	no	diploid	0.0026	diploid	no	-0.0434	diploid	no	-0.035	diploid	no	0.0466	diploid	no
ENSG00000219481	NBPF1	chr1	16888818	16940083	lincRNA	-0.037	diploid	no	0.1013	diploid	no	0.0485	no	diploid	0.0026	diploid	no	-0.0434	diploid	no	-0.035	diploid	no	0.0466	diploid	no
ENSG00000215908	CROCCP2	chr1	16944751	16971178	lincRNA	-0.037	diploid	no	0.1013	diploid	no	0.0485	no	diploid	0.0026	diploid	no	-0.0434	diploid	no	-0.035	diploid	no	0.0466	diploid	no
ENSG00000186301	MST1P2	chr1	16972069	16976914	pseudogene	-0.037	diploid	no	0.1013	diploid	no	0.0485	no	diploid	0.0026	diploid	no	-0.0434	diploid	no	-0.035	diploid	no	0.0466	diploid	no
ENSG00000207513	RNU1-3	chr1	16993280	16993443	snRNA	-0.037	diploid	no	0.1013	diploid	no	0.0485	no	diploid	0.0026	diploid	no	-0.0434	diploid	no	-0.035	diploid	no	0.0466	diploid	no
ENSG00000237847		chr1	16999498	17000007	protein_coding	-0.037	diploid	no	0.1013	diploid	no	0.0485	no	diploid	0.0026	diploid	no	-0.0434	diploid	no	-0.035	diploid	no	0.0466	diploid	no
ENSG00000239644		chr1	17007487	17046652	pseudogene	-0.037	diploid	no	0.1013	diploid	no	0.0485	no	diploid	0.0026	diploid	no	-0.0434	diploid	no	-0.035	diploid	no	0.0466	diploid	no
ENSG00000264742		chr1	17007750	17007823	miRNA	-0.037	diploid	no	0.1013	diploid	no	0.0485	no	diploid	0.0026	diploid	no	-0.0434	diploid	no	-0.035	diploid	no	0.0466	diploid	no
ENSG00000236698	EIF1AXP1	chr1	17012116	17012550	pseudogene	-0.037	diploid	no	0.1013	diploid	no	0.0485	no	diploid	0.0026	diploid	no	-0.0434	diploid	no	-0.035	diploid	no	0.0466	diploid	no
ENSG00000116219	ESPNP	chr1	17017713	17046652	pseudogene	-0.037	diploid	no	0.1013	diploid	no	0.0485	no	diploid	0.0026	diploid	no	-0.0434	diploid	no	-0.035	diploid	no	0.0466	diploid	no
ENSG00000207389	RNU1-4	chr1	17067011	17067174	snRNA	-0.037	diploid	no	0.1013	diploid	no	0.0485	no	diploid	0.0026	diploid	no	-0.0434	diploid	no	-0.035	diploid	no	0.0466	diploid	no
ENSG00000227684	CROCCP4	chr1	17076728	17077459	pseudogene	-0.037	diploid	no	0.1013	diploid	no	0.0485	no	diploid	0.0026	diploid	no	-0.0434	diploid	no	-0.035	diploid	no	0.0466	diploid	no
ENSG00000186715	MST1P9	chr1	17081405	17096732	protein_coding	-0.037	diploid	no	0.1013	diploid	no	0.0485	no	diploid	0.0026	diploid	no	-0.0434	diploid	no	-0.035	diploid	no	0.0466	diploid	no
ENSG00000223643		chr1	17177698	17179624	lincRNA	-0.037	diploid	no	0.1013	diploid	no	0.0485	no	diploid	0.0026	diploid	no	-0.0434	diploid	no	-0.035	diploid	no	0.0466	diploid	no
ENSG00000230239		chr1	17181902	17185779	antisense	-0.037	diploid	no	0.1013	diploid	no	0.0485	no	diploid	0.0026	diploid	no	-0.0434	diploid	no	-0.035	diploid	no	0.0466	diploid	no
ENSG00000263811	MIR3675	chr1	17185444	17185516	miRNA	-0.037	diploid	no	0.1013	diploid	no	0.0485	no	diploid	0.0026	diploid	no	-0.0434	diploid	no	-0.035	diploid	no	0.0466	diploid	no
ENSG00000196690		chr1	17196254	17198668	protein_coding	-0.037	diploid	no	0.1013	diploid	no	0.0485	no	diploid	0.0026	diploid	no	-0.0434	diploid	no	-0.035	diploid	no	0.0466	diploid	no
ENSG00000228549		chr1	17197440	17200587	lincRNA	-0.037	diploid	no	0.1013	diploid	no	0.0485	no	diploid	0.0026	diploid	no	-0.0434	diploid	no	-0.035	diploid	no	0.0466	diploid	no
ENSG00000199554		chr1	17200203	17200346	snRNA	-0.037	diploid	no	0.1013	diploid	no	0.0485	no	diploid	0.0026	diploid	no	-0.0434	diploid	no	-0.035	diploid	no	0.0466	diploid	no
ENSG00000238142		chr1	17215033	17216144	lincRNA	-0.037	diploid	no	0.1013	diploid	no	0.0485	no	diploid	0.0026	diploid	no	-0.0434	diploid	no	-0.035	diploid	no	0.0466	diploid	no
ENSG00000235241		chr1	17215590	17216097	pseudogene	-0.037	diploid	no	0.1013	diploid	no	0.0485	no	diploid	0.0026	diploid	no	-0.0434	diploid	no	-0.035	diploid	no	0.0466	diploid	no
ENSG00000058453	CROCC	chr1	17222232	17299459	protein_coding	-0.037	diploid	no	0.1013	diploid	no	0.0485	no	diploid	0.0026	diploid	no	-0.0434	diploid	no	-0.035	diploid	no	0.0466	diploid	no
ENSG00000207005	RNU1-2	chr1	17222475	17222638	snRNA	-0.037	diploid	no	0.1013	diploid	no	0.0485	no	diploid	0.0026	diploid	no	-0.0434	diploid	no	-0.035	diploid	no	0.0466	diploid	no
ENSG00000117122	MFAP2	chr1	17300997	17307330	protein_coding	-0.037	diploid	no	0.1013	diploid	no	0.0485	no	diploid	0.0026	diploid	no	-0.0434	diploid	no	-0.035	diploid	no	0.0466	diploid	no
ENSG00000226526		chr1	17305421	17331586	antisense	-0.037	diploid	no	0.1013	diploid	no	0.0485	no	diploid	0.0026	diploid	no	-0.0434	diploid	no	-0.035	diploid	no	0.0466	diploid	no
ENSG00000159363	ATP13A2	chr1	17312453	17338423	protein_coding	-0.037	diploid	no	0.1013	diploid	no	0.0485	no	diploid	0.0026	diploid	no	-0.0434	diploid	no	-0.035	diploid	no	0.0466	diploid	no
ENSG00000117118	SDHB	chr1	17345217	17380665	protein_coding	-0.037	diploid	no	0.1013	diploid	no	0.0485	no	diploid	0.0026	diploid	no	-0.0434	diploid	no	-0.035	diploid	no	0.0466	diploid	no
ENSG00000117115	PADI2	chr1	17393256	17445948	protein_coding	-0.037	diploid	no	0.1013	diploid	no	0.0485	no	diploid	0.0026	diploid	no	-0.0434	diploid	no	-0.035	diploid	no	0.0466	diploid	no
ENSG00000252180		chr1	17484692	17484779	misc_RNA	-0.037	diploid	no	0.1013	diploid	no	0.0485	no	diploid	0.0026	diploid	no	-0.0434	diploid	no	-0.035	diploid	no	0.0466	diploid	no
ENSG00000204362		chr1	17516278	17524112	lincRNA	-0.037	diploid	no	0.1013	diploid	no	0.0485	no	diploid	0.0026	diploid	no	-0.0434	diploid	no	-0.035	diploid	no	0.0466	diploid	no
ENSG00000142623	PADI1	chr1	17531621	17572500	protein_coding	-0.037	diploid	no	0.1013	diploid	no	0.0485	no	diploid	0.0026	diploid	no	-0.0434	diploid	no	-0.035	diploid	no	0.0466	diploid	no
ENSG00000142619	PADI3	chr1	17575593	17610728	protein_coding	-0.037	diploid	no	0.1013	diploid	no	0.0485	no	diploid	0.0026	diploid	no	-0.0434	diploid	no	-0.035	diploid	no	0.0466	diploid	no
ENSG00000266634	MIR3972	chr1	17604384	17604470	miRNA	-0.037	diploid	no	0.1013	diploid	no	0.0485	no	diploid	0.0026	diploid	no	-0.0434	diploid	no	-0.035	diploid	no	0.0466	diploid	no
ENSG00000159339	PADI4	chr1	17634690	17690499	protein_coding	-0.037	diploid	no	0.1013	diploid	no	0.0485	no	diploid	0.0026	diploid	no	-0.0434	diploid	no	-0.035	diploid	no	0.0466	diploid	no
ENSG00000256049	PADI6	chr1	17698691	17728195	processed_transcript	-0.037	diploid	no	0.1013	diploid	no	0.0485	no	diploid	0.0026	diploid	no	-0.0434	diploid	no	-0.035	diploid	no	0.0466	diploid	no
ENSG00000179051	RCC2	chr1	17733256	17766220	protein_coding	-0.037	diploid	no	0.1013	diploid	no	0.0485	no	diploid	0.0026	diploid	no	-0.0434	diploid	no	-0.035	diploid	no	0.0466	diploid	no
ENSG00000227751		chr1	17733256	17733878	antisense	-0.037	diploid	no	0.1013	diploid	no	0.0485	no	diploid	0.0026	diploid	no	-0.0434	diploid	no	-0.035	diploid	no	0.0466	diploid	no
ENSG00000266727		chr1	17740127	17740190	miRNA	-0.037	diploid	no	0.1013	diploid	no	0.0485	no	diploid	0.0026	diploid	no	-0.0434	diploid	no	-0.035	diploid	no	0.0466	diploid	no
ENSG00000239020		chr1	17776259	17776359	snoRNA	-0.037	diploid	no	0.1013	diploid	no	0.0485	no	diploid	0.0026	diploid	no	-0.0434	diploid	no	-0.035	diploid	no	0.0466	diploid	no
ENSG00000074964	ARHGEF10L	chr1	17866330	18024369	protein_coding	-0.037	diploid	no	0.1013	diploid	no	0.0485	no	diploid	0.0026	diploid	no	-0.0434	diploid	no	-0.035	diploid	no	0.0466	diploid	no
ENSG00000236648		chr1	18044182	18076473	lincRNA	-0.037	diploid	no	0.1013	diploid	no	0.0485	no	diploid	0.0026	diploid	no	-0.0434	diploid	no	-0.035	diploid	no	0.0466	diploid	no
ENSG00000117148	ACTL8	chr1	18081808	18153558	protein_coding	-0.037	diploid	no	0.1013	diploid	no	0.0485	no	diploid	0.0026	diploid	no	-0.0434	diploid	no	-0.035	diploid	no	0.0466	diploid	no
ENSG00000261781		chr1	18392151	18400906	lincRNA	-0.037	diploid	no	0.1013	diploid	no	0.0485	no	diploid	0.0026	diploid	no	-0.0434	diploid	no	-0.035	diploid	no	0.0466	diploid	no
ENSG00000117154	IGSF21	chr1	18434240	18704977	protein_coding	-0.037	diploid	no	0.1013	diploid	no	0.0485	no	diploid	0.0026	diploid	no	-0.0434	diploid	no	-0.035	diploid	no	0.0466	diploid	no
ENSG00000230035		chr1	18493423	18505840	antisense	-0.037	diploid	no	0.1013	diploid	no	0.0485	no	diploid	0.0026	diploid	no	-0.0434	diploid	no	-0.035	diploid	no	0.0466	diploid	no
ENSG00000225387		chr1	18712323	18715008	lincRNA	-0.037	diploid	no	0.1013	diploid	no	0.0485	no	diploid	0.0026	diploid	no	-0.0434	diploid	no	-0.035	diploid	no	0.0466	diploid	no
ENSG00000179023	KLHDC7A	chr1	18807424	18812478	protein_coding	-0.037	diploid	no	0.1013	diploid	no	0.0485	no	diploid	0.0026	diploid	no	-0.0434	diploid	no	-0.035	diploid	no	0.0466	diploid	no
ENSG00000235282		chr1	18839612	18839881	pseudogene	-0.037	diploid	no	0.1013	diploid	no	0.0485	no	diploid	0.0026	diploid	no	-0.0434	diploid	no	-0.035	diploid	no	0.0466	diploid	no
ENSG00000225478		chr1	18921906	18922112	pseudogene	-0.037	diploid	no	0.1013	diploid	no	0.0485	no	diploid	0.0026	diploid	no	-0.0434	diploid	no	-0.035	diploid	no	0.0466	diploid	no
ENSG00000009709	PAX7	chr1	18957500	19075360	protein_coding	-0.037	diploid	no	0.1013	diploid	no	0.0485	no	diploid	0.0026	diploid	no	-0.0434	diploid	no	-0.035	diploid	no	0.0466	diploid	no
ENSG00000179002	TAS1R2	chr1	19166093	19186176	protein_coding	-0.037	diploid	no	0.1013	diploid	no	0.0485	no	diploid	0.0026	diploid	no	-0.0434	diploid	no	-0.035	diploid	no	0.0466	diploid	no
ENSG00000255275		chr1	19175767	19247615	protein_coding	-0.037	diploid	no	0.1013	diploid	no	0.0485	no	diploid	0.0026	diploid	no	-0.0434	diploid	no	-0.035	diploid	no	0.0466	diploid	no
ENSG00000159423	ALDH4A1	chr1	19197926	19229275	protein_coding	-0.037	diploid	no	0.1013	diploid	no	0.0485	no	diploid	0.0026	diploid	no	-0.0434	diploid	no	-0.035	diploid	no	0.0466	diploid	no
ENSG00000265606	MIR4695	chr1	19209696	19209769	miRNA	-0.037	diploid	no	0.1013	diploid	no	0.0485	no	diploid	0.0026	diploid	no	-0.0434	diploid	no	-0.035	diploid	no	0.0466	diploid	no
ENSG00000221662	MIR1290	chr1	19223565	19223642	miRNA	-0.037	diploid	no	0.1013	diploid	no	0.0485	no	diploid	0.0026	diploid	no	-0.0434	diploid	no	-0.035	diploid	no	0.0466	diploid	no
ENSG00000169991	IFFO2	chr1	19230775	19283180	protein_coding	-0.037	diploid	no	0.1013	diploid	no	0.0485	no	diploid	0.0026	diploid	no	-0.0434	diploid	no	-0.035	diploid	no	0.0466	diploid	no
ENSG00000127481	UBR4	chr1	19401000	19536770	protein_coding	-0.037	diploid	no	0.1013	diploid	no	0.0485	no	diploid	0.0026	diploid	no	-0.0434	diploid	no	-0.035	diploid	no	0.0466	diploid	no
ENSG00000266098		chr1	19410046	19410145	miRNA	-0.037	diploid	no	0.1013	diploid	no	0.0485	no	diploid	0.0026	diploid	no	-0.0434	diploid	no	-0.035	diploid	no	0.0466	diploid	no
ENSG00000230424		chr1	19536995	19567198	antisense	-0.037	diploid	no	0.1013	diploid	no	0.0485	no	diploid	0.0026	diploid	no	-0.0434	diploid	no	-0.035	diploid	no	0.0466	diploid	no
ENSG00000127463	EMC1	chr1	19542158	19578046	protein_coding	-0.037	diploid	no	0.1013	diploid	no	0.0485	no	diploid	0.0026	diploid	no	-0.0434	diploid	no	-0.035	diploid	no	0.0466	diploid	no
ENSG00000053372	MRTO4	chr1	19578033	19586622	protein_coding	-0.037	diploid	no	0.1013	diploid	no	0.0485	no	diploid	0.0026	diploid	no	-0.0434	diploid	no	-0.035	diploid	no	0.0466	diploid	no
ENSG00000211454	AKR7L	chr1	19592478	19600688	polymorphic_pseudogene	-0.037	diploid	no	0.1013	diploid	no	0.0485	no	diploid	0.0026	diploid	no	-0.0434	diploid	no	-0.035	diploid	no	0.0466	diploid	no
ENSG00000162482	AKR7A3	chr1	19609052	19615744	protein_coding	-0.037	diploid	no	0.1013	diploid	no	0.0485	no	diploid	0.0026	diploid	no	-0.0434	diploid	no	-0.035	diploid	no	0.0466	diploid	no
ENSG00000053371	AKR7A2	chr1	19630459	19638640	protein_coding	-0.037	diploid	no	0.1013	diploid	no	0.0485	no	diploid	0.0026	diploid	no	-0.0434	diploid	no	-0.035	diploid	no	0.0466	diploid	no
ENSG00000200403		chr1	19631570	19631676	snRNA	-0.037	diploid	no	0.1013	diploid	no	0.0485	no	diploid	0.0026	diploid	no	-0.0434	diploid	no	-0.035	diploid	no	0.0466	diploid	no
ENSG00000040487	PQLC2	chr1	19638820	19655794	protein_coding	-0.037	diploid	no	0.1013	diploid	no	0.0485	no	diploid	0.0026	diploid	no	-0.0434	diploid	no	-0.035	diploid	no	0.0466	diploid	no
ENSG00000265192		chr1	19646299	19646554	misc_RNA	-0.037	diploid	no	0.1013	diploid	no	0.0485	no	diploid	0.0026	diploid	no	-0.0434	diploid	no	-0.035	diploid	no	0.0466	diploid	no
ENSG00000077549	CAPZB	chr1	19665267	19812066	protein_coding	-0.037	diploid	no	0.1013	diploid	no	0.0485	no	diploid	0.0026	diploid	no	-0.0434	diploid	no	-0.035	diploid	no	0.0466	diploid	no
ENSG00000240490		chr1	19750878	19751163	misc_RNA	-0.037	diploid	no	0.1013	diploid	no	0.0485	no	diploid	0.0026	diploid	no	-0.0434	diploid	no	-0.035	diploid	no	0.0466	diploid	no
ENSG00000201609		chr1	19837087	19837227	snRNA	-0.037	diploid	no	0.1013	diploid	no	0.0485	no	diploid	0.0026	diploid	no	-0.0434	diploid	no	-0.035	diploid	no	0.0466	diploid	no
ENSG00000239027		chr1	19858664	19858768	snoRNA	-0.037	diploid	no	0.1013	diploid	no	0.0485	no	diploid	0.0026	diploid	no	-0.0434	diploid	no	-0.035	diploid	no	0.0466	diploid	no
ENSG00000235185		chr1	19918296	19923326	antisense	-0.037	diploid	no	0.1013	diploid	no	0.0485	no	diploid	0.0026	diploid	no	-0.0434	diploid	no	-0.035	diploid	no	0.0466	diploid	no
ENSG00000173436	MINOS1	chr1	19923477	19956314	protein_coding	-0.037	diploid	no	0.1013	diploid	no	0.0485	no	diploid	0.0026	diploid	no	-0.0434	diploid	no	-0.035	diploid	no	0.0466	diploid	no
ENSG00000226396		chr1	19934608	19935062	pseudogene	-0.037	diploid	no	0.1013	diploid	no	0.0485	no	diploid	0.0026	diploid	no	-0.0434	diploid	no	-0.035	diploid	no	0.0466	diploid	no
ENSG00000158747	NBL1	chr1	19967048	19984945	protein_coding	-0.037	diploid	no	0.1013	diploid	no	0.0485	no	diploid	0.0026	diploid	no	-0.0434	diploid	no	-0.035	diploid	no	0.0466	diploid	no
ENSG00000158748	HTR6	chr1	19991780	20006055	protein_coding	-0.037	diploid	no	0.1013	diploid	no	0.0485	no	diploid	0.0026	diploid	no	-0.0434	diploid	no	-0.035	diploid	no	0.0466	diploid	no
ENSG00000162542	TMCO4	chr1	20008706	20126438	protein_coding	-0.037	diploid	no	0.1013	diploid	no	0.0485	no	diploid	0.0026	diploid	no	-0.0434	diploid	no	-0.035	diploid	no	0.0466	diploid	no
ENSG00000178828	RNF186	chr1	20140523	20141771	protein_coding	-0.037	diploid	no	0.1013	diploid	no	0.0485	no	diploid	0.0026	diploid	no	-0.0434	diploid	no	-0.035	diploid	no	0.0466	diploid	no
ENSG00000235434		chr1	20140860	20145995	antisense	-0.037	diploid	no	0.1013	diploid	no	0.0485	no	diploid	0.0026	diploid	no	-0.0434	diploid	no	-0.035	diploid	no	0.0466	diploid	no
ENSG00000169914	OTUD3	chr1	20209006	20239438	protein_coding	-0.037	diploid	no	0.1013	diploid	no	0.0485	no	diploid	0.0026	diploid	no	-0.0434	diploid	no	-0.035	diploid	no	0.0466	diploid	no
ENSG00000188784	PLA2G2E	chr1	20246502	20250110	protein_coding	-0.037	diploid	no	0.1013	diploid	no	0.0485	no	diploid	0.0026	diploid	no	-0.0434	diploid	no	-0.035	diploid	no	0.0466	diploid	no
ENSG00000242688		chr1	20297462	20297760	misc_RNA	-0.037	diploid	no	0.1013	diploid	no	0.0485	no	diploid	0.0026	diploid	no	-0.0434	diploid	no	-0.035	diploid	no	0.0466	diploid	no
ENSG00000188257	PLA2G2A	chr1	20301925	20306932	protein_coding	-0.037	diploid	no	0.1013	diploid	no	0.0485	no	diploid	0.0026	diploid	no	-0.0434	diploid	no	-0.035	diploid	no	0.0466	diploid	no
ENSG00000127472	PLA2G5	chr1	20354672	20417683	protein_coding	-0.037	diploid	no	0.1013	diploid	no	0.0485	no	diploid	0.0026	diploid	no	-0.0434	diploid	no	-0.035	diploid	no	0.0466	diploid	no
ENSG00000117215	PLA2G2D	chr1	20438432	20446050	protein_coding	-0.037	diploid	no	0.1013	diploid	no	0.0485	no	diploid	0.0026	diploid	no	-0.0434	diploid	no	-0.035	diploid	no	0.0466	diploid	no
ENSG00000158786	PLA2G2F	chr1	20465819	20476879	protein_coding	-0.037	diploid	no	0.1013	diploid	no	0.0485	no	diploid	0.0026	diploid	no	-0.0434	diploid	no	-0.035	diploid	no	0.0466	diploid	no
ENSG00000227066		chr1	20480831	20487061	antisense	-0.037	diploid	no	0.1013	diploid	no	0.0485	no	diploid	0.0026	diploid	no	-0.0434	diploid	no	-0.035	diploid	no	0.0466	diploid	no
ENSG00000187980	PLA2G2C	chr1	20487746	20503917	protein_coding	-0.037	diploid	no	0.1013	diploid	no	0.0485	no	diploid	0.0026	diploid	no	-0.0434	diploid	no	-0.035	diploid	no	0.0466	diploid	no
ENSG00000225986		chr1	20510735	20512979	antisense	-0.037	diploid	no	0.1013	diploid	no	0.0485	no	diploid	0.0026	diploid	no	-0.0434	diploid	no	-0.035	diploid	no	0.0466	diploid	no
ENSG00000162543	UBXN10	chr1	20512578	20522541	protein_coding	-0.037	diploid	no	0.1013	diploid	no	0.0485	no	diploid	0.0026	diploid	no	-0.0434	diploid	no	-0.035	diploid	no	0.0466	diploid	no
ENSG00000228105		chr1	20569588	20571148	lincRNA	-0.037	diploid	no	0.1013	diploid	no	0.0485	no	diploid	0.0026	diploid	no	-0.0434	diploid	no	-0.035	diploid	no	0.0466	diploid	no
ENSG00000158816	VWA5B1	chr1	20617412	20681387	protein_coding	-0.037	diploid	no	0.1013	diploid	no	0.0485	no	diploid	0.0026	diploid	no	-0.0434	diploid	no	-0.035	diploid	no	0.0466	diploid	no
ENSG00000226664		chr1	20620704	20649680	antisense	-0.037	diploid	no	0.1013	diploid	no	0.0485	no	diploid	0.0026	diploid	no	-0.0434	diploid	no	-0.035	diploid	no	0.0466	diploid	no
ENSG00000236963		chr1	20687072	20757727	lincRNA	-0.037	diploid	no	0.1013	diploid	no	0.0485	no	diploid	0.0026	diploid	no	-0.0434	diploid	no	-0.035	diploid	no	0.0466	diploid	no
ENSG00000226487		chr1	20738797	20739746	lincRNA	-0.037	diploid	no	0.1013	diploid	no	0.0485	no	diploid	0.0026	diploid	no	-0.0434	diploid	no	-0.035	diploid	no	0.0466	diploid	no
ENSG00000162545	CAMK2N1	chr1	20808884	20812713	protein_coding	-0.037	diploid	no	0.1013	diploid	no	0.0485	no	diploid	0.0026	diploid	no	-0.0434	diploid	no	-0.035	diploid	no	0.0466	diploid	no
ENSG00000090432	MUL1	chr1	20825943	20834654	protein_coding	-0.037	diploid	no	0.1013	diploid	no	0.0485	no	diploid	0.0026	diploid	no	-0.0434	diploid	no	-0.035	diploid	no	0.0466	diploid	no
ENSG00000215520		chr1	20852482	20853244	pseudogene	-0.037	diploid	no	0.1013	diploid	no	0.0485	no	diploid	0.0026	diploid	no	-0.0434	diploid	no	-0.035	diploid	no	0.0466	diploid	no
ENSG00000183114	FAM43B	chr1	20878932	20881512	protein_coding	-0.037	diploid	no	0.1013	diploid	no	0.0485	no	diploid	0.0026	diploid	no	-0.0434	diploid	no	-0.035	diploid	no	0.0466	diploid	no
ENSG00000158825	CDA	chr1	20915441	20945401	protein_coding	-0.037	diploid	no	0.1013	diploid	no	0.0485	no	diploid	0.0026	diploid	no	-0.0434	diploid	no	-0.035	diploid	no	0.0466	diploid	no
ENSG00000158828	PINK1	chr1	20959948	20978004	protein_coding	-0.037	diploid	no	0.1013	diploid	no	0.0485	no	diploid	0.0026	diploid	no	-0.0434	diploid	no	-0.035	diploid	no	0.0466	diploid	no
ENSG00000117242	PINK1-AS	chr1	20969150	20978686	processed_transcript	-0.037	diploid	no	0.1013	diploid	no	0.0485	no	diploid	0.0026	diploid	no	-0.0434	diploid	no	-0.035	diploid	no	0.0466	diploid	no
ENSG00000257033		chr1	20976856	20977207	pseudogene	-0.037	diploid	no	0.1013	diploid	no	0.0485	no	diploid	0.0026	diploid	no	-0.0434	diploid	no	-0.035	diploid	no	0.0466	diploid	no
ENSG00000244038	DDOST	chr1	20978270	20988000	protein_coding	-0.037	diploid	no	0.1013	diploid	no	0.0485	no	diploid	0.0026	diploid	no	-0.0434	diploid	no	-0.035	diploid	no	0.0466	diploid	no
ENSG00000117245	KIF17	chr1	20990507	21044510	protein_coding	-0.037	diploid	no	0.1013	diploid	no	0.0485	no	diploid	0.0026	diploid	no	-0.0434	diploid	no	-0.035	diploid	no	0.0466	diploid	no
ENSG00000235432		chr1	21019227	21020506	pseudogene	-0.037	diploid	no	0.1013	diploid	no	0.0485	no	diploid	0.0026	diploid	no	-0.0434	diploid	no	-0.035	diploid	no	0.0466	diploid	no
ENSG00000189410	SH2D5	chr1	21046225	21059330	protein_coding	-0.037	diploid	no	0.1013	diploid	no	0.0485	no	diploid	0.0026	diploid	no	-0.0434	diploid	no	-0.035	diploid	no	0.0466	diploid	no
ENSG00000233069		chr1	21059373	21060445	antisense	-0.037	diploid	no	0.1013	diploid	no	0.0485	no	diploid	0.0026	diploid	no	-0.0434	diploid	no	-0.035	diploid	no	0.0466	diploid	no
ENSG00000127483	HP1BP3	chr1	21069154	21113816	protein_coding	-0.037	diploid	no	0.1013	diploid	no	0.0485	no	diploid	0.0026	diploid	no	-0.0434	diploid	no	-0.035	diploid	no	0.0466	diploid	no
ENSG00000203394		chr1	21069480	21070455	antisense	-0.037	diploid	no	0.1013	diploid	no	0.0485	no	diploid	0.0026	diploid	no	-0.0434	diploid	no	-0.035	diploid	no	0.0466	diploid	no
ENSG00000075151	EIF4G3	chr1	21132972	21503377	protein_coding	-0.037	diploid	no	0.1013	diploid	no	0.0485	no	diploid	0.0026	diploid	no	-0.0434	diploid	no	-0.035	diploid	no	0.0466	diploid	no
ENSG00000251914		chr1	21167734	21167795	snRNA	-0.037	diploid	no	0.1013	diploid	no	0.0485	no	diploid	0.0026	diploid	no	-0.0434	diploid	no	-0.035	diploid	no	0.0466	diploid	no
ENSG00000221808	MIR1256	chr1	21314807	21314925	miRNA	-0.037	diploid	no	0.1013	diploid	no	0.0485	no	diploid	0.0026	diploid	no	-0.0434	diploid	no	-0.035	diploid	no	0.0466	diploid	no
ENSG00000233072		chr1	21330043	21330427	pseudogene	-0.037	diploid	no	0.1013	diploid	no	0.0485	no	diploid	0.0026	diploid	no	-0.0434	diploid	no	-0.035	diploid	no	0.0466	diploid	no
ENSG00000236073		chr1	21400063	21400246	pseudogene	-0.037	diploid	no	0.1013	diploid	no	0.0485	no	diploid	0.0026	diploid	no	-0.0434	diploid	no	-0.035	diploid	no	0.0466	diploid	no
ENSG00000235112		chr1	21487968	21488574	pseudogene	-0.037	diploid	no	0.1013	diploid	no	0.0485	no	diploid	0.0026	diploid	no	-0.0434	diploid	no	-0.035	diploid	no	0.0466	diploid	no
ENSG00000266867		chr1	21503059	21503122	miRNA	-0.037	diploid	no	0.1013	diploid	no	0.0485	no	diploid	0.0026	diploid	no	-0.0434	diploid	no	-0.035	diploid	no	0.0466	diploid	no
ENSG00000117298	ECE1	chr1	21543740	21671997	protein_coding	-0.037	diploid	no	0.1013	diploid	no	0.0485	no	diploid	0.0026	diploid	no	-0.0434	diploid	no	-0.035	diploid	no	0.0466	diploid	no
ENSG00000236936		chr1	21592575	21593744	antisense	-0.037	diploid	no	0.1013	diploid	no	0.0485	no	diploid	0.0026	diploid	no	-0.0434	diploid	no	-0.035	diploid	no	0.0466	diploid	no
ENSG00000231105		chr1	21619783	21626267	antisense	-0.037	diploid	no	0.1013	diploid	no	0.0485	no	diploid	0.0026	diploid	no	-0.0434	diploid	no	-0.035	diploid	no	0.0466	diploid	no
ENSG00000236216	PPP1R11P1	chr1	21724480	21724855	pseudogene	-0.037	diploid	no	0.1013	diploid	no	0.0485	no	diploid	0.0026	diploid	no	-0.0434	diploid	no	-0.035	diploid	no	0.0466	diploid	no
ENSG00000228823		chr1	21737953	21739786	pseudogene	-0.037	diploid	no	0.1013	diploid	no	0.0485	no	diploid	0.0026	diploid	no	-0.0434	diploid	no	-0.035	diploid	no	0.0466	diploid	no
ENSG00000236009		chr1	21742391	21743985	lincRNA	-0.037	diploid	no	0.1013	diploid	no	0.0485	no	diploid	0.0026	diploid	no	-0.0434	diploid	no	-0.035	diploid	no	0.0466	diploid	no
ENSG00000227001	NBPF2P	chr1	21751118	21754460	pseudogene	-0.037	diploid	no	0.1013	diploid	no	0.0485	no	diploid	0.0026	diploid	no	-0.0434	diploid	no	-0.035	diploid	no	0.0466	diploid	no
ENSG00000187952	HS6ST1P1	chr1	21754795	21756030	pseudogene	-0.037	diploid	no	0.1013	diploid	no	0.0485	no	diploid	0.0026	diploid	no	-0.0434	diploid	no	-0.035	diploid	no	0.0466	diploid	no
ENSG00000186543	CROCCP5	chr1	21760811	21764051	pseudogene	-0.037	diploid	no	0.1013	diploid	no	0.0485	no	diploid	0.0026	diploid	no	-0.0434	diploid	no	-0.035	diploid	no	0.0466	diploid	no
ENSG00000142794	NBPF3	chr1	21766621	21811498	protein_coding	-0.037	diploid	no	0.1013	diploid	no	0.0485	no	diploid	0.0026	diploid	no	-0.0434	diploid	no	-0.035	diploid	no	0.0466	diploid	no
ENSG00000176378	PFN1P10	chr1	21786160	21786574	pseudogene	-0.037	diploid	no	0.1013	diploid	no	0.0485	no	diploid	0.0026	diploid	no	-0.0434	diploid	no	-0.035	diploid	no	0.0466	diploid	no
ENSG00000162551	ALPL	chr1	21835858	21904905	protein_coding	-0.037	diploid	no	0.1013	diploid	no	0.0485	no	diploid	0.0026	diploid	no	-0.0434	diploid	no	-0.035	diploid	no	0.0466	diploid	no
ENSG00000233431		chr1	21912965	21917680	antisense	-0.037	diploid	no	0.1013	diploid	no	0.0485	no	diploid	0.0026	diploid	no	-0.0434	diploid	no	-0.035	diploid	no	0.0466	diploid	no
ENSG00000221781		chr1	21918904	21919041	miRNA	-0.037	diploid	no	0.1013	diploid	no	0.0485	no	diploid	0.0026	diploid	no	-0.0434	diploid	no	-0.035	diploid	no	0.0466	diploid	no
ENSG00000076864	RAP1GAP	chr1	21922708	21995856	protein_coding	-0.037	diploid	no	0.1013	diploid	no	0.0485	no	diploid	0.0026	diploid	no	-0.0434	diploid	no	-0.035	diploid	no	0.0466	diploid	no
ENSG00000090686	USP48	chr1	22004791	22110099	protein_coding	-0.037	diploid	no	0.1013	diploid	no	0.0485	no	diploid	0.0026	diploid	no	-0.0434	diploid	no	-0.035	diploid	no	0.0466	diploid	no
ENSG00000231978		chr1	22094762	22095122	pseudogene	-0.037	diploid	no	0.1013	diploid	no	0.0485	no	diploid	0.0026	diploid	no	-0.0434	diploid	no	-0.035	diploid	no	0.0466	diploid	no
ENSG00000187942	LDLRAD2	chr1	22138758	22151714	protein_coding	-0.037	diploid	no	0.1013	diploid	no	0.0485	no	diploid	0.0026	diploid	no	-0.0434	diploid	no	-0.035	diploid	no	0.0466	diploid	no
ENSG00000142798	HSPG2	chr1	22148738	22263790	protein_coding	-0.037	diploid	no	0.1013	diploid	no	0.0485	no	diploid	0.0026	diploid	no	-0.0434	diploid	no	-0.035	diploid	no	0.0466	diploid	no
ENSG00000232037		chr1	22234591	22235073	pseudogene	-0.037	diploid	no	0.1013	diploid	no	0.0485	no	diploid	0.0026	diploid	no	-0.0434	diploid	no	-0.035	diploid	no	0.0466	diploid	no
ENSG00000219073	CELA3B	chr1	22303514	22325135	protein_coding	-0.037	diploid	no	0.1013	diploid	no	0.0485	no	diploid	0.0026	diploid	no	-0.0434	diploid	no	-0.035	diploid	no	0.0466	diploid	no
ENSG00000264385		chr1	22305444	22305729	misc_RNA	-0.037	diploid	no	0.1013	diploid	no	0.0485	no	diploid	0.0026	diploid	no	-0.0434	diploid	no	-0.035	diploid	no	0.0466	diploid	no
ENSG00000263991		chr1	22313974	22314268	misc_RNA	-0.037	diploid	no	0.1013	diploid	no	0.0485	no	diploid	0.0026	diploid	no	-0.0434	diploid	no	-0.035	diploid	no	0.0466	diploid	no
ENSG00000201919		chr1	22314309	22314412	snRNA	-0.037	diploid	no	0.1013	diploid	no	0.0485	no	diploid	0.0026	diploid	no	-0.0434	diploid	no	-0.035	diploid	no	0.0466	diploid	no
ENSG00000142789	CELA3A	chr1	22328149	22339032	protein_coding	-0.037	diploid	no	0.1013	diploid	no	0.0485	no	diploid	0.0026	diploid	no	-0.0434	diploid	no	-0.035	diploid	no	0.0466	diploid	no
ENSG00000263582		chr1	22330078	22330361	misc_RNA	-0.037	diploid	no	0.1013	diploid	no	0.0485	no	diploid	0.0026	diploid	no	-0.0434	diploid	no	-0.035	diploid	no	0.0466	diploid	no
ENSG00000263929		chr1	22337143	22337437	misc_RNA	-0.037	diploid	no	0.1013	diploid	no	0.0485	no	diploid	0.0026	diploid	no	-0.0434	diploid	no	-0.035	diploid	no	0.0466	diploid	no
ENSG00000201273		chr1	22337478	22337581	snRNA	-0.037	diploid	no	0.1013	diploid	no	0.0485	no	diploid	0.0026	diploid	no	-0.0434	diploid	no	-0.035	diploid	no	0.0466	diploid	no
ENSG00000228397		chr1	22350487	22351461	lincRNA	-0.037	diploid	no	0.1013	diploid	no	0.0485	no	diploid	0.0026	diploid	no	-0.0434	diploid	no	-0.035	diploid	no	0.0466	diploid	no
ENSG00000218510	LINC00339	chr1	22351681	22357716	lincRNA	-0.037	diploid	no	0.1013	diploid	no	0.0485	no	diploid	0.0026	diploid	no	-0.0434	diploid	no	-0.035	diploid	no	0.0466	diploid	no
ENSG00000070831	CDC42	chr1	22379120	22419437	protein_coding	-0.037	diploid	no	0.1013	diploid	no	0.0485	no	diploid	0.0026	diploid	no	-0.0434	diploid	no	-0.035	diploid	no	0.0466	diploid	no
ENSG00000230068	CDC42-IT1	chr1	22385690	22390692	sense_intronic	-0.037	diploid	no	0.1013	diploid	no	0.0485	no	diploid	0.0026	diploid	no	-0.0434	diploid	no	-0.035	diploid	no	0.0466	diploid	no
ENSG00000162552	WNT4	chr1	22446461	22470462	protein_coding	-0.037	diploid	no	0.1013	diploid	no	0.0485	no	diploid	0.0026	diploid	no	-0.0434	diploid	no	-0.035	diploid	no	0.0466	diploid	no
ENSG00000266564	MIR4418	chr1	22592732	22592793	miRNA	-0.037	diploid	no	0.1013	diploid	no	0.0485	no	diploid	0.0026	diploid	no	-0.0434	diploid	no	-0.035	diploid	no	0.0466	diploid	no
ENSG00000234397		chr1	22649333	22649824	pseudogene	-0.037	diploid	no	0.1013	diploid	no	0.0485	no	diploid	0.0026	diploid	no	-0.0434	diploid	no	-0.035	diploid	no	0.0466	diploid	no
ENSG00000184677	ZBTB40	chr1	22778344	22857650	protein_coding	-0.037	diploid	no	0.1013	diploid	no	0.0485	no	diploid	0.0026	diploid	no	-0.0434	diploid	no	-0.035	diploid	no	0.0466	diploid	no
ENSG00000237200	ZBTB40-IT1	chr1	22843967	22846201	sense_intronic	-0.037	diploid	no	0.1013	diploid	no	0.0485	no	diploid	0.0026	diploid	no	-0.0434	diploid	no	-0.035	diploid	no	0.0466	diploid	no
ENSG00000070886	EPHA8	chr1	22890057	22930087	protein_coding	-0.037	diploid	no	0.1013	diploid	no	0.0485	no	diploid	0.0026	diploid	no	-0.0434	diploid	no	-0.035	diploid	no	0.0466	diploid	no
ENSG00000173372	C1QA	chr1	22962999	22966101	protein_coding	-0.037	diploid	no	0.1013	diploid	no	0.0485	no	diploid	0.0026	diploid	no	-0.0434	diploid	no	-0.035	diploid	no	0.0466	diploid	no
ENSG00000159189	C1QC	chr1	22970123	22974603	protein_coding	-0.037	diploid	no	0.1013	diploid	no	0.0485	no	diploid	0.0026	diploid	no	-0.0434	diploid	no	-0.035	diploid	no	0.0466	diploid	no
ENSG00000173369	C1QB	chr1	22979255	22988031	protein_coding	-0.037	diploid	no	0.1013	diploid	no	0.0485	no	diploid	0.0026	diploid	no	-0.0434	diploid	no	-0.035	diploid	no	0.0466	diploid	no
ENSG00000133216	EPHB2	chr1	23037332	23241818	protein_coding	-0.037	diploid	no	0.1013	diploid	no	0.0485	no	diploid	0.0026	diploid	no	-0.0434	diploid	no	-0.035	diploid	no	0.0466	diploid	no
ENSG00000265422	MIR4684	chr1	23046010	23046091	miRNA	-0.037	diploid	no	0.1013	diploid	no	0.0485	no	diploid	0.0026	diploid	no	-0.0434	diploid	no	-0.035	diploid	no	0.0466	diploid	no
ENSG00000216157		chr1	23075310	23075404	miRNA	-0.037	diploid	no	0.1013	diploid	no	0.0485	no	diploid	0.0026	diploid	no	-0.0434	diploid	no	-0.035	diploid	no	0.0466	diploid	no
ENSG00000225952		chr1	23162206	23163342	antisense	-0.037	diploid	no	0.1013	diploid	no	0.0485	no	diploid	0.0026	diploid	no	-0.0434	diploid	no	-0.035	diploid	no	0.0466	diploid	no
ENSG00000264014	MIR4253	chr1	23189652	23189719	miRNA	-0.037	diploid	no	0.1013	diploid	no	0.0485	no	diploid	0.0026	diploid	no	-0.0434	diploid	no	-0.035	diploid	no	0.0466	diploid	no
ENSG00000215906	LACTBL1	chr1	23280239	23291797	protein_coding	-0.037	diploid	no	0.1013	diploid	no	0.0485	no	diploid	0.0026	diploid	no	-0.0434	diploid	no	-0.035	diploid	no	0.0466	diploid	no
ENSG00000227868		chr1	23337327	23342343	protein_coding	-0.037	diploid	no	0.1013	diploid	no	0.0485	no	diploid	0.0026	diploid	no	-0.0434	diploid	no	-0.035	diploid	no	0.0466	diploid	no
ENSG00000004487	KDM1A	chr1	23345941	23410182	protein_coding	-0.037	diploid	no	0.1013	diploid	no	0.0485	no	diploid	0.0026	diploid	no	-0.0434	diploid	no	-0.035	diploid	no	0.0466	diploid	no
ENSG00000240553		chr1	23346640	23414551	processed_transcript	-0.037	diploid	no	0.1013	diploid	no	0.0485	no	diploid	0.0026	diploid	no	-0.0434	diploid	no	-0.035	diploid	no	0.0466	diploid	no
ENSG00000263793	MIR3115	chr1	23370798	23370865	miRNA	-0.037	diploid	no	0.1013	diploid	no	0.0485	no	diploid	0.0026	diploid	no	-0.0434	diploid	no	-0.035	diploid	no	0.0466	diploid	no
ENSG00000266802	MIR4419A	chr1	23384351	23384427	miRNA	-0.037	diploid	no	0.1013	diploid	no	0.0485	no	diploid	0.0026	diploid	no	-0.0434	diploid	no	-0.035	diploid	no	0.0466	diploid	no
ENSG00000169641	LUZP1	chr1	23410516	23504301	protein_coding	-0.037	diploid	no	0.1013	diploid	no	0.0485	no	diploid	0.0026	diploid	no	-0.0434	diploid	no	-0.035	diploid	no	0.0466	diploid	no
ENSG00000229010		chr1	23466818	23467635	pseudogene	-0.037	diploid	no	0.1013	diploid	no	0.0485	no	diploid	0.0026	diploid	no	-0.0434	diploid	no	-0.035	diploid	no	0.0466	diploid	no
ENSG00000206935		chr1	23489197	23489303	snRNA	-0.037	diploid	no	0.1013	diploid	no	0.0485	no	diploid	0.0026	diploid	no	-0.0434	diploid	no	-0.035	diploid	no	0.0466	diploid	no
ENSG00000252578		chr1	23490446	23490546	snRNA	-0.037	diploid	no	0.1013	diploid	no	0.0485	no	diploid	0.0026	diploid	no	-0.0434	diploid	no	-0.035	diploid	no	0.0466	diploid	no
ENSG00000179546	HTR1D	chr1	23516993	23521222	protein_coding	-0.037	diploid	no	0.1013	diploid	no	0.0485	no	diploid	0.0026	diploid	no	-0.0434	diploid	no	-0.035	diploid	no	0.0466	diploid	no
ENSG00000215381		chr1	23571258	23571717	pseudogene	-0.037	diploid	no	0.1013	diploid	no	0.0485	no	diploid	0.0026	diploid	no	-0.0434	diploid	no	-0.035	diploid	no	0.0466	diploid	no
ENSG00000261326		chr1	23607802	23613245	lincRNA	-0.037	diploid	no	0.1013	diploid	no	0.0485	no	diploid	0.0026	diploid	no	-0.0434	diploid	no	-0.035	diploid	no	0.0466	diploid	no
ENSG00000125944	HNRNPR	chr1	23630264	23670829	protein_coding	-0.037	diploid	no	0.1013	diploid	no	0.0485	no	diploid	0.0026	diploid	no	-0.0434	diploid	no	-0.035	diploid	no	0.0466	diploid	no
ENSG00000125945	ZNF436	chr1	23685941	23695935	protein_coding	-0.037	diploid	no	0.1013	diploid	no	0.0485	no	diploid	0.0026	diploid	no	-0.0434	diploid	no	-0.035	diploid	no	0.0466	diploid	no
ENSG00000249087	C1orf213	chr1	23695490	23698332	protein_coding	-0.037	diploid	no	0.1013	diploid	no	0.0485	no	diploid	0.0026	diploid	no	-0.0434	diploid	no	-0.035	diploid	no	0.0466	diploid	no
ENSG00000201405		chr1	23696747	23696839	misc_RNA	-0.037	diploid	no	0.1013	diploid	no	0.0485	no	diploid	0.0026	diploid	no	-0.0434	diploid	no	-0.035	diploid	no	0.0466	diploid	no
ENSG00000204219	TCEA3	chr1	23707554	23751233	protein_coding	-0.037	diploid	no	0.1013	diploid	no	0.0485	no	diploid	0.0026	diploid	no	-0.0434	diploid	no	-0.035	diploid	no	0.0466	diploid	no
ENSG00000232482		chr1	23737325	23738645	pseudogene	-0.037	diploid	no	0.1013	diploid	no	0.0485	no	diploid	0.0026	diploid	no	-0.0434	diploid	no	-0.035	diploid	no	0.0466	diploid	no
ENSG00000088280	ASAP3	chr1	23755055	23810685	protein_coding	-0.037	diploid	no	0.1013	diploid	no	0.0485	no	diploid	0.0026	diploid	no	-0.0434	diploid	no	-0.035	diploid	no	0.0466	diploid	no
ENSG00000007968	E2F2	chr1	23832922	23857712	protein_coding	-0.037	diploid	no	0.1013	diploid	no	0.0485	no	diploid	0.0026	diploid	no	-0.0434	diploid	no	-0.035	diploid	no	0.0466	diploid	no
ENSG00000235052		chr1	23875630	23877406	lincRNA	-0.037	diploid	no	0.1013	diploid	no	0.0485	no	diploid	0.0026	diploid	no	-0.0434	diploid	no	-0.035	diploid	no	0.0466	diploid	no
ENSG00000117318	ID3	chr1	23884409	23886285	protein_coding	-0.037	diploid	no	0.1013	diploid	no	0.0485	no	diploid	0.0026	diploid	no	-0.0434	diploid	no	-0.035	diploid	no	0.0466	diploid	no
ENSG00000197880	MDS2	chr1	23907985	23967058	protein_coding	-0.037	diploid	no	0.1013	diploid	no	0.0485	no	diploid	0.0026	diploid	no	-0.0434	diploid	no	-0.035	diploid	no	0.0466	diploid	no
ENSG00000229239		chr1	23996784	24006749	pseudogene	-0.037	diploid	no	0.1013	diploid	no	0.0485	no	diploid	0.0026	diploid	no	-0.0434	diploid	no	-0.035	diploid	no	0.0466	diploid	no
ENSG00000142676	RPL11	chr1	24018269	24022915	protein_coding	-0.037	diploid	no	0.1013	diploid	no	0.0485	no	diploid	0.0026	diploid	no	-0.0434	diploid	no	-0.035	diploid	no	0.0466	diploid	no
ENSG00000203589		chr1	24032291	24033424	pseudogene	-0.037	diploid	no	0.1013	diploid	no	0.0485	no	diploid	0.0026	diploid	no	-0.0434	diploid	no	-0.035	diploid	no	0.0466	diploid	no
ENSG00000244609		chr1	24063100	24063380	misc_RNA	-0.037	diploid	no	0.1013	diploid	no	0.0485	no	diploid	0.0026	diploid	no	-0.0434	diploid	no	-0.035	diploid	no	0.0466	diploid	no
ENSG00000011007	TCEB3	chr1	24069645	24088549	protein_coding	-0.037	diploid	no	0.1013	diploid	no	0.0485	no	diploid	0.0026	diploid	no	-0.0434	diploid	no	-0.035	diploid	no	0.0466	diploid	no
ENSG00000236810		chr1	24086872	24104777	antisense	-0.037	diploid	no	0.1013	diploid	no	0.0485	no	diploid	0.0026	diploid	no	-0.0434	diploid	no	-0.035	diploid	no	0.0466	diploid	no
ENSG00000057757	PITHD1	chr1	24104895	24114722	protein_coding	-0.037	diploid	no	0.1013	diploid	no	0.0485	no	diploid	0.0026	diploid	no	-0.0434	diploid	no	-0.035	diploid	no	0.0466	diploid	no
ENSG00000011009	LYPLA2	chr1	24117460	24122029	protein_coding	-0.037	diploid	no	0.1013	diploid	no	0.0485	no	diploid	0.0026	diploid	no	-0.0434	diploid	no	-0.035	diploid	no	0.0466	diploid	no
ENSG00000117308	GALE	chr1	24122089	24127271	protein_coding	-0.037	diploid	no	0.1013	diploid	no	0.0485	no	diploid	0.0026	diploid	no	-0.0434	diploid	no	-0.035	diploid	no	0.0466	diploid	no
ENSG00000117305	HMGCL	chr1	24128375	24165110	protein_coding	-0.037	diploid	no	0.1013	diploid	no	0.0485	no	diploid	0.0026	diploid	no	-0.0434	diploid	no	-0.035	diploid	no	0.0466	diploid	no
ENSG00000179163	FUCA1	chr1	24171567	24194784	protein_coding	-0.037	diploid	no	0.1013	diploid	no	0.0485	no	diploid	0.0026	diploid	no	-0.0434	diploid	no	-0.035	diploid	no	0.0466	diploid	no
ENSG00000188822	CNR2	chr1	24197016	24285549	protein_coding	-0.037	diploid	no	0.1013	diploid	no	0.0485	no	diploid	0.0026	diploid	no	-0.0434	diploid	no	-0.035	diploid	no	0.0466	diploid	no
ENSG00000264347		chr1	24208284	24208575	misc_RNA	-0.037	diploid	no	0.1013	diploid	no	0.0485	no	diploid	0.0026	diploid	no	-0.0434	diploid	no	-0.035	diploid	no	0.0466	diploid	no
ENSG00000238538		chr1	24208745	24208842	snoRNA	-0.037	diploid	no	0.1013	diploid	no	0.0485	no	diploid	0.0026	diploid	no	-0.0434	diploid	no	-0.035	diploid	no	0.0466	diploid	no
ENSG00000229106		chr1	24227961	24229227	pseudogene	-0.037	diploid	no	0.1013	diploid	no	0.0485	no	diploid	0.0026	diploid	no	-0.0434	diploid	no	-0.035	diploid	no	0.0466	diploid	no
ENSG00000232557		chr1	24233601	24234375	sense_intronic	-0.037	diploid	no	0.1013	diploid	no	0.0485	no	diploid	0.0026	diploid	no	-0.0434	diploid	no	-0.035	diploid	no	0.0466	diploid	no
ENSG00000264926	MIR378F	chr1	24255560	24255637	miRNA	-0.037	diploid	no	0.1013	diploid	no	0.0485	no	diploid	0.0026	diploid	no	-0.0434	diploid	no	-0.035	diploid	no	0.0466	diploid	no
ENSG00000230228		chr1	24275505	24275873	pseudogene	-0.037	diploid	no	0.1013	diploid	no	0.0485	no	diploid	0.0026	diploid	no	-0.0434	diploid	no	-0.035	diploid	no	0.0466	diploid	no
ENSG00000189266	PNRC2	chr1	24285599	24289952	protein_coding	-0.037	diploid	no	0.1013	diploid	no	0.0485	no	diploid	0.0026	diploid	no	-0.0434	diploid	no	-0.035	diploid	no	0.0466	diploid	no
ENSG00000188529	SRSF10	chr1	24291294	24307417	protein_coding	-0.037	diploid	no	0.1013	diploid	no	0.0485	no	diploid	0.0026	diploid	no	-0.0434	diploid	no	-0.035	diploid	no	0.0466	diploid	no
ENSG00000215905		chr1	24334371	24335009	pseudogene	-0.037	diploid	no	0.1013	diploid	no	0.0485	no	diploid	0.0026	diploid	no	-0.0434	diploid	no	-0.035	diploid	no	0.0466	diploid	no
ENSG00000225315		chr1	24367343	24413289	antisense	-0.037	diploid	no	0.1013	diploid	no	0.0485	no	diploid	0.0026	diploid	no	-0.0434	diploid	no	-0.035	diploid	no	0.0466	diploid	no
ENSG00000142661	MYOM3	chr1	24382525	24438665	protein_coding	-0.037	diploid	no	0.1013	diploid	no	0.0485	no	diploid	0.0026	diploid	no	-0.0434	diploid	no	-0.035	diploid	no	0.0466	diploid	no
ENSG00000240284		chr1	24382586	24410622	processed_transcript	-0.037	diploid	no	0.1013	diploid	no	0.0485	no	diploid	0.0026	diploid	no	-0.0434	diploid	no	-0.035	diploid	no	0.0466	diploid	no
ENSG00000230703		chr1	24393264	24410055	antisense	-0.037	diploid	no	0.1013	diploid	no	0.0485	no	diploid	0.0026	diploid	no	-0.0434	diploid	no	-0.035	diploid	no	0.0466	diploid	no
ENSG00000142677	IL22RA1	chr1	24446261	24469611	protein_coding	-0.037	diploid	no	0.1013	diploid	no	0.0485	no	diploid	0.0026	diploid	no	-0.0434	diploid	no	-0.035	diploid	no	0.0466	diploid	no
ENSG00000185436	IL28RA	chr1	24480647	24514449	protein_coding	-0.037	diploid	no	0.1013	diploid	no	0.0485	no	diploid	0.0026	diploid	no	-0.0434	diploid	no	-0.035	diploid	no	0.0466	diploid	no
ENSG00000230023		chr1	24526730	24538183	lincRNA	-0.037	diploid	no	0.1013	diploid	no	0.0485	no	diploid	0.0026	diploid	no	-0.0434	diploid	no	-0.035	diploid	no	0.0466	diploid	no
ENSG00000221032		chr1	24554407	24554520	miRNA	-0.037	diploid	no	0.1013	diploid	no	0.0485	no	diploid	0.0026	diploid	no	-0.0434	diploid	no	-0.035	diploid	no	0.0466	diploid	no
ENSG00000266511		chr1	24606257	24606345	miRNA	-0.037	diploid	no	0.1013	diploid	no	0.0485	no	diploid	0.0026	diploid	no	-0.0434	diploid	no	-0.035	diploid	no	0.0466	diploid	no
ENSG00000232298		chr1	24620477	24648420	antisense	-0.037	diploid	no	0.1013	diploid	no	0.0485	no	diploid	0.0026	diploid	no	-0.0434	diploid	no	-0.035	diploid	no	0.0466	diploid	no
ENSG00000158055	GRHL3	chr1	24645812	24690972	protein_coding	-0.037	diploid	no	0.1013	diploid	no	0.0485	no	diploid	0.0026	diploid	no	-0.0434	diploid	no	-0.035	diploid	no	0.0466	diploid	no
ENSG00000001460	STPG1	chr1	24683489	24743424	protein_coding	-0.037	diploid	no	0.1013	diploid	no	0.0485	no	diploid	0.0026	diploid	no	-0.0434	diploid	no	-0.035	diploid	no	0.0466	diploid	no
ENSG00000001461	NIPAL3	chr1	24742284	24799466	protein_coding	-0.037	diploid	no	0.1013	diploid	no	0.0485	no	diploid	0.0026	diploid	no	-0.0434	diploid	no	-0.035	diploid	no	0.0466	diploid	no
ENSG00000117602	RCAN3	chr1	24829387	24863506	protein_coding	-0.037	diploid	no	0.1013	diploid	no	0.0485	no	diploid	0.0026	diploid	no	-0.0434	diploid	no	-0.035	diploid	no	0.0466	diploid	no
ENSG00000266551		chr1	24855945	24856204	misc_RNA	-0.037	diploid	no	0.1013	diploid	no	0.0485	no	diploid	0.0026	diploid	no	-0.0434	diploid	no	-0.035	diploid	no	0.0466	diploid	no
ENSG00000231779		chr1	24863138	24865371	lincRNA	-0.037	diploid	no	0.1013	diploid	no	0.0485	no	diploid	0.0026	diploid	no	-0.0434	diploid	no	-0.035	diploid	no	0.0466	diploid	no
ENSG00000264443		chr1	24865292	24882515	lincRNA	-0.037	diploid	no	0.1013	diploid	no	0.0485	no	diploid	0.0026	diploid	no	-0.0434	diploid	no	-0.035	diploid	no	0.0466	diploid	no
ENSG00000184454	NCMAP	chr1	24882602	24935819	protein_coding	-0.037	diploid	no	0.1013	diploid	no	0.0485	no	diploid	0.0026	diploid	no	-0.0434	diploid	no	-0.035	diploid	no	0.0466	diploid	no
ENSG00000227312		chr1	24890091	24890457	pseudogene	-0.037	diploid	no	0.1013	diploid	no	0.0485	no	diploid	0.0026	diploid	no	-0.0434	diploid	no	-0.035	diploid	no	0.0466	diploid	no
ENSG00000239106		chr1	24951902	24952004	misc_RNA	-0.037	diploid	no	0.1013	diploid	no	0.0485	no	diploid	0.0026	diploid	no	-0.0434	diploid	no	-0.035	diploid	no	0.0466	diploid	no
ENSG00000133226	SRRM1	chr1	24958207	24999758	protein_coding	-0.037	diploid	no	0.1013	diploid	no	0.0485	no	diploid	0.0026	diploid	no	-0.0434	diploid	no	-0.035	diploid	no	0.0466	diploid	no
ENSG00000238986		chr1	24993474	24993578	snoRNA	-0.037	diploid	no	0.1013	diploid	no	0.0485	no	diploid	0.0026	diploid	no	-0.0434	diploid	no	-0.035	diploid	no	0.0466	diploid	no
ENSG00000169504	CLIC4	chr1	25071848	25170815	protein_coding	-0.037	diploid	no	0.1013	diploid	no	0.0485	no	diploid	0.0026	diploid	no	-0.0434	diploid	no	-0.035	diploid	no	0.0466	diploid	no
ENSG00000238482		chr1	25104364	25104470	snRNA	-0.037	diploid	no	0.1013	diploid	no	0.0485	no	diploid	0.0026	diploid	no	-0.0434	diploid	no	-0.035	diploid	no	0.0466	diploid	no
ENSG00000020633	RUNX3	chr1	25226002	25291612	protein_coding	-0.037	diploid	no	0.1013	diploid	no	0.0485	no	diploid	0.0026	diploid	no	-0.0434	diploid	no	-0.035	diploid	no	0.0466	diploid	no
ENSG00000229162		chr1	25287836	25289588	antisense	-0.037	diploid	no	0.1013	diploid	no	0.0485	no	diploid	0.0026	diploid	no	-0.0434	diploid	no	-0.035	diploid	no	0.0466	diploid	no
ENSG00000261025		chr1	25294914	25297356	lincRNA	-0.037	diploid	no	0.1013	diploid	no	0.0485	no	diploid	0.0026	diploid	no	-0.0434	diploid	no	-0.035	diploid	no	0.0466	diploid	no
ENSG00000264371	MIR4425	chr1	25349994	25350077	miRNA	-0.037	diploid	no	0.1013	diploid	no	0.0485	no	diploid	0.0026	diploid	no	-0.0434	diploid	no	-0.035	diploid	no	0.0466	diploid	no
ENSG00000233755		chr1	25370198	25439611	lincRNA	-0.037	diploid	no	0.1013	diploid	no	0.0485	no	diploid	0.0026	diploid	no	-0.0434	diploid	no	-0.035	diploid	no	0.0466	diploid	no
ENSG00000233419		chr1	25451544	25451945	pseudogene	-0.037	diploid	no	0.1013	diploid	no	0.0485	no	diploid	0.0026	diploid	no	-0.0434	diploid	no	-0.035	diploid	no	0.0466	diploid	no
ENSG00000231953		chr1	25534630	25535360	antisense	-0.037	diploid	no	0.1013	diploid	no	0.0485	no	diploid	0.0026	diploid	no	-0.0434	diploid	no	-0.035	diploid	no	0.0466	diploid	no
ENSG00000117614	SYF2	chr1	25549170	25558993	protein_coding	-0.037	diploid	no	0.1013	diploid	no	0.0485	no	diploid	0.0026	diploid	no	-0.0434	diploid	no	-0.035	diploid	no	0.0466	diploid	no
ENSG00000117616	C1orf63	chr1	25568728	25664704	protein_coding	-0.037	diploid	no	0.1013	diploid	no	0.0485	no	diploid	0.0026	diploid	no	-0.0434	diploid	no	-0.035	diploid	no	0.0466	diploid	no
ENSG00000261349		chr1	25592593	25593627	pseudogene	-0.037	diploid	no	0.1013	diploid	no	0.0485	no	diploid	0.0026	diploid	no	-0.0434	diploid	no	-0.035	diploid	no	0.0466	diploid	no
ENSG00000187010	RHD	chr1	25598884	25656936	protein_coding	-0.037	diploid	no	0.1013	diploid	no	0.0485	no	diploid	0.0026	diploid	no	-0.0434	diploid	no	-0.035	diploid	no	0.0466	diploid	no
ENSG00000224183	SDHDP6	chr1	25620655	25621134	pseudogene	-0.037	diploid	no	0.1013	diploid	no	0.0485	no	diploid	0.0026	diploid	no	-0.0434	diploid	no	-0.035	diploid	no	0.0466	diploid	no
ENSG00000259984		chr1	25662920	25663956	pseudogene	-0.037	diploid	no	0.1013	diploid	no	0.0485	no	diploid	0.0026	diploid	no	-0.0434	diploid	no	-0.035	diploid	no	0.0466	diploid	no
ENSG00000183726	TMEM50A	chr1	25664408	25688852	protein_coding	-0.037	diploid	no	0.1013	diploid	no	0.0485	no	diploid	0.0026	diploid	no	-0.0434	diploid	no	-0.035	diploid	no	0.0466	diploid	no
ENSG00000252515		chr1	25667462	25667525	snRNA	-0.037	diploid	no	0.1013	diploid	no	0.0485	no	diploid	0.0026	diploid	no	-0.0434	diploid	no	-0.035	diploid	no	0.0466	diploid	no
ENSG00000238889		chr1	25672765	25672868	snoRNA	-0.037	diploid	no	0.1013	diploid	no	0.0485	no	diploid	0.0026	diploid	no	-0.0434	diploid	no	-0.035	diploid	no	0.0466	diploid	no
ENSG00000188672	RHCE	chr1	25688741	25756683	protein_coding	-0.037	diploid	no	0.1013	diploid	no	0.0485	no	diploid	0.0026	diploid	no	-0.0434	diploid	no	-0.035	diploid	no	0.0466	diploid	no
ENSG00000238084		chr1	25725203	25725771	pseudogene	-0.037	diploid	no	0.1013	diploid	no	0.0485	no	diploid	0.0026	diploid	no	-0.0434	diploid	no	-0.035	diploid	no	0.0466	diploid	no
ENSG00000266468		chr1	25732722	25732780	miRNA	-0.037	diploid	no	0.1013	diploid	no	0.0485	no	diploid	0.0026	diploid	no	-0.0434	diploid	no	-0.035	diploid	no	0.0466	diploid	no
ENSG00000204178	TMEM57	chr1	25757388	25826700	protein_coding	-0.037	diploid	no	0.1013	diploid	no	0.0485	no	diploid	0.0026	diploid	no	-0.0434	diploid	no	-0.035	diploid	no	0.0466	diploid	no
ENSG00000157978	LDLRAP1	chr1	25870071	25895377	protein_coding	-0.037	diploid	no	0.1013	diploid	no	0.0485	no	diploid	0.0026	diploid	no	-0.0434	diploid	no	-0.035	diploid	no	0.0466	diploid	no
ENSG00000225643		chr1	25907969	25916847	lincRNA	-0.037	diploid	no	0.1013	diploid	no	0.0485	no	diploid	0.0026	diploid	no	-0.0434	diploid	no	-0.035	diploid	no	0.0466	diploid	no
ENSG00000117643	MAN1C1	chr1	25943959	26112698	protein_coding	-0.037	diploid	no	0.1013	diploid	no	0.0485	no	diploid	0.0026	diploid	no	-0.0434	diploid	no	-0.035	diploid	no	0.0466	diploid	no
ENSG00000233478		chr1	25971035	25985602	antisense	-0.037	diploid	no	0.1013	diploid	no	0.0485	no	diploid	0.0026	diploid	no	-0.0434	diploid	no	-0.035	diploid	no	0.0466	diploid	no
ENSG00000162430	SEPN1	chr1	26126667	26144713	protein_coding	-0.037	diploid	no	0.1013	diploid	no	0.0485	no	diploid	0.0026	diploid	no	-0.0434	diploid	no	-0.035	diploid	no	0.0466	diploid	no
ENSG00000255054		chr1	26137961	26150235	protein_coding	-0.037	diploid	no	0.1013	diploid	no	0.0485	no	diploid	0.0026	diploid	no	-0.0434	diploid	no	-0.035	diploid	no	0.0466	diploid	no
ENSG00000228172		chr1	26143240	26146263	processed_transcript	-0.037	diploid	no	0.1013	diploid	no	0.0485	no	diploid	0.0026	diploid	no	-0.0434	diploid	no	-0.035	diploid	no	0.0466	diploid	no
ENSG00000117640	FAM54B	chr1	26145131	26159432	protein_coding	-0.037	diploid	no	0.1013	diploid	no	0.0485	no	diploid	0.0026	diploid	no	-0.0434	diploid	no	-0.035	diploid	no	0.0466	diploid	no
ENSG00000223474		chr1	26145212	26147288	protein_coding	-0.037	diploid	no	0.1013	diploid	no	0.0485	no	diploid	0.0026	diploid	no	-0.0434	diploid	no	-0.035	diploid	no	0.0466	diploid	no
ENSG00000127423	AUNIP	chr1	26158414	26185903	protein_coding	-0.037	diploid	no	0.1013	diploid	no	0.0485	no	diploid	0.0026	diploid	no	-0.0434	diploid	no	-0.035	diploid	no	0.0466	diploid	no
ENSG00000236528		chr1	26186104	26189911	antisense	-0.037	diploid	no	0.1013	diploid	no	0.0485	no	diploid	0.0026	diploid	no	-0.0434	diploid	no	-0.035	diploid	no	0.0466	diploid	no
ENSG00000182749	PAQR7	chr1	26187701	26197744	protein_coding	-0.037	diploid	no	0.1013	diploid	no	0.0485	no	diploid	0.0026	diploid	no	-0.0434	diploid	no	-0.035	diploid	no	0.0466	diploid	no
ENSG00000207302		chr1	26203987	26204096	misc_RNA	-0.037	diploid	no	0.1013	diploid	no	0.0485	no	diploid	0.0026	diploid	no	-0.0434	diploid	no	-0.035	diploid	no	0.0466	diploid	no
ENSG00000117632	STMN1	chr1	26210672	26233482	protein_coding	-0.037	diploid	no	0.1013	diploid	no	0.0485	no	diploid	0.0026	diploid	no	-0.0434	diploid	no	-0.035	diploid	no	0.0466	diploid	no
ENSG00000229786	SNRPFP2	chr1	26213851	26214101	pseudogene	-0.037	diploid	no	0.1013	diploid	no	0.0485	no	diploid	0.0026	diploid	no	-0.0434	diploid	no	-0.035	diploid	no	0.0466	diploid	no
ENSG00000223624		chr1	26215461	26215600	pseudogene	-0.037	diploid	no	0.1013	diploid	no	0.0485	no	diploid	0.0026	diploid	no	-0.0434	diploid	no	-0.035	diploid	no	0.0466	diploid	no
ENSG00000264021	MIR3917	chr1	26232853	26232945	miRNA	-0.037	diploid	no	0.1013	diploid	no	0.0485	no	diploid	0.0026	diploid	no	-0.0434	diploid	no	-0.035	diploid	no	0.0466	diploid	no
ENSG00000266763		chr1	26238240	26238313	miRNA	-0.037	diploid	no	0.1013	diploid	no	0.0485	no	diploid	0.0026	diploid	no	-0.0434	diploid	no	-0.035	diploid	no	0.0466	diploid	no
ENSG00000158006	PAFAH2	chr1	26286258	26324648	protein_coding	-0.037	diploid	no	0.1013	diploid	no	0.0485	no	diploid	0.0026	diploid	no	-0.0434	diploid	no	-0.035	diploid	no	0.0466	diploid	no
ENSG00000207237		chr1	26290688	26290791	snRNA	-0.037	diploid	no	0.1013	diploid	no	0.0485	no	diploid	0.0026	diploid	no	-0.0434	diploid	no	-0.035	diploid	no	0.0466	diploid	no
ENSG00000252190		chr1	26332497	26332621	snoRNA	-0.037	diploid	no	0.1013	diploid	no	0.0485	no	diploid	0.0026	diploid	no	-0.0434	diploid	no	-0.035	diploid	no	0.0466	diploid	no
ENSG00000252691		chr1	26332707	26332790	snoRNA	-0.037	diploid	no	0.1013	diploid	no	0.0485	no	diploid	0.0026	diploid	no	-0.0434	diploid	no	-0.035	diploid	no	0.0466	diploid	no
ENSG00000158008	EXTL1	chr1	26346375	26362955	protein_coding	-0.037	diploid	no	0.1013	diploid	no	0.0485	no	diploid	0.0026	diploid	no	-0.0434	diploid	no	-0.035	diploid	no	0.0466	diploid	no
ENSG00000158014	SLC30A2	chr1	26363743	26372624	protein_coding	-0.037	diploid	no	0.1013	diploid	no	0.0485	no	diploid	0.0026	diploid	no	-0.0434	diploid	no	-0.035	diploid	no	0.0466	diploid	no
ENSG00000158022	TRIM63	chr1	26377795	26394927	protein_coding	-0.037	diploid	no	0.1013	diploid	no	0.0485	no	diploid	0.0026	diploid	no	-0.0434	diploid	no	-0.035	diploid	no	0.0466	diploid	no
ENSG00000265320		chr1	26398069	26398168	miRNA	-0.037	diploid	no	0.1013	diploid	no	0.0485	no	diploid	0.0026	diploid	no	-0.0434	diploid	no	-0.035	diploid	no	0.0466	diploid	no
ENSG00000175087	PDIK1L	chr1	26437664	26452034	protein_coding	-0.037	diploid	no	0.1013	diploid	no	0.0485	no	diploid	0.0026	diploid	no	-0.0434	diploid	no	-0.035	diploid	no	0.0466	diploid	no
ENSG00000197245	FAM110D	chr1	26485511	26489119	protein_coding	-0.037	diploid	no	0.1013	diploid	no	0.0485	no	diploid	0.0026	diploid	no	-0.0434	diploid	no	-0.035	diploid	no	0.0466	diploid	no
ENSG00000142684	ZNF593	chr1	26496362	26498551	protein_coding	-0.037	diploid	no	0.1013	diploid	no	0.0485	no	diploid	0.0026	diploid	no	-0.0434	diploid	no	-0.035	diploid	no	0.0466	diploid	no
ENSG00000236782		chr1	26496438	26498312	antisense	-0.037	diploid	no	0.1013	diploid	no	0.0485	no	diploid	0.0026	diploid	no	-0.0434	diploid	no	-0.035	diploid	no	0.0466	diploid	no
ENSG00000142675	CNKSR1	chr1	26503894	26516377	protein_coding	-0.037	diploid	no	0.1013	diploid	no	0.0485	no	diploid	0.0026	diploid	no	-0.0434	diploid	no	-0.035	diploid	no	0.0466	diploid	no
ENSG00000188782	CATSPER4	chr1	26517052	26529459	protein_coding	-0.037	diploid	no	0.1013	diploid	no	0.0485	no	diploid	0.0026	diploid	no	-0.0434	diploid	no	-0.035	diploid	no	0.0466	diploid	no
ENSG00000236155		chr1	26536232	26556331	pseudogene	-0.037	diploid	no	0.1013	diploid	no	0.0485	no	diploid	0.0026	diploid	no	-0.0434	diploid	no	-0.035	diploid	no	0.0466	diploid	no
ENSG00000130695	CEP85	chr1	26560691	26605299	protein_coding	-0.037	diploid	no	0.1013	diploid	no	0.0485	no	diploid	0.0026	diploid	no	-0.0434	diploid	no	-0.035	diploid	no	0.0466	diploid	no
ENSG00000225375		chr1	26575392	26580855	antisense	-0.037	diploid	no	0.1013	diploid	no	0.0485	no	diploid	0.0026	diploid	no	-0.0434	diploid	no	-0.035	diploid	no	0.0466	diploid	no
ENSG00000142669	SH3BGRL3	chr1	26605667	26608007	protein_coding	-0.037	diploid	no	0.1013	diploid	no	0.0485	no	diploid	0.0026	diploid	no	-0.0434	diploid	no	-0.035	diploid	no	0.0466	diploid	no
ENSG00000158062	UBXN11	chr1	26607819	26644854	protein_coding	-0.037	diploid	no	0.1013	diploid	no	0.0485	no	diploid	0.0026	diploid	no	-0.0434	diploid	no	-0.035	diploid	no	0.0466	diploid	no
ENSG00000169442	CD52	chr1	26644448	26647014	protein_coding	-0.037	diploid	no	0.1013	diploid	no	0.0485	no	diploid	0.0026	diploid	no	-0.0434	diploid	no	-0.035	diploid	no	0.0466	diploid	no
ENSG00000176092	AIM1L	chr1	26648350	26680621	protein_coding	-0.037	diploid	no	0.1013	diploid	no	0.0485	no	diploid	0.0026	diploid	no	-0.0434	diploid	no	-0.035	diploid	no	0.0466	diploid	no
ENSG00000225854		chr1	26653178	26653530	pseudogene	-0.037	diploid	no	0.1013	diploid	no	0.0485	no	diploid	0.0026	diploid	no	-0.0434	diploid	no	-0.035	diploid	no	0.0466	diploid	no
ENSG00000265143		chr1	26674956	26675210	misc_RNA	-0.037	diploid	no	0.1013	diploid	no	0.0485	no	diploid	0.0026	diploid	no	-0.0434	diploid	no	-0.035	diploid	no	0.0466	diploid	no
ENSG00000176083	ZNF683	chr1	26688125	26701013	protein_coding	-0.037	diploid	no	0.1013	diploid	no	0.0485	no	diploid	0.0026	diploid	no	-0.0434	diploid	no	-0.035	diploid	no	0.0466	diploid	no
ENSG00000131914	LIN28A	chr1	26737269	26756213	protein_coding	-0.037	diploid	no	0.1013	diploid	no	0.0485	no	diploid	0.0026	diploid	no	-0.0434	diploid	no	-0.035	diploid	no	0.0466	diploid	no
ENSG00000117682	DHDDS	chr1	26758773	26797785	protein_coding	-0.037	diploid	no	0.1013	diploid	no	0.0485	no	diploid	0.0026	diploid	no	-0.0434	diploid	no	-0.035	diploid	no	0.0466	diploid	no
ENSG00000223583		chr1	26781144	26781678	pseudogene	-0.037	diploid	no	0.1013	diploid	no	0.0485	no	diploid	0.0026	diploid	no	-0.0434	diploid	no	-0.035	diploid	no	0.0466	diploid	no
ENSG00000225891		chr1	26789247	26793773	antisense	-0.037	diploid	no	0.1013	diploid	no	0.0485	no	diploid	0.0026	diploid	no	-0.0434	diploid	no	-0.035	diploid	no	0.0466	diploid	no
ENSG00000198830	HMGN2	chr1	26798941	26802463	protein_coding	-0.037	diploid	no	0.1013	diploid	no	0.0485	no	diploid	0.0026	diploid	no	-0.0434	diploid	no	-0.035	diploid	no	0.0466	diploid	no
ENSG00000224129		chr1	26845845	26846741	pseudogene	-0.037	diploid	no	0.1013	diploid	no	0.0485	no	diploid	0.0026	diploid	no	-0.0434	diploid	no	-0.035	diploid	no	0.0466	diploid	no
ENSG00000117676	RPS6KA1	chr1	26856252	26901521	protein_coding	-0.037	diploid	no	0.1013	diploid	no	0.0485	no	diploid	0.0026	diploid	no	-0.0434	diploid	no	-0.035	diploid	no	0.0466	diploid	no
ENSG00000238705	MIR1976	chr1	26881033	26881084	miRNA	-0.037	diploid	no	0.1013	diploid	no	0.0485	no	diploid	0.0026	diploid	no	-0.0434	diploid	no	-0.035	diploid	no	0.0466	diploid	no
ENSG00000243905		chr1	26919737	26920037	misc_RNA	-0.037	diploid	no	0.1013	diploid	no	0.0485	no	diploid	0.0026	diploid	no	-0.0434	diploid	no	-0.035	diploid	no	0.0466	diploid	no
ENSG00000252802		chr1	26920431	26920532	misc_RNA	-0.037	diploid	no	0.1013	diploid	no	0.0485	no	diploid	0.0026	diploid	no	-0.0434	diploid	no	-0.035	diploid	no	0.0466	diploid	no
ENSG00000229247		chr1	26966868	26967035	pseudogene	-0.037	diploid	no	0.1013	diploid	no	0.0485	no	diploid	0.0026	diploid	no	-0.0434	diploid	no	-0.035	diploid	no	0.0466	diploid	no
ENSG00000238316		chr1	26968777	26968880	snoRNA	-0.037	diploid	no	0.1013	diploid	no	0.0485	no	diploid	0.0026	diploid	no	-0.0434	diploid	no	-0.035	diploid	no	0.0466	diploid	no
ENSG00000235069		chr1	26974007	26974173	pseudogene	-0.037	diploid	no	0.1013	diploid	no	0.0485	no	diploid	0.0026	diploid	no	-0.0434	diploid	no	-0.035	diploid	no	0.0466	diploid	no
ENSG00000260063		chr1	27018623	27020622	antisense	-0.037	diploid	no	0.1013	diploid	no	0.0485	no	diploid	0.0026	diploid	no	-0.0434	diploid	no	-0.035	diploid	no	0.0466	diploid	no
ENSG00000117713	ARID1A	chr1	27022524	27108595	protein_coding	-0.037	diploid	no	0.1013	diploid	no	0.0485	no	diploid	0.0026	diploid	no	-0.0434	diploid	no	-0.035	diploid	no	0.0466	diploid	no
ENSG00000266138		chr1	27090115	27090393	misc_RNA	-0.037	diploid	no	0.1013	diploid	no	0.0485	no	diploid	0.0026	diploid	no	-0.0434	diploid	no	-0.035	diploid	no	0.0466	diploid	no
ENSG00000060642	PIGV	chr1	27113963	27124889	protein_coding	-0.037	diploid	no	0.1013	diploid	no	0.0485	no	diploid	0.0026	diploid	no	-0.0434	diploid	no	-0.035	diploid	no	0.0466	diploid	no
ENSG00000241188		chr1	27141313	27141601	misc_RNA	-0.037	diploid	no	0.1013	diploid	no	0.0485	no	diploid	0.0026	diploid	no	-0.0434	diploid	no	-0.035	diploid	no	0.0466	diploid	no
ENSG00000204160	ZDHHC18	chr1	27153201	27183391	protein_coding	-0.037	diploid	no	0.1013	diploid	no	0.0485	no	diploid	0.0026	diploid	no	-0.0434	diploid	no	-0.035	diploid	no	0.0466	diploid	no
ENSG00000175793	SFN	chr1	27189633	27190947	protein_coding	-0.037	diploid	no	0.1013	diploid	no	0.0485	no	diploid	0.0026	diploid	no	-0.0434	diploid	no	-0.035	diploid	no	0.0466	diploid	no
ENSG00000226698		chr1	27202624	27204736	antisense	-0.037	diploid	no	0.1013	diploid	no	0.0485	no	diploid	0.0026	diploid	no	-0.0434	diploid	no	-0.035	diploid	no	0.0466	diploid	no
ENSG00000142751	GPN2	chr1	27205773	27216788	protein_coding	-0.037	diploid	no	0.1013	diploid	no	0.0485	no	diploid	0.0026	diploid	no	-0.0434	diploid	no	-0.035	diploid	no	0.0466	diploid	no
ENSG00000198746	GPATCH3	chr1	27216979	27226957	protein_coding	-0.037	diploid	no	0.1013	diploid	no	0.0485	no	diploid	0.0026	diploid	no	-0.0434	diploid	no	-0.035	diploid	no	0.0466	diploid	no
ENSG00000251020		chr1	27218269	27219052	processed_transcript	-0.037	diploid	no	0.1013	diploid	no	0.0485	no	diploid	0.0026	diploid	no	-0.0434	diploid	no	-0.035	diploid	no	0.0466	diploid	no
ENSG00000090273	NUDC	chr1	27226729	27273353	protein_coding	-0.037	diploid	no	0.1013	diploid	no	0.0485	no	diploid	0.0026	diploid	no	-0.0434	diploid	no	-0.035	diploid	no	0.0466	diploid	no
ENSG00000131910	NR0B2	chr1	27237980	27240457	protein_coding	-0.037	diploid	no	0.1013	diploid	no	0.0485	no	diploid	0.0026	diploid	no	-0.0434	diploid	no	-0.035	diploid	no	0.0466	diploid	no
ENSG00000175707	C1orf172	chr1	27276053	27286897	protein_coding	-0.037	diploid	no	0.1013	diploid	no	0.0485	no	diploid	0.0026	diploid	no	-0.0434	diploid	no	-0.035	diploid	no	0.0466	diploid	no
ENSG00000172746		chr1	27306656	27307466	pseudogene	-0.037	diploid	no	0.1013	diploid	no	0.0485	no	diploid	0.0026	diploid	no	-0.0434	diploid	no	-0.035	diploid	no	0.0466	diploid	no
ENSG00000224064		chr1	27310119	27310515	pseudogene	-0.037	diploid	no	0.1013	diploid	no	0.0485	no	diploid	0.0026	diploid	no	-0.0434	diploid	no	-0.035	diploid	no	0.0466	diploid	no
ENSG00000225294	OSTCP2	chr1	27312388	27312831	pseudogene	-0.037	diploid	no	0.1013	diploid	no	0.0485	no	diploid	0.0026	diploid	no	-0.0434	diploid	no	-0.035	diploid	no	0.0466	diploid	no
ENSG00000253368	TRNP1	chr1	27320198	27327389	protein_coding	-0.037	diploid	no	0.1013	diploid	no	0.0485	no	diploid	0.0026	diploid	no	-0.0434	diploid	no	-0.035	diploid	no	0.0466	diploid	no
ENSG00000158246	FAM46B	chr1	27331511	27339327	protein_coding	-0.037	diploid	no	0.1013	diploid	no	0.0485	no	diploid	0.0026	diploid	no	-0.0434	diploid	no	-0.035	diploid	no	0.0466	diploid	no
ENSG00000090020	SLC9A1	chr1	27425306	27493472	protein_coding	-0.037	diploid	no	0.1013	diploid	no	0.0485	no	diploid	0.0026	diploid	no	-0.0434	diploid	no	-0.035	diploid	no	0.0466	diploid	no
ENSG00000229985		chr1	27503242	27503768	pseudogene	-0.037	diploid	no	0.1013	diploid	no	0.0485	no	diploid	0.0026	diploid	no	-0.0434	diploid	no	-0.035	diploid	no	0.0466	diploid	no
ENSG00000214973		chr1	27527325	27527964	pseudogene	-0.037	diploid	no	0.1013	diploid	no	0.0485	no	diploid	0.0026	diploid	no	-0.0434	diploid	no	-0.035	diploid	no	0.0466	diploid	no
ENSG00000225159		chr1	27533421	27534287	pseudogene	-0.037	diploid	no	0.1013	diploid	no	0.0485	no	diploid	0.0026	diploid	no	-0.0434	diploid	no	-0.035	diploid	no	0.0466	diploid	no
ENSG00000225990	SNRPEP7	chr1	27537755	27537975	pseudogene	-0.037	diploid	no	0.1013	diploid	no	0.0485	no	diploid	0.0026	diploid	no	-0.0434	diploid	no	-0.035	diploid	no	0.0466	diploid	no
ENSG00000224311		chr1	27555597	27560843	antisense	-0.037	diploid	no	0.1013	diploid	no	0.0485	no	diploid	0.0026	diploid	no	-0.0434	diploid	no	-0.035	diploid	no	0.0466	diploid	no
ENSG00000142784	WDTC1	chr1	27561007	27635110	protein_coding	-0.037	diploid	no	0.1013	diploid	no	0.0485	no	diploid	0.0026	diploid	no	-0.0434	diploid	no	-0.035	diploid	no	0.0466	diploid	no
ENSG00000252098		chr1	27581955	27582058	misc_RNA	-0.037	diploid	no	0.1013	diploid	no	0.0485	no	diploid	0.0026	diploid	no	-0.0434	diploid	no	-0.035	diploid	no	0.0466	diploid	no
ENSG00000240397		chr1	27633257	27634278	antisense	-0.037	diploid	no	0.1013	diploid	no	0.0485	no	diploid	0.0026	diploid	no	-0.0434	diploid	no	-0.035	diploid	no	0.0466	diploid	no
ENSG00000243659		chr1	27637731	27638329	pseudogene	-0.037	diploid	no	0.1013	diploid	no	0.0485	no	diploid	0.0026	diploid	no	-0.0434	diploid	no	-0.035	diploid	no	0.0466	diploid	no
ENSG00000186501	TMEM222	chr1	27648651	27662891	protein_coding	-0.037	diploid	no	0.1013	diploid	no	0.0485	no	diploid	0.0026	diploid	no	-0.0434	diploid	no	-0.035	diploid	no	0.0466	diploid	no
ENSG00000206888	RNU6-48	chr1	27651710	27651816	snRNA	-0.037	diploid	no	0.1013	diploid	no	0.0485	no	diploid	0.0026	diploid	no	-0.0434	diploid	no	-0.035	diploid	no	0.0466	diploid	no
ENSG00000241547		chr1	27651820	27652287	pseudogene	-0.037	diploid	no	0.1013	diploid	no	0.0485	no	diploid	0.0026	diploid	no	-0.0434	diploid	no	-0.035	diploid	no	0.0466	diploid	no
ENSG00000142765	SYTL1	chr1	27668513	27680421	protein_coding	-0.037	diploid	no	0.1013	diploid	no	0.0485	no	diploid	0.0026	diploid	no	-0.0434	diploid	no	-0.035	diploid	no	0.0466	diploid	no
ENSG00000142733	MAP3K6	chr1	27681670	27693383	protein_coding	-0.037	diploid	no	0.1013	diploid	no	0.0485	no	diploid	0.0026	diploid	no	-0.0434	diploid	no	-0.035	diploid	no	0.0466	diploid	no
ENSG00000142748	FCN3	chr1	27695603	27701315	protein_coding	-0.037	diploid	no	0.1013	diploid	no	0.0485	no	diploid	0.0026	diploid	no	-0.0434	diploid	no	-0.035	diploid	no	0.0466	diploid	no
ENSG00000174950	CD164L2	chr1	27705666	27709870	protein_coding	-0.037	diploid	no	0.1013	diploid	no	0.0485	no	diploid	0.0026	diploid	no	-0.0434	diploid	no	-0.035	diploid	no	0.0466	diploid	no
ENSG00000231207		chr1	27715972	27716649	pseudogene	-0.037	diploid	no	0.1013	diploid	no	0.0485	no	diploid	0.0026	diploid	no	-0.0434	diploid	no	-0.035	diploid	no	0.0466	diploid	no
ENSG00000181773	GPR3	chr1	27719148	27722318	protein_coding	-0.037	diploid	no	0.1013	diploid	no	0.0485	no	diploid	0.0026	diploid	no	-0.0434	diploid	no	-0.035	diploid	no	0.0466	diploid	no
ENSG00000158195	WASF2	chr1	27730730	27816669	protein_coding	-0.037	diploid	no	0.1013	diploid	no	0.0485	no	diploid	0.0026	diploid	no	-0.0434	diploid	no	-0.035	diploid	no	0.0466	diploid	no
ENSG00000241169		chr1	27783709	27786093	lincRNA	-0.037	diploid	no	0.1013	diploid	no	0.0485	no	diploid	0.0026	diploid	no	-0.0434	diploid	no	-0.035	diploid	no	0.0466	diploid	no
ENSG00000237429		chr1	27852316	27857072	antisense	-0.037	diploid	no	0.1013	diploid	no	0.0485	no	diploid	0.0026	diploid	no	-0.0434	diploid	no	-0.035	diploid	no	0.0466	diploid	no
ENSG00000126705	AHDC1	chr1	27860546	27930942	protein_coding	-0.037	diploid	no	0.1013	diploid	no	0.0485	no	diploid	0.0026	diploid	no	-0.0434	diploid	no	-0.035	diploid	no	0.0466	diploid	no
ENSG00000000938	FGR	chr1	27938575	27961788	protein_coding	-0.037	diploid	no	0.1013	diploid	no	0.0485	no	diploid	0.0026	diploid	no	-0.0434	diploid	no	-0.035	diploid	no	0.0466	diploid	no
ENSG00000235912		chr1	27975930	27976121	pseudogene	-0.037	diploid	no	0.1013	diploid	no	0.0485	no	diploid	0.0026	diploid	no	-0.0434	diploid	no	-0.035	diploid	no	0.0466	diploid	no
ENSG00000233975		chr1	27986839	27989233	lincRNA	-0.037	diploid	no	0.1013	diploid	no	0.0485	no	diploid	0.0026	diploid	no	-0.0434	diploid	no	-0.035	diploid	no	0.0466	diploid	no
ENSG00000126709	IFI6	chr1	27992572	27998729	protein_coding	-0.037	diploid	no	0.1013	diploid	no	0.0485	no	diploid	0.0026	diploid	no	-0.0434	diploid	no	-0.035	diploid	no	0.0466	diploid	no
ENSG00000225886		chr1	27995979	27996787	antisense	-0.037	diploid	no	0.1013	diploid	no	0.0485	no	diploid	0.0026	diploid	no	-0.0434	diploid	no	-0.035	diploid	no	0.0466	diploid	no
ENSG00000206767		chr1	28002114	28002220	snRNA	-0.037	diploid	no	0.1013	diploid	no	0.0485	no	diploid	0.0026	diploid	no	-0.0434	diploid	no	-0.035	diploid	no	0.0466	diploid	no
ENSG00000226662	CHMP1AP1	chr1	28013160	28013980	pseudogene	-0.037	diploid	no	0.1013	diploid	no	0.0485	no	diploid	0.0026	diploid	no	-0.0434	diploid	no	-0.035	diploid	no	0.0466	diploid	no
ENSG00000207095		chr1	28020242	28020346	snRNA	-0.037	diploid	no	0.1013	diploid	no	0.0485	no	diploid	0.0026	diploid	no	-0.0434	diploid	no	-0.035	diploid	no	0.0466	diploid	no
ENSG00000009780	FAM76A	chr1	28052490	28088475	protein_coding	-0.037	diploid	no	0.1013	diploid	no	0.0485	no	diploid	0.0026	diploid	no	-0.0434	diploid	no	-0.035	diploid	no	0.0466	diploid	no
ENSG00000231344		chr1	28065602	28065950	pseudogene	-0.037	diploid	no	0.1013	diploid	no	0.0485	no	diploid	0.0026	diploid	no	-0.0434	diploid	no	-0.035	diploid	no	0.0466	diploid	no
ENSG00000230833		chr1	28066465	28067140	pseudogene	-0.037	diploid	no	0.1013	diploid	no	0.0485	no	diploid	0.0026	diploid	no	-0.0434	diploid	no	-0.035	diploid	no	0.0466	diploid	no
ENSG00000117758	STX12	chr1	28099694	28150963	protein_coding	-0.037	diploid	no	0.1013	diploid	no	0.0485	no	diploid	0.0026	diploid	no	-0.0434	diploid	no	-0.035	diploid	no	0.0466	diploid	no
ENSG00000223062		chr1	28151049	28151154	snRNA	-0.037	diploid	no	0.1013	diploid	no	0.0485	no	diploid	0.0026	diploid	no	-0.0434	diploid	no	-0.035	diploid	no	0.0466	diploid	no
ENSG00000117751	PPP1R8	chr1	28157289	28178187	protein_coding	-0.037	diploid	no	0.1013	diploid	no	0.0485	no	diploid	0.0026	diploid	no	-0.0434	diploid	no	-0.035	diploid	no	0.0466	diploid	no
ENSG00000252947	SCARNA1	chr1	28160912	28161077	snoRNA	-0.037	diploid	no	0.1013	diploid	no	0.0485	no	diploid	0.0026	diploid	no	-0.0434	diploid	no	-0.035	diploid	no	0.0466	diploid	no
ENSG00000130775	THEMIS2	chr1	28199055	28213196	protein_coding	-0.037	diploid	no	0.1013	diploid	no	0.0485	no	diploid	0.0026	diploid	no	-0.0434	diploid	no	-0.035	diploid	no	0.0466	diploid	no
ENSG00000117748	RPA2	chr1	28218035	28241257	protein_coding	-0.037	diploid	no	0.1013	diploid	no	0.0485	no	diploid	0.0026	diploid	no	-0.0434	diploid	no	-0.035	diploid	no	0.0466	diploid	no
ENSG00000130768	SMPDL3B	chr1	28261504	28285668	protein_coding	-0.037	diploid	no	0.1013	diploid	no	0.0485	no	diploid	0.0026	diploid	no	-0.0434	diploid	no	-0.035	diploid	no	0.0466	diploid	no
ENSG00000227050		chr1	28265386	28286704	antisense	-0.037	diploid	no	0.1013	diploid	no	0.0485	no	diploid	0.0026	diploid	no	-0.0434	diploid	no	-0.035	diploid	no	0.0466	diploid	no
ENSG00000158156	XKR8	chr1	28285973	28294607	protein_coding	-0.037	diploid	no	0.1013	diploid	no	0.0485	no	diploid	0.0026	diploid	no	-0.0434	diploid	no	-0.035	diploid	no	0.0466	diploid	no
ENSG00000158161	EYA3	chr1	28296855	28415207	protein_coding	-0.037	diploid	no	0.1013	diploid	no	0.0485	no	diploid	0.0026	diploid	no	-0.0434	diploid	no	-0.035	diploid	no	0.0466	diploid	no
ENSG00000238231		chr1	28316647	28317035	pseudogene	-0.037	diploid	no	0.1013	diploid	no	0.0485	no	diploid	0.0026	diploid	no	-0.0434	diploid	no	-0.035	diploid	no	0.0466	diploid	no
ENSG00000237895	EYA3-IT1	chr1	28356225	28357423	sense_intronic	-0.037	diploid	no	0.1013	diploid	no	0.0485	no	diploid	0.0026	diploid	no	-0.0434	diploid	no	-0.035	diploid	no	0.0466	diploid	no
ENSG00000240750		chr1	28358397	28358691	misc_RNA	-0.037	diploid	no	0.1013	diploid	no	0.0485	no	diploid	0.0026	diploid	no	-0.0434	diploid	no	-0.035	diploid	no	0.0466	diploid	no
ENSG00000228589		chr1	28421582	28422933	pseudogene	-0.037	diploid	no	0.1013	diploid	no	0.0485	no	diploid	0.0026	diploid	no	-0.0434	diploid	no	-0.035	diploid	no	0.0466	diploid	no
ENSG00000228943		chr1	28436250	28436809	pseudogene	-0.037	diploid	no	0.1013	diploid	no	0.0485	no	diploid	0.0026	diploid	no	-0.0434	diploid	no	-0.035	diploid	no	0.0466	diploid	no
ENSG00000214812		chr1	28446958	28447832	pseudogene	-0.037	diploid	no	0.1013	diploid	no	0.0485	no	diploid	0.0026	diploid	no	-0.0434	diploid	no	-0.035	diploid	no	0.0466	diploid	no
ENSG00000253005		chr1	28469248	28469352	snRNA	-0.037	diploid	no	0.1013	diploid	no	0.0485	no	diploid	0.0026	diploid	no	-0.0434	diploid	no	-0.035	diploid	no	0.0466	diploid	no
ENSG00000252429	RNU7-29P	chr1	28470667	28470728	snRNA	-0.037	diploid	no	0.1013	diploid	no	0.0485	no	diploid	0.0026	diploid	no	-0.0434	diploid	no	-0.035	diploid	no	0.0466	diploid	no
ENSG00000169403	PTAFR	chr1	28473677	28520447	protein_coding	-0.037	diploid	no	0.1013	diploid	no	0.0485	no	diploid	0.0026	diploid	no	-0.0434	diploid	no	-0.035	diploid	no	0.0466	diploid	no
ENSG00000215902		chr1	28527013	28527152	protein_coding	-0.037	diploid	no	0.1013	diploid	no	0.0485	no	diploid	0.0026	diploid	no	-0.0434	diploid	no	-0.035	diploid	no	0.0466	diploid	no
ENSG00000126698	DNAJC8	chr1	28527068	28559536	protein_coding	-0.037	diploid	no	0.1013	diploid	no	0.0485	no	diploid	0.0026	diploid	no	-0.0434	diploid	no	-0.035	diploid	no	0.0466	diploid	no
ENSG00000130770	ATPIF1	chr1	28562620	28573417	protein_coding	-0.037	diploid	no	0.1013	diploid	no	0.0485	no	diploid	0.0026	diploid	no	-0.0434	diploid	no	-0.035	diploid	no	0.0466	diploid	no
ENSG00000130766	SESN2	chr1	28586038	28609002	protein_coding	-0.037	diploid	no	0.1013	diploid	no	0.0485	no	diploid	0.0026	diploid	no	-0.0434	diploid	no	-0.035	diploid	no	0.0466	diploid	no
ENSG00000130772	MED18	chr1	28655513	28662476	protein_coding	-0.037	diploid	no	0.1013	diploid	no	0.0485	no	diploid	0.0026	diploid	no	-0.0434	diploid	no	-0.035	diploid	no	0.0466	diploid	no
ENSG00000204138	PHACTR4	chr1	28696114	28826881	protein_coding	-0.037	diploid	no	0.1013	diploid	no	0.0485	no	diploid	0.0026	diploid	no	-0.0434	diploid	no	-0.035	diploid	no	0.0466	diploid	no
ENSG00000206779		chr1	28749066	28749166	misc_RNA	-0.037	diploid	no	0.1013	diploid	no	0.0485	no	diploid	0.0026	diploid	no	-0.0434	diploid	no	-0.035	diploid	no	0.0466	diploid	no
ENSG00000229820		chr1	28780031	28780444	pseudogene	-0.037	diploid	no	0.1013	diploid	no	0.0485	no	diploid	0.0026	diploid	no	-0.0434	diploid	no	-0.035	diploid	no	0.0466	diploid	no
ENSG00000221216		chr1	28807874	28807992	snRNA	-0.037	diploid	no	0.1013	diploid	no	0.0485	no	diploid	0.0026	diploid	no	-0.0434	diploid	no	-0.035	diploid	no	0.0466	diploid	no
ENSG00000180198	RCC1	chr1	28832455	28865708	protein_coding	-0.037	diploid	no	0.1013	diploid	no	0.0485	no	diploid	0.0026	diploid	no	-0.0434	diploid	no	-0.035	diploid	no	0.0466	diploid	no
ENSG00000242125	SNHG3	chr1	28832492	28837404	processed_transcript	-0.037	diploid	no	0.1013	diploid	no	0.0485	no	diploid	0.0026	diploid	no	-0.0434	diploid	no	-0.035	diploid	no	0.0466	diploid	no
ENSG00000201808	SNORA73A	chr1	28833878	28834083	snoRNA	-0.037	diploid	no	0.1013	diploid	no	0.0485	no	diploid	0.0026	diploid	no	-0.0434	diploid	no	-0.035	diploid	no	0.0466	diploid	no
ENSG00000200087	SNORA73B	chr1	28835071	28835274	snoRNA	-0.037	diploid	no	0.1013	diploid	no	0.0485	no	diploid	0.0026	diploid	no	-0.0434	diploid	no	-0.035	diploid	no	0.0466	diploid	no
ENSG00000238821		chr1	28843988	28844087	snoRNA	-0.037	diploid	no	0.1013	diploid	no	0.0485	no	diploid	0.0026	diploid	no	-0.0434	diploid	no	-0.035	diploid	no	0.0466	diploid	no
ENSG00000231468	PRDX3P2	chr1	28852835	28853741	pseudogene	-0.037	diploid	no	0.1013	diploid	no	0.0485	no	diploid	0.0026	diploid	no	-0.0434	diploid	no	-0.035	diploid	no	0.0466	diploid	no
ENSG00000180098	TRNAU1AP	chr1	28879597	28905051	protein_coding	-0.037	diploid	no	0.1013	diploid	no	0.0485	no	diploid	0.0026	diploid	no	-0.0434	diploid	no	-0.035	diploid	no	0.0466	diploid	no
ENSG00000197989	SNHG12	chr1	28905050	28909495	lincRNA	-0.037	diploid	no	0.1013	diploid	no	0.0485	no	diploid	0.0026	diploid	no	-0.0434	diploid	no	-0.035	diploid	no	0.0466	diploid	no
ENSG00000221539	SNORD99	chr1	28905261	28905334	snoRNA	-0.037	diploid	no	0.1013	diploid	no	0.0485	no	diploid	0.0026	diploid	no	-0.0434	diploid	no	-0.035	diploid	no	0.0466	diploid	no
ENSG00000207311	SNORA61	chr1	28906276	28906405	snoRNA	-0.037	diploid	no	0.1013	diploid	no	0.0485	no	diploid	0.0026	diploid	no	-0.0434	diploid	no	-0.035	diploid	no	0.0466	diploid	no
ENSG00000207314	SNORA44	chr1	28906893	28907024	snoRNA	-0.037	diploid	no	0.1013	diploid	no	0.0485	no	diploid	0.0026	diploid	no	-0.0434	diploid	no	-0.035	diploid	no	0.0466	diploid	no
ENSG00000207070	SNORA16A	chr1	28907432	28907566	snoRNA	-0.037	diploid	no	0.1013	diploid	no	0.0485	no	diploid	0.0026	diploid	no	-0.0434	diploid	no	-0.035	diploid	no	0.0466	diploid	no
ENSG00000120656	TAF12	chr1	28915835	28969597	protein_coding	-0.037	diploid	no	0.1013	diploid	no	0.0485	no	diploid	0.0026	diploid	no	-0.0434	diploid	no	-0.035	diploid	no	0.0466	diploid	no
ENSG00000188060	RAB42	chr1	28918712	28921955	protein_coding	-0.037	diploid	no	0.1013	diploid	no	0.0485	no	diploid	0.0026	diploid	no	-0.0434	diploid	no	-0.035	diploid	no	0.0466	diploid	no
ENSG00000229388		chr1	28969740	28975093	lincRNA	-0.037	diploid	no	0.1013	diploid	no	0.0485	no	diploid	0.0026	diploid	no	-0.0434	diploid	no	-0.035	diploid	no	0.0466	diploid	no
ENSG00000209804	RNU11	chr1	28975112	28975245	snRNA	-0.037	diploid	no	0.1013	diploid	no	0.0485	no	diploid	0.0026	diploid	no	-0.0434	diploid	no	-0.035	diploid	no	0.0466	diploid	no
ENSG00000162419	GMEB1	chr1	28995244	29045865	protein_coding	-0.037	diploid	no	0.1013	diploid	no	0.0485	no	diploid	0.0026	diploid	no	-0.0434	diploid	no	-0.035	diploid	no	0.0466	diploid	no
ENSG00000252777		chr1	29016177	29016306	snoRNA	-0.037	diploid	no	0.1013	diploid	no	0.0485	no	diploid	0.0026	diploid	no	-0.0434	diploid	no	-0.035	diploid	no	0.0466	diploid	no
ENSG00000198492	YTHDF2	chr1	29063133	29096287	protein_coding	-0.037	diploid	no	0.1013	diploid	no	0.0485	no	diploid	0.0026	diploid	no	-0.0434	diploid	no	-0.035	diploid	no	0.0466	diploid	no
ENSG00000116329	OPRD1	chr1	29138654	29190208	protein_coding	-0.037	diploid	no	0.1013	diploid	no	0.0485	no	diploid	0.0026	diploid	no	-0.0434	diploid	no	-0.035	diploid	no	0.0466	diploid	no
ENSG00000226852		chr1	29194087	29197779	lincRNA	-0.037	diploid	no	0.1013	diploid	no	0.0485	no	diploid	0.0026	diploid	no	-0.0434	diploid	no	-0.035	diploid	no	0.0466	diploid	no
ENSG00000233427		chr1	29196995	29203848	antisense	-0.037	diploid	no	0.1013	diploid	no	0.0485	no	diploid	0.0026	diploid	no	-0.0434	diploid	no	-0.035	diploid	no	0.0466	diploid	no
ENSG00000199756		chr1	29208238	29208347	misc_RNA	-0.037	diploid	no	0.1013	diploid	no	0.0485	no	diploid	0.0026	diploid	no	-0.0434	diploid	no	-0.035	diploid	no	0.0466	diploid	no
ENSG00000159023	EPB41	chr1	29213603	29446553	protein_coding	-0.037	diploid	no	0.1013	diploid	no	0.0485	no	diploid	0.0026	diploid	no	-0.0434	diploid	no	-0.035	diploid	no	0.0466	diploid	no
ENSG00000225616		chr1	29308796	29309122	pseudogene	-0.037	diploid	no	0.1013	diploid	no	0.0485	no	diploid	0.0026	diploid	no	-0.0434	diploid	no	-0.035	diploid	no	0.0466	diploid	no
ENSG00000206704		chr1	29312222	29312322	misc_RNA	-0.037	diploid	no	0.1013	diploid	no	0.0485	no	diploid	0.0026	diploid	no	-0.0434	diploid	no	-0.035	diploid	no	0.0466	diploid	no
ENSG00000253304	TMEM200B	chr1	29445940	29450447	protein_coding	-0.037	diploid	no	0.1013	diploid	no	0.0485	no	diploid	0.0026	diploid	no	-0.0434	diploid	no	-0.035	diploid	no	0.0466	diploid	no
ENSG00000225750		chr1	29471006	29473506	lincRNA	-0.037	diploid	no	0.1013	diploid	no	0.0485	no	diploid	0.0026	diploid	no	-0.0434	diploid	no	-0.035	diploid	no	0.0466	diploid	no
ENSG00000116350	SRSF4	chr1	29474255	29508499	protein_coding	-0.037	diploid	no	0.1013	diploid	no	0.0485	no	diploid	0.0026	diploid	no	-0.0434	diploid	no	-0.035	diploid	no	0.0466	diploid	no
ENSG00000227637		chr1	29479001	29479503	antisense	-0.037	diploid	no	0.1013	diploid	no	0.0485	no	diploid	0.0026	diploid	no	-0.0434	diploid	no	-0.035	diploid	no	0.0466	diploid	no
ENSG00000116353	MECR	chr1	29519385	29557454	protein_coding	-0.037	diploid	no	0.1013	diploid	no	0.0485	no	diploid	0.0026	diploid	no	-0.0434	diploid	no	-0.035	diploid	no	0.0466	diploid	no
ENSG00000237934		chr1	29550445	29551328	antisense	-0.037	diploid	no	0.1013	diploid	no	0.0485	no	diploid	0.0026	diploid	no	-0.0434	diploid	no	-0.035	diploid	no	0.0466	diploid	no
ENSG00000060656	PTPRU	chr1	29563028	29653325	protein_coding	-0.037	diploid	no	0.1013	diploid	no	0.0485	no	diploid	0.0026	diploid	no	-0.0434	diploid	no	-0.035	diploid	no	0.0466	diploid	no
ENSG00000221550		chr1	29580054	29580195	miRNA	-0.037	diploid	no	0.1013	diploid	no	0.0485	no	diploid	0.0026	diploid	no	-0.0434	diploid	no	-0.035	diploid	no	0.0466	diploid	no
ENSG00000230523		chr1	29656132	29676626	lincRNA	-0.037	diploid	no	0.1013	diploid	no	0.0485	no	diploid	0.0026	diploid	no	-0.0434	diploid	no	-0.035	diploid	no	0.0466	diploid	no
ENSG00000266678		chr1	29758993	29759074	miRNA	-0.037	diploid	no	0.1013	diploid	no	0.0485	no	diploid	0.0026	diploid	no	-0.0434	diploid	no	-0.035	diploid	no	0.0466	diploid	no
ENSG00000225011		chr1	29814705	29823405	pseudogene	-0.037	diploid	no	0.1013	diploid	no	0.0485	no	diploid	0.0026	diploid	no	-0.0434	diploid	no	-0.035	diploid	no	0.0466	diploid	no
ENSG00000221126		chr1	30117392	30117525	miRNA	-0.037	diploid	no	0.1013	diploid	no	0.0485	no	diploid	0.0026	diploid	no	-0.0434	diploid	no	-0.035	diploid	no	0.0466	diploid	no
ENSG00000228176		chr1	30181698	30182394	lincRNA	-0.037	diploid	no	0.1013	diploid	no	0.0485	no	diploid	0.0026	diploid	no	-0.0434	diploid	no	-0.035	diploid	no	0.0466	diploid	no
ENSG00000222787		chr1	30357749	30357852	miRNA	-0.037	diploid	no	0.1013	diploid	no	0.0485	no	diploid	0.0026	diploid	no	-0.0434	diploid	no	-0.035	diploid	no	0.0466	diploid	no
ENSG00000233399		chr1	30486799	30510459	lincRNA	-0.037	diploid	no	0.1013	diploid	no	0.0485	no	diploid	0.0026	diploid	no	-0.0434	diploid	no	-0.035	diploid	no	0.0466	diploid	no
ENSG00000233372		chr1	30613110	30614454	lincRNA	-0.037	diploid	no	0.1013	diploid	no	0.0485	no	diploid	0.0026	diploid	no	-0.0434	diploid	no	-0.035	diploid	no	0.0466	diploid	no
ENSG00000231251		chr1	30699370	30699462	pseudogene	-0.037	diploid	no	0.1013	diploid	no	0.0485	no	diploid	0.0026	diploid	no	-0.0434	diploid	no	-0.035	diploid	no	0.0466	diploid	no
ENSG00000236335		chr1	30882407	30884485	lincRNA	-0.037	diploid	no	0.1013	diploid	no	0.0485	no	diploid	0.0026	diploid	no	-0.0434	diploid	no	-0.035	diploid	no	0.0466	diploid	no
ENSG00000231949		chr1	30888672	30893955	lincRNA	-0.037	diploid	no	0.1013	diploid	no	0.0485	no	diploid	0.0026	diploid	no	-0.0434	diploid	no	-0.035	diploid	no	0.0466	diploid	no
ENSG00000162510	MATN1	chr1	31184124	31196434	protein_coding	-0.037	diploid	no	0.1013	diploid	no	0.0485	no	diploid	0.0026	diploid	no	-0.0434	diploid	no	-0.035	diploid	no	0.0466	diploid	no
ENSG00000186056	MATN1-AS1	chr1	31190940	31199674	antisense	-0.037	diploid	no	0.1013	diploid	no	0.0485	no	diploid	0.0026	diploid	no	-0.0434	diploid	no	-0.035	diploid	no	0.0466	diploid	no
ENSG00000162511	LAPTM5	chr1	31205316	31230667	protein_coding	-0.037	diploid	no	0.1013	diploid	no	0.0485	no	diploid	0.0026	diploid	no	-0.0434	diploid	no	-0.035	diploid	no	0.0466	diploid	no
ENSG00000264773	MIR4420	chr1	31212003	31212079	miRNA	-0.037	diploid	no	0.1013	diploid	no	0.0485	no	diploid	0.0026	diploid	no	-0.0434	diploid	no	-0.035	diploid	no	0.0466	diploid	no
ENSG00000229607		chr1	31283225	31288400	lincRNA	-0.037	diploid	no	0.1013	diploid	no	0.0485	no	diploid	0.0026	diploid	no	-0.0434	diploid	no	-0.035	diploid	no	0.0466	diploid	no
ENSG00000223382		chr1	31297075	31306693	lincRNA	-0.037	diploid	no	0.1013	diploid	no	0.0485	no	diploid	0.0026	diploid	no	-0.0434	diploid	no	-0.035	diploid	no	0.0466	diploid	no
ENSG00000222784		chr1	31316670	31316957	misc_RNA	-0.037	diploid	no	0.1013	diploid	no	0.0485	no	diploid	0.0026	diploid	no	-0.0434	diploid	no	-0.035	diploid	no	0.0466	diploid	no
ENSG00000235143		chr1	31331005	31333101	antisense	-0.037	diploid	no	0.1013	diploid	no	0.0485	no	diploid	0.0026	diploid	no	-0.0434	diploid	no	-0.035	diploid	no	0.0466	diploid	no
ENSG00000162512	SDC3	chr1	31342314	31381608	protein_coding	-0.037	diploid	no	0.1013	diploid	no	0.0485	no	diploid	0.0026	diploid	no	-0.0434	diploid	no	-0.035	diploid	no	0.0466	diploid	no
ENSG00000134644	PUM1	chr1	31404353	31538838	protein_coding	-0.037	diploid	no	0.1013	diploid	no	0.0485	no	diploid	0.0026	diploid	no	-0.0434	diploid	no	-0.035	diploid	no	0.0466	diploid	no
ENSG00000200154	SNORD103A	chr1	31408535	31408620	snoRNA	-0.037	diploid	no	0.1013	diploid	no	0.0485	no	diploid	0.0026	diploid	no	-0.0434	diploid	no	-0.035	diploid	no	0.0466	diploid	no
ENSG00000202107	SNORD103B	chr1	31421964	31422049	snoRNA	-0.037	diploid	no	0.1013	diploid	no	0.0485	no	diploid	0.0026	diploid	no	-0.0434	diploid	no	-0.035	diploid	no	0.0466	diploid	no
ENSG00000200181	SNORD85	chr1	31441011	31441083	snoRNA	-0.037	diploid	no	0.1013	diploid	no	0.0485	no	diploid	0.0026	diploid	no	-0.0434	diploid	no	-0.035	diploid	no	0.0466	diploid	no
ENSG00000237329		chr1	31509616	31510090	pseudogene	-0.037	diploid	no	0.1013	diploid	no	0.0485	no	diploid	0.0026	diploid	no	-0.0434	diploid	no	-0.035	diploid	no	0.0466	diploid	no
ENSG00000232768		chr1	31523719	31523881	pseudogene	-0.037	diploid	no	0.1013	diploid	no	0.0485	no	diploid	0.0026	diploid	no	-0.0434	diploid	no	-0.035	diploid	no	0.0466	diploid	no
ENSG00000215900	SEPW1P	chr1	31567839	31568405	pseudogene	-0.037	diploid	no	0.1013	diploid	no	0.0485	no	diploid	0.0026	diploid	no	-0.0434	diploid	no	-0.035	diploid	no	0.0466	diploid	no
ENSG00000225142		chr1	31580995	31581469	pseudogene	-0.037	diploid	no	0.1013	diploid	no	0.0485	no	diploid	0.0026	diploid	no	-0.0434	diploid	no	-0.035	diploid	no	0.0466	diploid	no
ENSG00000084628	NKAIN1	chr1	31652592	31712401	protein_coding	-0.037	diploid	no	0.1013	diploid	no	0.0485	no	diploid	0.0026	diploid	no	-0.0434	diploid	no	-0.035	diploid	no	0.0466	diploid	no
ENSG00000060688	SNRNP40	chr1	31732417	31769662	protein_coding	-0.037	diploid	no	0.1013	diploid	no	0.0485	no	diploid	0.0026	diploid	no	-0.0434	diploid	no	-0.035	diploid	no	0.0466	diploid	no
ENSG00000229447		chr1	31736331	31736529	pseudogene	-0.037	diploid	no	0.1013	diploid	no	0.0485	no	diploid	0.0026	diploid	no	-0.0434	diploid	no	-0.035	diploid	no	0.0466	diploid	no
ENSG00000121766	ZCCHC17	chr1	31769842	31837783	protein_coding	-0.037	diploid	no	0.1013	diploid	no	0.0485	no	diploid	0.0026	diploid	no	-0.0434	diploid	no	-0.035	diploid	no	0.0466	diploid	no
ENSG00000229044		chr1	31805914	31819646	antisense	-0.037	diploid	no	0.1013	diploid	no	0.0485	no	diploid	0.0026	diploid	no	-0.0434	diploid	no	-0.035	diploid	no	0.0466	diploid	no
ENSG00000121769	FABP3	chr1	31838472	31849697	protein_coding	-0.037	diploid	no	0.1013	diploid	no	0.0485	no	diploid	0.0026	diploid	no	-0.0434	diploid	no	-0.035	diploid	no	0.0466	diploid	no
ENSG00000168528	SERINC2	chr1	31882412	31907525	protein_coding	-0.037	diploid	no	0.1013	diploid	no	0.0485	no	diploid	0.0026	diploid	no	-0.0434	diploid	no	-0.035	diploid	no	0.0466	diploid	no
ENSG00000215899		chr1	31960438	31961608	pseudogene	-0.037	diploid	no	0.1013	diploid	no	0.0485	no	diploid	0.0026	diploid	no	-0.0434	diploid	no	-0.035	diploid	no	0.0466	diploid	no
ENSG00000206981		chr1	31970419	31970525	snRNA	-0.037	diploid	no	0.1013	diploid	no	0.0485	no	diploid	0.0026	diploid	no	-0.0434	diploid	no	-0.035	diploid	no	0.0466	diploid	no
ENSG00000228682		chr1	31971841	31974167	lincRNA	-0.037	diploid	no	0.1013	diploid	no	0.0485	no	diploid	0.0026	diploid	no	-0.0434	diploid	no	-0.035	diploid	no	0.0466	diploid	no
ENSG00000223907		chr1	31984036	31989846	lincRNA	-0.037	diploid	no	0.1013	diploid	no	0.0485	no	diploid	0.0026	diploid	no	-0.0434	diploid	no	-0.035	diploid	no	0.0466	diploid	no
ENSG00000229167		chr1	32037186	32041174	antisense	-0.037	diploid	no	0.1013	diploid	no	0.0485	no	diploid	0.0026	diploid	no	-0.0434	diploid	no	-0.035	diploid	no	0.0466	diploid	no
ENSG00000142910	TINAGL1	chr1	32042116	32053288	protein_coding	-0.037	diploid	no	0.1013	diploid	no	0.0485	no	diploid	0.0026	diploid	no	-0.0434	diploid	no	-0.035	diploid	no	0.0466	diploid	no
ENSG00000121764	HCRTR1	chr1	32083287	32098119	protein_coding	-0.037	diploid	no	0.1013	diploid	no	0.0485	no	diploid	0.0026	diploid	no	-0.0434	diploid	no	-0.035	diploid	no	0.0466	diploid	no
ENSG00000162517	PEF1	chr1	32095463	32110497	protein_coding	-0.037	diploid	no	0.1013	diploid	no	0.0485	no	diploid	0.0026	diploid	no	-0.0434	diploid	no	-0.035	diploid	no	0.0466	diploid	no
ENSG00000264078		chr1	32110295	32114972	antisense	-0.037	diploid	no	0.1013	diploid	no	0.0485	no	diploid	0.0026	diploid	no	-0.0434	diploid	no	-0.035	diploid	no	0.0466	diploid	no
ENSG00000235790		chr1	32110590	32125539	antisense	-0.037	diploid	no	0.1013	diploid	no	0.0485	no	diploid	0.0026	diploid	no	-0.0434	diploid	no	-0.035	diploid	no	0.0466	diploid	no
ENSG00000084636	COL16A1	chr1	32117848	32169920	protein_coding	-0.037	diploid	no	0.1013	diploid	no	0.0485	no	diploid	0.0026	diploid	no	-0.0434	diploid	no	-0.035	diploid	no	0.0466	diploid	no
ENSG00000121753	BAI2	chr1	32192718	32230494	protein_coding	-0.037	diploid	no	0.1013	diploid	no	0.0485	no	diploid	0.0026	diploid	no	-0.0434	diploid	no	-0.035	diploid	no	0.0466	diploid	no
ENSG00000266580	MIR4254	chr1	32224261	32224336	miRNA	-0.037	diploid	no	0.1013	diploid	no	0.0485	no	diploid	0.0026	diploid	no	-0.0434	diploid	no	-0.035	diploid	no	0.0466	diploid	no
ENSG00000254545		chr1	32254731	32256923	antisense	-0.037	diploid	no	0.1013	diploid	no	0.0485	no	diploid	0.0026	diploid	no	-0.0434	diploid	no	-0.035	diploid	no	0.0466	diploid	no
ENSG00000134668	SPOCD1	chr1	32256023	32281652	protein_coding	-0.037	diploid	no	0.1013	diploid	no	0.0485	no	diploid	0.0026	diploid	no	-0.0434	diploid	no	-0.035	diploid	no	0.0466	diploid	no
ENSG00000203620		chr1	32307620	32321169	lincRNA	-0.037	diploid	no	0.1013	diploid	no	0.0485	no	diploid	0.0026	diploid	no	-0.0434	diploid	no	-0.035	diploid	no	0.0466	diploid	no
ENSG00000184007	PTP4A2	chr1	32372022	32410457	protein_coding	-0.037	diploid	no	0.1013	diploid	no	0.0485	no	diploid	0.0026	diploid	no	-0.0434	diploid	no	-0.035	diploid	no	0.0466	diploid	no
ENSG00000212673		chr1	32379174	32380745	protein_coding	-0.037	diploid	no	0.1013	diploid	no	0.0485	no	diploid	0.0026	diploid	no	-0.0434	diploid	no	-0.035	diploid	no	0.0466	diploid	no
ENSG00000228634		chr1	32398621	32399576	lincRNA	-0.037	diploid	no	0.1013	diploid	no	0.0485	no	diploid	0.0026	diploid	no	-0.0434	diploid	no	-0.035	diploid	no	0.0466	diploid	no
ENSG00000121774	KHDRBS1	chr1	32479430	32526451	protein_coding	-0.037	diploid	no	0.1013	diploid	no	0.0485	no	diploid	0.0026	diploid	no	-0.0434	diploid	no	-0.035	diploid	no	0.0466	diploid	no
ENSG00000203325		chr1	32517892	32539075	antisense	-0.037	diploid	no	0.1013	diploid	no	0.0485	no	diploid	0.0026	diploid	no	-0.0434	diploid	no	-0.035	diploid	no	0.0466	diploid	no
ENSG00000121775	TMEM39B	chr1	32537632	32568467	protein_coding	-0.037	diploid	no	0.1013	diploid	no	0.0485	no	diploid	0.0026	diploid	no	-0.0434	diploid	no	-0.035	diploid	no	0.0466	diploid	no
ENSG00000266203	MIR5585	chr1	32552550	32552608	miRNA	-0.037	diploid	no	0.1013	diploid	no	0.0485	no	diploid	0.0026	diploid	no	-0.0434	diploid	no	-0.035	diploid	no	0.0466	diploid	no
ENSG00000025800	KPNA6	chr1	32573639	32642169	protein_coding	-0.037	diploid	no	0.1013	diploid	no	0.0485	no	diploid	0.0026	diploid	no	-0.0434	diploid	no	-0.035	diploid	no	0.0466	diploid	no
ENSG00000250135		chr1	32636334	32642169	processed_transcript	-0.037	diploid	no	0.1013	diploid	no	0.0485	no	diploid	0.0026	diploid	no	-0.0434	diploid	no	-0.035	diploid	no	0.0466	diploid	no
ENSG00000084652	TXLNA	chr1	32645287	32663886	protein_coding	-0.037	diploid	no	0.1013	diploid	no	0.0485	no	diploid	0.0026	diploid	no	-0.0434	diploid	no	-0.035	diploid	no	0.0466	diploid	no
ENSG00000160050	CCDC28B	chr1	32665987	32670988	protein_coding	-0.037	diploid	no	0.1013	diploid	no	0.0485	no	diploid	0.0026	diploid	no	-0.0434	diploid	no	-0.035	diploid	no	0.0466	diploid	no
ENSG00000224066		chr1	32670370	32672415	antisense	-0.037	diploid	no	0.1013	diploid	no	0.0485	no	diploid	0.0026	diploid	no	-0.0434	diploid	no	-0.035	diploid	no	0.0466	diploid	no
ENSG00000160051	IQCC	chr1	32671236	32674288	protein_coding	-0.037	diploid	no	0.1013	diploid	no	0.0485	no	diploid	0.0026	diploid	no	-0.0434	diploid	no	-0.035	diploid	no	0.0466	diploid	no
ENSG00000222046	DCDC2B	chr1	32674695	32681797	protein_coding	-0.037	diploid	no	0.1013	diploid	no	0.0485	no	diploid	0.0026	diploid	no	-0.0434	diploid	no	-0.035	diploid	no	0.0466	diploid	no
ENSG00000160055	TMEM234	chr1	32680073	32687972	protein_coding	-0.037	diploid	no	0.1013	diploid	no	0.0485	no	diploid	0.0026	diploid	no	-0.0434	diploid	no	-0.035	diploid	no	0.0466	diploid	no
ENSG00000084623	EIF3I	chr1	32687529	32697205	protein_coding	-0.037	diploid	no	0.1013	diploid	no	0.0485	no	diploid	0.0026	diploid	no	-0.0434	diploid	no	-0.035	diploid	no	0.0466	diploid	no
ENSG00000220785	MTMR9LP	chr1	32697259	32707221	pseudogene	-0.037	diploid	no	0.1013	diploid	no	0.0485	no	diploid	0.0026	diploid	no	-0.0434	diploid	no	-0.035	diploid	no	0.0466	diploid	no
ENSG00000183615	FAM167B	chr1	32712834	32714457	protein_coding	-0.037	diploid	no	0.1013	diploid	no	0.0485	no	diploid	0.0026	diploid	no	-0.0434	diploid	no	-0.035	diploid	no	0.0466	diploid	no
ENSG00000182866	LCK	chr1	32716840	32751766	protein_coding	-0.037	diploid	no	0.1013	diploid	no	0.0485	no	diploid	0.0026	diploid	no	-0.0434	diploid	no	-0.035	diploid	no	0.0466	diploid	no
ENSG00000252450		chr1	32752053	32752162	misc_RNA	-0.037	diploid	no	0.1013	diploid	no	0.0485	no	diploid	0.0026	diploid	no	-0.0434	diploid	no	-0.035	diploid	no	0.0466	diploid	no
ENSG00000116478	HDAC1	chr1	32757687	32799236	protein_coding	-0.037	diploid	no	0.1013	diploid	no	0.0485	no	diploid	0.0026	diploid	no	-0.0434	diploid	no	-0.035	diploid	no	0.0466	diploid	no
ENSG00000175130	MARCKSL1	chr1	32799433	32801980	protein_coding	-0.037	diploid	no	0.1013	diploid	no	0.0485	no	diploid	0.0026	diploid	no	-0.0434	diploid	no	-0.035	diploid	no	0.0466	diploid	no
ENSG00000233775		chr1	32814795	32816264	lincRNA	-0.037	diploid	no	0.1013	diploid	no	0.0485	no	diploid	0.0026	diploid	no	-0.0434	diploid	no	-0.035	diploid	no	0.0466	diploid	no
ENSG00000162526	TSSK3	chr1	32817122	32829913	protein_coding	-0.037	diploid	no	0.1013	diploid	no	0.0485	no	diploid	0.0026	diploid	no	-0.0434	diploid	no	-0.035	diploid	no	0.0466	diploid	no
ENSG00000225828		chr1	32826871	32829879	protein_coding	-0.037	diploid	no	0.1013	diploid	no	0.0485	no	diploid	0.0026	diploid	no	-0.0434	diploid	no	-0.035	diploid	no	0.0466	diploid	no
ENSG00000160058	BSDC1	chr1	32830704	32860332	protein_coding	-0.037	diploid	no	0.1013	diploid	no	0.0485	no	diploid	0.0026	diploid	no	-0.0434	diploid	no	-0.035	diploid	no	0.0466	diploid	no
ENSG00000224333	GAPDHP20	chr1	32867710	32868716	pseudogene	-0.037	diploid	no	0.1013	diploid	no	0.0485	no	diploid	0.0026	diploid	no	-0.0434	diploid	no	-0.035	diploid	no	0.0466	diploid	no
ENSG00000229259	LRRC37A12P	chr1	32888815	32892390	pseudogene	-0.037	diploid	no	0.1013	diploid	no	0.0485	no	diploid	0.0026	diploid	no	-0.0434	diploid	no	-0.035	diploid	no	0.0466	diploid	no
ENSG00000263529		chr1	32923436	32923733	misc_RNA	-0.037	diploid	no	0.1013	diploid	no	0.0485	no	diploid	0.0026	diploid	no	-0.0434	diploid	no	-0.035	diploid	no	0.0466	diploid	no
ENSG00000254553		chr1	32930658	33066393	protein_coding	-0.037	diploid	no	0.1013	diploid	no	0.0485	no	diploid	0.0026	diploid	no	-0.0434	diploid	no	-0.035	diploid	no	0.0466	diploid	no
ENSG00000215897	ZBTB8B	chr1	32930670	32953461	protein_coding	-0.037	diploid	no	0.1013	diploid	no	0.0485	no	diploid	0.0026	diploid	no	-0.0434	diploid	no	-0.035	diploid	no	0.0466	diploid	no
ENSG00000160062	ZBTB8A	chr1	33005028	33066591	protein_coding	-0.037	diploid	no	0.1013	diploid	no	0.0485	no	diploid	0.0026	diploid	no	-0.0434	diploid	no	-0.035	diploid	no	0.0466	diploid	no
ENSG00000176261	ZBTB8OS	chr1	33065773	33116504	protein_coding	-0.037	diploid	no	0.1013	diploid	no	0.0485	no	diploid	0.0026	diploid	no	-0.0434	diploid	no	-0.035	diploid	no	0.0466	diploid	no
ENSG00000200591		chr1	33105552	33105653	misc_RNA	-0.037	diploid	no	0.1013	diploid	no	0.0485	no	diploid	0.0026	diploid	no	-0.0434	diploid	no	-0.035	diploid	no	0.0466	diploid	no
ENSG00000162521	RBBP4	chr1	33116743	33146258	protein_coding	-0.037	diploid	no	0.1013	diploid	no	0.0485	no	diploid	0.0026	diploid	no	-0.0434	diploid	no	-0.035	diploid	no	0.0466	diploid	no
ENSG00000162520	SYNC	chr1	33145507	33169197	protein_coding	-0.037	diploid	no	0.1013	diploid	no	0.0485	no	diploid	0.0026	diploid	no	-0.0434	diploid	no	-0.035	diploid	no	0.0466	diploid	no
ENSG00000224409		chr1	33183335	33190838	antisense	-0.037	diploid	no	0.1013	diploid	no	0.0485	no	diploid	0.0026	diploid	no	-0.0434	diploid	no	-0.035	diploid	no	0.0466	diploid	no
ENSG00000162522	KIAA1522	chr1	33207486	33240571	protein_coding	-0.037	diploid	no	0.1013	diploid	no	0.0485	no	diploid	0.0026	diploid	no	-0.0434	diploid	no	-0.035	diploid	no	0.0466	diploid	no
ENSG00000134684	YARS	chr1	33240840	33283754	protein_coding	-0.037	diploid	no	0.1013	diploid	no	0.0485	no	diploid	0.0026	diploid	no	-0.0434	diploid	no	-0.035	diploid	no	0.0466	diploid	no
ENSG00000116497	S100PBP	chr1	33282368	33324476	protein_coding	-0.037	diploid	no	0.1013	diploid	no	0.0485	no	diploid	0.0026	diploid	no	-0.0434	diploid	no	-0.035	diploid	no	0.0466	diploid	no
ENSG00000160097	FNDC5	chr1	33327869	33338083	protein_coding	-0.037	diploid	no	0.1013	diploid	no	0.0485	no	diploid	0.0026	diploid	no	-0.0434	diploid	no	-0.035	diploid	no	0.0466	diploid	no
ENSG00000121905	HPCA	chr1	33351595	33364042	protein_coding	-0.037	diploid	no	0.1013	diploid	no	0.0485	no	diploid	0.0026	diploid	no	-0.0434	diploid	no	-0.035	diploid	no	0.0466	diploid	no
ENSG00000121900	TMEM54	chr1	33360195	33367039	protein_coding	-0.037	diploid	no	0.1013	diploid	no	0.0485	no	diploid	0.0026	diploid	no	-0.0434	diploid	no	-0.035	diploid	no	0.0466	diploid	no
ENSG00000221423		chr1	33391895	33392000	miRNA	-0.037	diploid	no	0.1013	diploid	no	0.0485	no	diploid	0.0026	diploid	no	-0.0434	diploid	no	-0.035	diploid	no	0.0466	diploid	no
ENSG00000116514	RNF19B	chr1	33402046	33430286	protein_coding	-0.037	diploid	no	0.1013	diploid	no	0.0485	no	diploid	0.0026	diploid	no	-0.0434	diploid	no	-0.035	diploid	no	0.0466	diploid	no
ENSG00000217644		chr1	33445543	33446073	pseudogene	-0.037	diploid	no	0.1013	diploid	no	0.0485	no	diploid	0.0026	diploid	no	-0.0434	diploid	no	-0.035	diploid	no	0.0466	diploid	no
ENSG00000239670		chr1	33452553	33453834	pseudogene	-0.037	diploid	no	0.1013	diploid	no	0.0485	no	diploid	0.0026	diploid	no	-0.0434	diploid	no	-0.035	diploid	no	0.0466	diploid	no
ENSG00000236065		chr1	33452676	33498070	processed_transcript	-0.037	diploid	no	0.1013	diploid	no	0.0485	no	diploid	0.0026	diploid	no	-0.0434	diploid	no	-0.035	diploid	no	0.0466	diploid	no
ENSG00000004455	AK2	chr1	33473585	33546597	protein_coding	-0.037	diploid	no	0.1013	diploid	no	0.0485	no	diploid	0.0026	diploid	no	-0.0434	diploid	no	-0.035	diploid	no	0.0466	diploid	no
ENSG00000142920	ADC	chr1	33546705	33586131	protein_coding	-0.037	diploid	no	0.1013	diploid	no	0.0485	no	diploid	0.0026	diploid	no	-0.0434	diploid	no	-0.035	diploid	no	0.0466	diploid	no
ENSG00000116525	TRIM62	chr1	33611003	33647660	protein_coding	-0.037	diploid	no	0.1013	diploid	no	0.0485	no	diploid	0.0026	diploid	no	-0.0434	diploid	no	-0.035	diploid	no	0.0466	diploid	no
ENSG00000160094	ZNF362	chr1	33722146	33766320	protein_coding	-0.037	diploid	no	0.1013	diploid	no	0.0485	no	diploid	0.0026	diploid	no	-0.0434	diploid	no	-0.035	diploid	no	0.0466	diploid	no
ENSG00000256142		chr1	33764975	33766320	pseudogene	-0.037	diploid	no	0.1013	diploid	no	0.0485	no	diploid	0.0026	diploid	no	-0.0434	diploid	no	-0.035	diploid	no	0.0466	diploid	no
ENSG00000184389	A3GALT2P	chr1	33772367	33778491	pseudogene	-0.037	diploid	no	0.1013	diploid	no	0.0485	no	diploid	0.0026	diploid	no	-0.0434	diploid	no	-0.035	diploid	no	0.0466	diploid	no
ENSG00000225313		chr1	33772967	33791644	antisense	-0.037	diploid	no	0.1013	diploid	no	0.0485	no	diploid	0.0026	diploid	no	-0.0434	diploid	no	-0.035	diploid	no	0.0466	diploid	no
ENSG00000134686	PHC2	chr1	33789224	33896653	protein_coding	-0.037	diploid	no	0.1013	diploid	no	0.0485	no	diploid	0.0026	diploid	no	-0.0434	diploid	no	-0.035	diploid	no	0.0466	diploid	no
ENSG00000266239	MIR3605	chr1	33797994	33798093	miRNA	-0.037	diploid	no	0.1013	diploid	no	0.0485	no	diploid	0.0026	diploid	no	-0.0434	diploid	no	-0.035	diploid	no	0.0466	diploid	no
ENSG00000222112		chr1	33802167	33802465	misc_RNA	-0.037	diploid	no	0.1013	diploid	no	0.0485	no	diploid	0.0026	diploid	no	-0.0434	diploid	no	-0.035	diploid	no	0.0466	diploid	no
ENSG00000233246		chr1	33815953	33828846	antisense	-0.037	diploid	no	0.1013	diploid	no	0.0485	no	diploid	0.0026	diploid	no	-0.0434	diploid	no	-0.035	diploid	no	0.0466	diploid	no
ENSG00000221225		chr1	33907626	33907712	miRNA	-0.037	diploid	no	0.1013	diploid	no	0.0485	no	diploid	0.0026	diploid	no	-0.0434	diploid	no	-0.035	diploid	no	0.0466	diploid	no
ENSG00000234512	TLR12P	chr1	33931850	33934555	pseudogene	-0.037	diploid	no	0.1013	diploid	no	0.0485	no	diploid	0.0026	diploid	no	-0.0434	diploid	no	-0.035	diploid	no	0.0466	diploid	no
ENSG00000121903	ZSCAN20	chr1	33938246	33961995	protein_coding	-0.037	diploid	no	0.1013	diploid	no	0.0485	no	diploid	0.0026	diploid	no	-0.0434	diploid	no	-0.035	diploid	no	0.0466	diploid	no
ENSG00000235907		chr1	33977608	33978343	pseudogene	-0.037	diploid	no	0.1013	diploid	no	0.0485	no	diploid	0.0026	diploid	no	-0.0434	diploid	no	-0.035	diploid	no	0.0466	diploid	no
ENSG00000121904	CSMD2	chr1	33979609	34631443	protein_coding	-0.037	diploid	no	0.1013	diploid	no	0.0485	no	diploid	0.0026	diploid	no	-0.0434	diploid	no	-0.035	diploid	no	0.0466	diploid	no
ENSG00000227000	HSPD1P14	chr1	34304122	34305741	pseudogene	-0.037	diploid	no	0.1013	diploid	no	0.0485	no	diploid	0.0026	diploid	no	-0.0434	diploid	no	-0.035	diploid	no	0.0466	diploid	no
ENSG00000176256	HMGB4	chr1	34326076	34330392	protein_coding	-0.037	diploid	no	0.1013	diploid	no	0.0485	no	diploid	0.0026	diploid	no	-0.0434	diploid	no	-0.035	diploid	no	0.0466	diploid	no
ENSG00000231163		chr1	34334554	34351059	antisense	-0.037	diploid	no	0.1013	diploid	no	0.0485	no	diploid	0.0026	diploid	no	-0.0434	diploid	no	-0.035	diploid	no	0.0466	diploid	no
ENSG00000201148	RNA5SP42	chr1	34578550	34578664	rRNA	-0.037	diploid	no	0.1013	diploid	no	0.0485	no	diploid	0.0026	diploid	no	-0.0434	diploid	no	-0.035	diploid	no	0.0466	diploid	no
ENSG00000142698	C1orf94	chr1	34632484	34684732	protein_coding	-0.037	diploid	no	0.1013	diploid	no	0.0485	no	diploid	0.0026	diploid	no	-0.0434	diploid	no	-0.035	diploid	no	0.0466	diploid	no
ENSG00000221053		chr1	34641467	34641550	miRNA	-0.037	diploid	no	0.1013	diploid	no	0.0485	no	diploid	0.0026	diploid	no	-0.0434	diploid	no	-0.035	diploid	no	0.0466	diploid	no
ENSG00000207941	MIR552	chr1	35135200	35135295	miRNA	-0.037	diploid	no	0.1013	diploid	no	0.0485	no	diploid	0.0026	diploid	no	-0.0434	diploid	no	-0.035	diploid	no	0.0466	diploid	no
ENSG00000163866	C1orf212	chr1	35178338	35325417	protein_coding	-0.037	diploid	no	0.1013	diploid	no	0.0485	no	diploid	0.0026	diploid	no	-0.0434	diploid	no	-0.035	diploid	no	0.0466	diploid	no
ENSG00000189280	GJB5	chr1	35220648	35224113	protein_coding	-0.037	diploid	no	0.1013	diploid	no	0.0485	no	diploid	0.0026	diploid	no	-0.0434	diploid	no	-0.035	diploid	no	0.0466	diploid	no
ENSG00000189433	GJB4	chr1	35225342	35229325	protein_coding	-0.037	diploid	no	0.1013	diploid	no	0.0485	no	diploid	0.0026	diploid	no	-0.0434	diploid	no	-0.035	diploid	no	0.0466	diploid	no
ENSG00000255811		chr1	35227027	35253698	antisense	-0.037	diploid	no	0.1013	diploid	no	0.0485	no	diploid	0.0026	diploid	no	-0.0434	diploid	no	-0.035	diploid	no	0.0466	diploid	no
ENSG00000216162		chr1	35244162	35244245	miRNA	-0.037	diploid	no	0.1013	diploid	no	0.0485	no	diploid	0.0026	diploid	no	-0.0434	diploid	no	-0.035	diploid	no	0.0466	diploid	no
ENSG00000188910	GJB3	chr1	35246790	35251970	protein_coding	-0.037	diploid	no	0.1013	diploid	no	0.0485	no	diploid	0.0026	diploid	no	-0.0434	diploid	no	-0.035	diploid	no	0.0466	diploid	no
ENSG00000187513	GJA4	chr1	35258599	35261348	protein_coding	-0.037	diploid	no	0.1013	diploid	no	0.0485	no	diploid	0.0026	diploid	no	-0.0434	diploid	no	-0.035	diploid	no	0.0466	diploid	no
ENSG00000230163		chr1	35316295	35317156	antisense	-0.037	diploid	no	0.1013	diploid	no	0.0485	no	diploid	0.0026	diploid	no	-0.0434	diploid	no	-0.035	diploid	no	0.0466	diploid	no
ENSG00000116544	DLGAP3	chr1	35331037	35395186	protein_coding	-0.037	diploid	no	0.1013	diploid	no	0.0485	no	diploid	0.0026	diploid	no	-0.0434	diploid	no	-0.035	diploid	no	0.0466	diploid	no
ENSG00000252728		chr1	35409357	35409425	snoRNA	-0.037	diploid	no	0.1013	diploid	no	0.0485	no	diploid	0.0026	diploid	no	-0.0434	diploid	no	-0.035	diploid	no	0.0466	diploid	no
ENSG00000241014		chr1	35439957	35450914	processed_transcript	-0.037	diploid	no	0.1013	diploid	no	0.0485	no	diploid	0.0026	diploid	no	-0.0434	diploid	no	-0.035	diploid	no	0.0466	diploid	no
ENSG00000163867	ZMYM6	chr1	35447134	35497569	protein_coding	-0.037	diploid	no	0.1013	diploid	no	0.0485	no	diploid	0.0026	diploid	no	-0.0434	diploid	no	-0.035	diploid	no	0.0466	diploid	no
ENSG00000243749	ZMYM6NB	chr1	35447136	35450954	protein_coding	-0.037	diploid	no	0.1013	diploid	no	0.0485	no	diploid	0.0026	diploid	no	-0.0434	diploid	no	-0.035	diploid	no	0.0466	diploid	no
ENSG00000233940		chr1	35519069	35524872	pseudogene	-0.037	diploid	no	0.1013	diploid	no	0.0485	no	diploid	0.0026	diploid	no	-0.0434	diploid	no	-0.035	diploid	no	0.0466	diploid	no
ENSG00000197056	ZMYM1	chr1	35525387	35581460	protein_coding	-0.037	diploid	no	0.1013	diploid	no	0.0485	no	diploid	0.0026	diploid	no	-0.0434	diploid	no	-0.035	diploid	no	0.0466	diploid	no
ENSG00000228348		chr1	35587623	35588085	pseudogene	-0.037	diploid	no	0.1013	diploid	no	0.0485	no	diploid	0.0026	diploid	no	-0.0434	diploid	no	-0.035	diploid	no	0.0466	diploid	no
ENSG00000116560	SFPQ	chr1	35641979	35658749	protein_coding	-0.037	diploid	no	0.1013	diploid	no	0.0485	no	diploid	0.0026	diploid	no	-0.0434	diploid	no	-0.035	diploid	no	0.0466	diploid	no
ENSG00000201868		chr1	35661570	35661663	misc_RNA	-0.037	diploid	no	0.1013	diploid	no	0.0485	no	diploid	0.0026	diploid	no	-0.0434	diploid	no	-0.035	diploid	no	0.0466	diploid	no
ENSG00000263591		chr1	35729823	35730083	misc_RNA	-0.037	diploid	no	0.1013	diploid	no	0.0485	no	diploid	0.0026	diploid	no	-0.0434	diploid	no	-0.035	diploid	no	0.0466	diploid	no
ENSG00000146463	ZMYM4	chr1	35734568	35887659	protein_coding	-0.037	diploid	no	0.1013	diploid	no	0.0485	no	diploid	0.0026	diploid	no	-0.0434	diploid	no	-0.035	diploid	no	0.0466	diploid	no
ENSG00000240374		chr1	35757801	35758099	misc_RNA	-0.037	diploid	no	0.1013	diploid	no	0.0485	no	diploid	0.0026	diploid	no	-0.0434	diploid	no	-0.035	diploid	no	0.0466	diploid	no
ENSG00000201542		chr1	35775875	35776026	snoRNA	-0.037	diploid	no	0.1013	diploid	no	0.0485	no	diploid	0.0026	diploid	no	-0.0434	diploid	no	-0.035	diploid	no	0.0466	diploid	no
ENSG00000229994		chr1	35816323	35817208	pseudogene	-0.037	diploid	no	0.1013	diploid	no	0.0485	no	diploid	0.0026	diploid	no	-0.0434	diploid	no	-0.035	diploid	no	0.0466	diploid	no
ENSG00000227409	ZMYM4-AS1	chr1	35824423	35831678	antisense	-0.037	diploid	no	0.1013	diploid	no	0.0485	no	diploid	0.0026	diploid	no	-0.0434	diploid	no	-0.035	diploid	no	0.0466	diploid	no
ENSG00000202129	RNY5P1	chr1	35893417	35893494	misc_RNA	-0.037	diploid	no	0.1013	diploid	no	0.0485	no	diploid	0.0026	diploid	no	-0.0434	diploid	no	-0.035	diploid	no	0.0466	diploid	no
ENSG00000142687	KIAA0319L	chr1	35899091	36023551	protein_coding	-0.037	diploid	no	0.1013	diploid	no	0.0485	no	diploid	0.0026	diploid	no	-0.0434	diploid	no	-0.035	diploid	no	0.0466	diploid	no
ENSG00000236274		chr1	35975343	35977039	pseudogene	-0.037	diploid	no	0.1013	diploid	no	0.0485	no	diploid	0.0026	diploid	no	-0.0434	diploid	no	-0.035	diploid	no	0.0466	diploid	no
ENSG00000020129	NCDN	chr1	36023074	36032875	protein_coding	-0.037	diploid	no	0.1013	diploid	no	0.0485	no	diploid	0.0026	diploid	no	-0.0434	diploid	no	-0.035	diploid	no	0.0466	diploid	no
ENSG00000239636		chr1	36035414	36043330	antisense	-0.037	diploid	no	0.1013	diploid	no	0.0485	no	diploid	0.0026	diploid	no	-0.0434	diploid	no	-0.035	diploid	no	0.0466	diploid	no
ENSG00000116819	TFAP2E	chr1	36038971	36060929	protein_coding	-0.037	diploid	no	0.1013	diploid	no	0.0485	no	diploid	0.0026	diploid	no	-0.0434	diploid	no	-0.035	diploid	no	0.0466	diploid	no
ENSG00000225306		chr1	36057977	36059256	antisense	-0.037	diploid	no	0.1013	diploid	no	0.0485	no	diploid	0.0026	diploid	no	-0.0434	diploid	no	-0.035	diploid	no	0.0466	diploid	no
ENSG00000126067	PSMB2	chr1	36067185	36107445	protein_coding	-0.037	diploid	no	0.1013	diploid	no	0.0485	no	diploid	0.0026	diploid	no	-0.0434	diploid	no	-0.035	diploid	no	0.0466	diploid	no
ENSG00000239859		chr1	36171626	36171875	misc_RNA	-0.037	diploid	no	0.1013	diploid	no	0.0485	no	diploid	0.0026	diploid	no	-0.0434	diploid	no	-0.035	diploid	no	0.0466	diploid	no
ENSG00000142686	C1orf216	chr1	36179476	36185073	protein_coding	-0.037	diploid	no	0.1013	diploid	no	0.0485	no	diploid	0.0026	diploid	no	-0.0434	diploid	no	-0.035	diploid	no	0.0466	diploid	no
ENSG00000092853	CLSPN	chr1	36185819	36235568	protein_coding	-0.037	diploid	no	0.1013	diploid	no	0.0485	no	diploid	0.0026	diploid	no	-0.0434	diploid	no	-0.035	diploid	no	0.0466	diploid	no
ENSG00000232335		chr1	36204990	36209177	antisense	-0.037	diploid	no	0.1013	diploid	no	0.0485	no	diploid	0.0026	diploid	no	-0.0434	diploid	no	-0.035	diploid	no	0.0466	diploid	no
ENSG00000134698	EIF2C4	chr1	36273773	36323491	protein_coding	-0.037	diploid	no	0.1013	diploid	no	0.0485	no	diploid	0.0026	diploid	no	-0.0434	diploid	no	-0.035	diploid	no	0.0466	diploid	no
ENSG00000092847	EIF2C1	chr1	36335409	36395211	protein_coding	-0.037	diploid	no	0.1013	diploid	no	0.0485	no	diploid	0.0026	diploid	no	-0.0434	diploid	no	-0.035	diploid	no	0.0466	diploid	no
ENSG00000126070	EIF2C3	chr1	36396319	36522063	protein_coding	-0.037	diploid	no	0.1013	diploid	no	0.0485	no	diploid	0.0026	diploid	no	-0.0434	diploid	no	-0.035	diploid	no	0.0466	diploid	no
ENSG00000232862		chr1	36545921	36546923	pseudogene	-0.037	diploid	no	0.1013	diploid	no	0.0485	no	diploid	0.0026	diploid	no	-0.0434	diploid	no	-0.035	diploid	no	0.0466	diploid	no
ENSG00000242815		chr1	36546712	36547923	processed_transcript	-0.037	diploid	no	0.1013	diploid	no	0.0485	no	diploid	0.0026	diploid	no	-0.0434	diploid	no	-0.035	diploid	no	0.0466	diploid	no
ENSG00000092850	TEKT2	chr1	36549676	36553876	protein_coding	-0.037	diploid	no	0.1013	diploid	no	0.0485	no	diploid	0.0026	diploid	no	-0.0434	diploid	no	-0.035	diploid	no	0.0466	diploid	no
ENSG00000116863	ADPRHL2	chr1	36554476	36559533	protein_coding	-0.037	diploid	no	0.1013	diploid	no	0.0485	no	diploid	0.0026	diploid	no	-0.0434	diploid	no	-0.035	diploid	no	0.0466	diploid	no
ENSG00000171812	COL8A2	chr1	36560837	36590821	protein_coding	-0.037	diploid	no	0.1013	diploid	no	0.0485	no	diploid	0.0026	diploid	no	-0.0434	diploid	no	-0.035	diploid	no	0.0466	diploid	no
ENSG00000054116	TRAPPC3	chr1	36602173	36615098	protein_coding	-0.037	diploid	no	0.1013	diploid	no	0.0485	no	diploid	0.0026	diploid	no	-0.0434	diploid	no	-0.035	diploid	no	0.0466	diploid	no
ENSG00000116871	MAP7D1	chr1	36621180	36646450	protein_coding	-0.037	diploid	no	0.1013	diploid	no	0.0485	no	diploid	0.0026	diploid	no	-0.0434	diploid	no	-0.035	diploid	no	0.0466	diploid	no
ENSG00000264592		chr1	36657516	36657769	misc_RNA	-0.037	diploid	no	0.1013	diploid	no	0.0485	no	diploid	0.0026	diploid	no	-0.0434	diploid	no	-0.035	diploid	no	0.0466	diploid	no
ENSG00000054118	THRAP3	chr1	36690017	36770958	protein_coding	-0.037	diploid	no	0.1013	diploid	no	0.0485	no	diploid	0.0026	diploid	no	-0.0434	diploid	no	-0.035	diploid	no	0.0466	diploid	no
ENSG00000231849		chr1	36707499	36707757	pseudogene	-0.037	diploid	no	0.1013	diploid	no	0.0485	no	diploid	0.0026	diploid	no	-0.0434	diploid	no	-0.035	diploid	no	0.0466	diploid	no
ENSG00000214193	SH3D21	chr1	36771988	36790484	protein_coding	-0.037	diploid	no	0.1013	diploid	no	0.0485	no	diploid	0.0026	diploid	no	-0.0434	diploid	no	-0.035	diploid	no	0.0466	diploid	no
ENSG00000142694	FAM176B	chr1	36787632	36789755	protein_coding	-0.037	diploid	no	0.1013	diploid	no	0.0485	no	diploid	0.0026	diploid	no	-0.0434	diploid	no	-0.035	diploid	no	0.0466	diploid	no
ENSG00000116883		chr1	36789335	36794818	protein_coding	-0.037	diploid	no	0.1013	diploid	no	0.0485	no	diploid	0.0026	diploid	no	-0.0434	diploid	no	-0.035	diploid	no	0.0466	diploid	no
ENSG00000196182	STK40	chr1	36805225	36851497	protein_coding	-0.037	diploid	no	0.1013	diploid	no	0.0485	no	diploid	0.0026	diploid	no	-0.0434	diploid	no	-0.035	diploid	no	0.0466	diploid	no
ENSG00000181817	LSM10	chr1	36856839	36863493	protein_coding	-0.037	diploid	no	0.1013	diploid	no	0.0485	no	diploid	0.0026	diploid	no	-0.0434	diploid	no	-0.035	diploid	no	0.0466	diploid	no
ENSG00000222821		chr1	36868322	36868460	snRNA	-0.037	diploid	no	0.1013	diploid	no	0.0485	no	diploid	0.0026	diploid	no	-0.0434	diploid	no	-0.035	diploid	no	0.0466	diploid	no
ENSG00000116885	OSCP1	chr1	36881428	36916086	protein_coding	-0.037	diploid	no	0.1013	diploid	no	0.0485	no	diploid	0.0026	diploid	no	-0.0434	diploid	no	-0.035	diploid	no	0.0466	diploid	no
ENSG00000201448		chr1	36884051	36884179	snoRNA	-0.037	diploid	no	0.1013	diploid	no	0.0485	no	diploid	0.0026	diploid	no	-0.0434	diploid	no	-0.035	diploid	no	0.0466	diploid	no
ENSG00000116898	MRPS15	chr1	36921319	36930038	protein_coding	-0.037	diploid	no	0.1013	diploid	no	0.0485	no	diploid	0.0026	diploid	no	-0.0434	diploid	no	-0.035	diploid	no	0.0466	diploid	no
ENSG00000119535	CSF3R	chr1	36931644	36948879	protein_coding	-0.037	diploid	no	0.1013	diploid	no	0.0485	no	diploid	0.0026	diploid	no	-0.0434	diploid	no	-0.035	diploid	no	0.0466	diploid	no
ENSG00000230214	FTLP18	chr1	37095936	37096458	pseudogene	-0.037	diploid	no	0.1013	diploid	no	0.0485	no	diploid	0.0026	diploid	no	-0.0434	diploid	no	-0.035	diploid	no	0.0466	diploid	no
ENSG00000234481		chr1	37238741	37241369	antisense	-0.037	diploid	no	0.1013	diploid	no	0.0485	no	diploid	0.0026	diploid	no	-0.0434	diploid	no	-0.035	diploid	no	0.0466	diploid	no
ENSG00000163873	GRIK3	chr1	37261128	37499730	protein_coding	-0.037	diploid	no	0.1013	diploid	no	0.0485	no	diploid	0.0026	diploid	no	-0.0434	diploid	no	-0.035	diploid	no	0.0466	diploid	no
ENSG00000264698	MIR4255	chr1	37627164	37627235	miRNA	-0.037	diploid	no	0.1013	diploid	no	0.0485	no	diploid	0.0026	diploid	no	-0.0434	diploid	no	-0.035	diploid	no	0.0466	diploid	no
ENSG00000207328		chr1	37669211	37669317	snRNA	-0.037	diploid	no	0.1013	diploid	no	0.0485	no	diploid	0.0026	diploid	no	-0.0434	diploid	no	-0.035	diploid	no	0.0466	diploid	no
ENSG00000223944		chr1	37728340	37790701	lincRNA	-0.037	diploid	no	0.1013	diploid	no	0.0485	no	diploid	0.0026	diploid	no	-0.0434	diploid	no	-0.035	diploid	no	0.0466	diploid	no
ENSG00000252368	RNA5SP43	chr1	37730278	37730387	rRNA	-0.037	diploid	no	0.1013	diploid	no	0.0485	no	diploid	0.0026	diploid	no	-0.0434	diploid	no	-0.035	diploid	no	0.0466	diploid	no
ENSG00000230451		chr1	37796453	37796568	pseudogene	-0.037	diploid	no	0.1013	diploid	no	0.0485	no	diploid	0.0026	diploid	no	-0.0434	diploid	no	-0.035	diploid	no	0.0466	diploid	no
ENSG00000233621		chr1	37920480	37940012	antisense	-0.037	diploid	no	0.1013	diploid	no	0.0485	no	diploid	0.0026	diploid	no	-0.0434	diploid	no	-0.035	diploid	no	0.0466	diploid	no
ENSG00000163874	ZC3H12A	chr1	37940153	37949978	protein_coding	-0.037	diploid	no	0.1013	diploid	no	0.0485	no	diploid	0.0026	diploid	no	-0.0434	diploid	no	-0.035	diploid	no	0.0466	diploid	no
ENSG00000163875	MEAF6	chr1	37958176	37980375	protein_coding	-0.037	diploid	no	0.1013	diploid	no	0.0485	no	diploid	0.0026	diploid	no	-0.0434	diploid	no	-0.035	diploid	no	0.0466	diploid	no
ENSG00000263675	MIR5581	chr1	37966536	37966595	miRNA	-0.037	diploid	no	0.1013	diploid	no	0.0485	no	diploid	0.0026	diploid	no	-0.0434	diploid	no	-0.035	diploid	no	0.0466	diploid	no
ENSG00000163877	SNIP1	chr1	38002142	38019903	protein_coding	-0.037	diploid	no	0.1013	diploid	no	0.0485	no	diploid	0.0026	diploid	no	-0.0434	diploid	no	-0.035	diploid	no	0.0466	diploid	no
ENSG00000232273	FTH1P1	chr1	38010364	38010895	pseudogene	-0.037	diploid	no	0.1013	diploid	no	0.0485	no	diploid	0.0026	diploid	no	-0.0434	diploid	no	-0.035	diploid	no	0.0466	diploid	no
ENSG00000237749		chr1	38021843	38022108	pseudogene	-0.037	diploid	no	0.1013	diploid	no	0.0485	no	diploid	0.0026	diploid	no	-0.0434	diploid	no	-0.035	diploid	no	0.0466	diploid	no
ENSG00000163879	DNALI1	chr1	38022520	38032458	protein_coding	-0.037	diploid	no	0.1013	diploid	no	0.0485	no	diploid	0.0026	diploid	no	-0.0434	diploid	no	-0.035	diploid	no	0.0466	diploid	no
ENSG00000134697	GNL2	chr1	38032417	38061536	protein_coding	-0.037	diploid	no	0.1013	diploid	no	0.0485	no	diploid	0.0026	diploid	no	-0.0434	diploid	no	-0.035	diploid	no	0.0466	diploid	no
ENSG00000169218	RSPO1	chr1	38076951	38100595	protein_coding	-0.037	diploid	no	0.1013	diploid	no	0.0485	no	diploid	0.0026	diploid	no	-0.0434	diploid	no	-0.035	diploid	no	0.0466	diploid	no
ENSG00000116922	C1orf109	chr1	38147242	38157914	protein_coding	-0.037	diploid	no	0.1013	diploid	no	0.0485	no	diploid	0.0026	diploid	no	-0.0434	diploid	no	-0.035	diploid	no	0.0466	diploid	no
ENSG00000134690	CDCA8	chr1	38158090	38175391	protein_coding	-0.037	diploid	no	0.1013	diploid	no	0.0485	no	diploid	0.0026	diploid	no	-0.0434	diploid	no	-0.035	diploid	no	0.0466	diploid	no
ENSG00000183317	EPHA10	chr1	38179552	38230805	protein_coding	-0.037	diploid	no	0.1013	diploid	no	0.0485	no	diploid	0.0026	diploid	no	-0.0434	diploid	no	-0.035	diploid	no	0.0466	diploid	no
ENSG00000200421		chr1	38203627	38203726	misc_RNA	-0.037	diploid	no	0.1013	diploid	no	0.0485	no	diploid	0.0026	diploid	no	-0.0434	diploid	no	-0.035	diploid	no	0.0466	diploid	no
ENSG00000238871		chr1	38215874	38215974	snoRNA	-0.037	diploid	no	0.1013	diploid	no	0.0485	no	diploid	0.0026	diploid	no	-0.0434	diploid	no	-0.035	diploid	no	0.0466	diploid	no
ENSG00000214141	ACTN4P2	chr1	38242342	38245090	pseudogene	-0.037	diploid	no	0.1013	diploid	no	0.0485	no	diploid	0.0026	diploid	no	-0.0434	diploid	no	-0.035	diploid	no	0.0466	diploid	no
ENSG00000227416		chr1	38248129	38248557	pseudogene	-0.037	diploid	no	0.1013	diploid	no	0.0485	no	diploid	0.0026	diploid	no	-0.0434	diploid	no	-0.035	diploid	no	0.0466	diploid	no
ENSG00000185090	MANEAL	chr1	38259474	38266809	protein_coding	-0.037	diploid	no	0.1013	diploid	no	0.0485	no	diploid	0.0026	diploid	no	-0.0434	diploid	no	-0.035	diploid	no	0.0466	diploid	no
ENSG00000233728		chr1	38265392	38266551	antisense	-0.037	diploid	no	0.1013	diploid	no	0.0485	no	diploid	0.0026	diploid	no	-0.0434	diploid	no	-0.035	diploid	no	0.0466	diploid	no
ENSG00000196449	YRDC	chr1	38268616	38273857	protein_coding	-0.037	diploid	no	0.1013	diploid	no	0.0485	no	diploid	0.0026	diploid	no	-0.0434	diploid	no	-0.035	diploid	no	0.0466	diploid	no
ENSG00000197982	C1orf122	chr1	38272651	38275126	protein_coding	-0.037	diploid	no	0.1013	diploid	no	0.0485	no	diploid	0.0026	diploid	no	-0.0434	diploid	no	-0.035	diploid	no	0.0466	diploid	no
ENSG00000188786	MTF1	chr1	38279851	38325292	protein_coding	-0.037	diploid	no	0.1013	diploid	no	0.0485	no	diploid	0.0026	diploid	no	-0.0434	diploid	no	-0.035	diploid	no	0.0466	diploid	no
ENSG00000230610		chr1	38292232	38293886	protein_coding	-0.037	diploid	no	0.1013	diploid	no	0.0485	no	diploid	0.0026	diploid	no	-0.0434	diploid	no	-0.035	diploid	no	0.0466	diploid	no
ENSG00000235673		chr1	38306658	38307348	pseudogene	-0.037	diploid	no	0.1013	diploid	no	0.0485	no	diploid	0.0026	diploid	no	-0.0434	diploid	no	-0.035	diploid	no	0.0466	diploid	no
ENSG00000204084	INPP5B	chr1	38326369	38412729	protein_coding	-0.037	diploid	no	0.1013	diploid	no	0.0485	no	diploid	0.0026	diploid	no	-0.0434	diploid	no	-0.035	diploid	no	0.0466	diploid	no
ENSG00000230955		chr1	38326369	38327252	antisense	-0.037	diploid	no	0.1013	diploid	no	0.0485	no	diploid	0.0026	diploid	no	-0.0434	diploid	no	-0.035	diploid	no	0.0466	diploid	no
ENSG00000252448		chr1	38349909	38349989	snoRNA	-0.037	diploid	no	0.1013	diploid	no	0.0485	no	diploid	0.0026	diploid	no	-0.0434	diploid	no	-0.035	diploid	no	0.0466	diploid	no
ENSG00000222282		chr1	38350695	38350789	snRNA	-0.037	diploid	no	0.1013	diploid	no	0.0485	no	diploid	0.0026	diploid	no	-0.0434	diploid	no	-0.035	diploid	no	0.0466	diploid	no
ENSG00000183431	SF3A3	chr1	38422647	38456593	protein_coding	-0.037	diploid	no	0.1013	diploid	no	0.0485	no	diploid	0.0026	diploid	no	-0.0434	diploid	no	-0.035	diploid	no	0.0466	diploid	no
ENSG00000212541		chr1	38457134	38457241	snRNA	-0.037	diploid	no	0.1013	diploid	no	0.0485	no	diploid	0.0026	diploid	no	-0.0434	diploid	no	-0.035	diploid	no	0.0466	diploid	no
ENSG00000183386	FHL3	chr1	38462442	38471278	protein_coding	-0.037	diploid	no	0.1013	diploid	no	0.0485	no	diploid	0.0026	diploid	no	-0.0434	diploid	no	-0.035	diploid	no	0.0466	diploid	no
ENSG00000183520	UTP11L	chr1	38474930	38490496	protein_coding	-0.037	diploid	no	0.1013	diploid	no	0.0485	no	diploid	0.0026	diploid	no	-0.0434	diploid	no	-0.035	diploid	no	0.0466	diploid	no
ENSG00000185668	POU3F1	chr1	38509523	38512450	protein_coding	-0.037	diploid	no	0.1013	diploid	no	0.0485	no	diploid	0.0026	diploid	no	-0.0434	diploid	no	-0.035	diploid	no	0.0466	diploid	no
ENSG00000224592		chr1	38512986	38584697	antisense	-0.037	diploid	no	0.1013	diploid	no	0.0485	no	diploid	0.0026	diploid	no	-0.0434	diploid	no	-0.035	diploid	no	0.0466	diploid	no
ENSG00000223589		chr1	38546248	38546585	pseudogene	-0.037	diploid	no	0.1013	diploid	no	0.0485	no	diploid	0.0026	diploid	no	-0.0434	diploid	no	-0.035	diploid	no	0.0466	diploid	no
ENSG00000265596	MIR3659	chr1	38554903	38555001	miRNA	-0.037	diploid	no	0.1013	diploid	no	0.0485	no	diploid	0.0026	diploid	no	-0.0434	diploid	no	-0.035	diploid	no	0.0466	diploid	no
ENSG00000237290		chr1	38674706	38680439	lincRNA	-0.037	diploid	no	0.1013	diploid	no	0.0485	no	diploid	0.0026	diploid	no	-0.0434	diploid	no	-0.035	diploid	no	0.0466	diploid	no
ENSG00000200796		chr1	38862331	38862437	snRNA	-0.037	diploid	no	0.1013	diploid	no	0.0485	no	diploid	0.0026	diploid	no	-0.0434	diploid	no	-0.035	diploid	no	0.0466	diploid	no
ENSG00000238063		chr1	38940868	38942156	lincRNA	-0.037	diploid	no	0.1013	diploid	no	0.0485	no	diploid	0.0026	diploid	no	-0.0434	diploid	no	-0.035	diploid	no	0.0466	diploid	no
ENSG00000215895		chr1	39174626	39176564	pseudogene	-0.037	diploid	no	0.1013	diploid	no	0.0485	no	diploid	0.0026	diploid	no	-0.0434	diploid	no	-0.035	diploid	no	0.0466	diploid	no
ENSG00000116954	RRAGC	chr1	39303870	39325495	protein_coding	-0.037	diploid	no	0.1013	diploid	no	0.0485	no	diploid	0.0026	diploid	no	-0.0434	diploid	no	-0.035	diploid	no	0.0466	diploid	no
ENSG00000228436		chr1	39325672	39385068	antisense	-0.037	diploid	no	0.1013	diploid	no	0.0485	no	diploid	0.0026	diploid	no	-0.0434	diploid	no	-0.035	diploid	no	0.0466	diploid	no
ENSG00000214114	MYCBP	chr1	39328636	39347289	protein_coding	-0.037	diploid	no	0.1013	diploid	no	0.0485	no	diploid	0.0026	diploid	no	-0.0434	diploid	no	-0.035	diploid	no	0.0466	diploid	no
ENSG00000131233	GJA9	chr1	39330175	39347289	protein_coding	-0.037	diploid	no	0.1013	diploid	no	0.0485	no	diploid	0.0026	diploid	no	-0.0434	diploid	no	-0.035	diploid	no	0.0466	diploid	no
ENSG00000158315	RHBDL2	chr1	39351479	39407471	protein_coding	-0.037	diploid	no	0.1013	diploid	no	0.0485	no	diploid	0.0026	diploid	no	-0.0434	diploid	no	-0.035	diploid	no	0.0466	diploid	no
ENSG00000199963		chr1	39392542	39392649	snRNA	-0.037	diploid	no	0.1013	diploid	no	0.0485	no	diploid	0.0026	diploid	no	-0.0434	diploid	no	-0.035	diploid	no	0.0466	diploid	no
ENSG00000207466		chr1	39416497	39416597	misc_RNA	-0.037	diploid	no	0.1013	diploid	no	0.0485	no	diploid	0.0026	diploid	no	-0.0434	diploid	no	-0.035	diploid	no	0.0466	diploid	no
ENSG00000235549		chr1	39423947	39424597	pseudogene	-0.037	diploid	no	0.1013	diploid	no	0.0485	no	diploid	0.0026	diploid	no	-0.0434	diploid	no	-0.035	diploid	no	0.0466	diploid	no
ENSG00000174574	AKIRIN1	chr1	39456895	39471731	protein_coding	-0.037	diploid	no	0.1013	diploid	no	0.0485	no	diploid	0.0026	diploid	no	-0.0434	diploid	no	-0.035	diploid	no	0.0466	diploid	no
ENSG00000168653	NDUFS5	chr1	39491990	39500308	protein_coding	-0.037	diploid	no	0.1013	diploid	no	0.0485	no	diploid	0.0026	diploid	no	-0.0434	diploid	no	-0.035	diploid	no	0.0466	diploid	no
ENSG00000127603	MACF1	chr1	39546988	39952849	protein_coding	-0.037	diploid	no	0.1013	diploid	no	0.0485	no	diploid	0.0026	diploid	no	-0.0434	diploid	no	-0.035	diploid	no	0.0466	diploid	no
ENSG00000206654		chr1	39586612	39586715	snRNA	-0.037	diploid	no	0.1013	diploid	no	0.0485	no	diploid	0.0026	diploid	no	-0.0434	diploid	no	-0.035	diploid	no	0.0466	diploid	no
ENSG00000222378	RNA5SP44	chr1	39619836	39619968	rRNA	-0.037	diploid	no	0.1013	diploid	no	0.0485	no	diploid	0.0026	diploid	no	-0.0434	diploid	no	-0.035	diploid	no	0.0466	diploid	no
ENSG00000226438		chr1	39715510	39723321	antisense	-0.037	diploid	no	0.1013	diploid	no	0.0485	no	diploid	0.0026	diploid	no	-0.0434	diploid	no	-0.035	diploid	no	0.0466	diploid	no
ENSG00000217897		chr1	39769966	39770570	pseudogene	-0.037	diploid	no	0.1013	diploid	no	0.0485	no	diploid	0.0026	diploid	no	-0.0434	diploid	no	-0.035	diploid	no	0.0466	diploid	no
ENSG00000255103	KIAA0754	chr1	39876151	39882154	protein_coding	-0.037	diploid	no	0.1013	diploid	no	0.0485	no	diploid	0.0026	diploid	no	-0.0434	diploid	no	-0.035	diploid	no	0.0466	diploid	no
ENSG00000183682	BMP8A	chr1	39957318	39991607	protein_coding	-0.037	diploid	no	0.1013	diploid	no	0.0485	no	diploid	0.0026	diploid	no	-0.0434	diploid	no	-0.035	diploid	no	0.0466	diploid	no
ENSG00000237624	OXCT2P1	chr1	39980628	39982162	pseudogene	-0.037	diploid	no	0.1013	diploid	no	0.0485	no	diploid	0.0026	diploid	no	-0.0434	diploid	no	-0.035	diploid	no	0.0466	diploid	no
ENSG00000182109		chr1	39987952	40011859	processed_transcript	-0.037	diploid	no	0.1013	diploid	no	0.0485	no	diploid	0.0026	diploid	no	-0.0434	diploid	no	-0.035	diploid	no	0.0466	diploid	no
ENSG00000243970	PPIEL	chr1	39997510	40024379	pseudogene	-0.037	diploid	no	0.1013	diploid	no	0.0485	no	diploid	0.0026	diploid	no	-0.0434	diploid	no	-0.035	diploid	no	0.0466	diploid	no
ENSG00000090621	PABPC4	chr1	40026488	40042462	protein_coding	-0.037	diploid	no	0.1013	diploid	no	0.0485	no	diploid	0.0026	diploid	no	-0.0434	diploid	no	-0.035	diploid	no	0.0466	diploid	no
ENSG00000228060		chr1	40030832	40038875	antisense	-0.037	diploid	no	0.1013	diploid	no	0.0485	no	diploid	0.0026	diploid	no	-0.0434	diploid	no	-0.035	diploid	no	0.0466	diploid	no
ENSG00000201457	SNORA55	chr1	40033046	40033180	snoRNA	-0.037	diploid	no	0.1013	diploid	no	0.0485	no	diploid	0.0026	diploid	no	-0.0434	diploid	no	-0.035	diploid	no	0.0466	diploid	no
ENSG00000163909	HEYL	chr1	40089825	40105617	protein_coding	-0.037	diploid	no	0.1013	diploid	no	0.0485	no	diploid	0.0026	diploid	no	-0.0434	diploid	no	-0.035	diploid	no	0.0466	diploid	no
ENSG00000225903		chr1	40099088	40099575	antisense	-0.037	diploid	no	0.1013	diploid	no	0.0485	no	diploid	0.0026	diploid	no	-0.0434	diploid	no	-0.035	diploid	no	0.0466	diploid	no
ENSG00000116981	NT5C1A	chr1	40124793	40137710	protein_coding	-0.037	diploid	no	0.1013	diploid	no	0.0485	no	diploid	0.0026	diploid	no	-0.0434	diploid	no	-0.035	diploid	no	0.0466	diploid	no
ENSG00000116983	HPCAL4	chr1	40144320	40157361	protein_coding	-0.037	diploid	no	0.1013	diploid	no	0.0485	no	diploid	0.0026	diploid	no	-0.0434	diploid	no	-0.035	diploid	no	0.0466	diploid	no
ENSG00000084072	PPIE	chr1	40157854	40229586	protein_coding	-0.037	diploid	no	0.1013	diploid	no	0.0485	no	diploid	0.0026	diploid	no	-0.0434	diploid	no	-0.035	diploid	no	0.0466	diploid	no
ENSG00000225333		chr1	40183700	40184268	pseudogene	-0.037	diploid	no	0.1013	diploid	no	0.0485	no	diploid	0.0026	diploid	no	-0.0434	diploid	no	-0.035	diploid	no	0.0466	diploid	no
ENSG00000252413		chr1	40189238	40189299	snRNA	-0.037	diploid	no	0.1013	diploid	no	0.0485	no	diploid	0.0026	diploid	no	-0.0434	diploid	no	-0.035	diploid	no	0.0466	diploid	no
ENSG00000116985	BMP8B	chr1	40222854	40254533	protein_coding	-0.037	diploid	no	0.1013	diploid	no	0.0485	no	diploid	0.0026	diploid	no	-0.0434	diploid	no	-0.035	diploid	no	0.0466	diploid	no
ENSG00000198754	OXCT2	chr1	40235195	40237020	protein_coding	-0.037	diploid	no	0.1013	diploid	no	0.0485	no	diploid	0.0026	diploid	no	-0.0434	diploid	no	-0.035	diploid	no	0.0466	diploid	no
ENSG00000261798		chr1	40254648	40255843	antisense	-0.037	diploid	no	0.1013	diploid	no	0.0485	no	diploid	0.0026	diploid	no	-0.0434	diploid	no	-0.035	diploid	no	0.0466	diploid	no
ENSG00000229213		chr1	40261515	40261668	pseudogene	-0.037	diploid	no	0.1013	diploid	no	0.0485	no	diploid	0.0026	diploid	no	-0.0434	diploid	no	-0.035	diploid	no	0.0466	diploid	no
ENSG00000043514	TRIT1	chr1	40306708	40349183	protein_coding	-0.037	diploid	no	0.1013	diploid	no	0.0485	no	diploid	0.0026	diploid	no	-0.0434	diploid	no	-0.035	diploid	no	0.0466	diploid	no
ENSG00000202222		chr1	40347238	40347350	misc_RNA	-0.037	diploid	no	0.1013	diploid	no	0.0485	no	diploid	0.0026	diploid	no	-0.0434	diploid	no	-0.035	diploid	no	0.0466	diploid	no
ENSG00000116990	MYCL1	chr1	40361098	40367928	protein_coding	-0.037	diploid	no	0.1013	diploid	no	0.0485	no	diploid	0.0026	diploid	no	-0.0434	diploid	no	-0.035	diploid	no	0.0466	diploid	no
ENSG00000236546		chr1	40363417	40364770	antisense	-0.037	diploid	no	0.1013	diploid	no	0.0485	no	diploid	0.0026	diploid	no	-0.0434	diploid	no	-0.035	diploid	no	0.0466	diploid	no
ENSG00000207356		chr1	40410562	40410670	misc_RNA	-0.037	diploid	no	0.1013	diploid	no	0.0485	no	diploid	0.0026	diploid	no	-0.0434	diploid	no	-0.035	diploid	no	0.0466	diploid	no
ENSG00000168389	MFSD2A	chr1	40420802	40435638	protein_coding	-0.037	diploid	no	0.1013	diploid	no	0.0485	no	diploid	0.0026	diploid	no	-0.0434	diploid	no	-0.035	diploid	no	0.0466	diploid	no
ENSG00000228477		chr1	40428352	40429076	pseudogene	-0.037	diploid	no	0.1013	diploid	no	0.0485	no	diploid	0.0026	diploid	no	-0.0434	diploid	no	-0.035	diploid	no	0.0466	diploid	no
ENSG00000131236	CAP1	chr1	40505905	40538321	protein_coding	-0.037	diploid	no	0.1013	diploid	no	0.0485	no	diploid	0.0026	diploid	no	-0.0434	diploid	no	-0.035	diploid	no	0.0466	diploid	no
ENSG00000131238	PPT1	chr1	40538379	40563375	protein_coding	-0.037	diploid	no	0.1013	diploid	no	0.0485	no	diploid	0.0026	diploid	no	-0.0434	diploid	no	-0.035	diploid	no	0.0466	diploid	no
ENSG00000226745		chr1	40598434	40599121	pseudogene	-0.037	diploid	no	0.1013	diploid	no	0.0485	no	diploid	0.0026	diploid	no	-0.0434	diploid	no	-0.035	diploid	no	0.0466	diploid	no
ENSG00000117000	RLF	chr1	40627045	40706593	protein_coding	-0.037	diploid	no	0.1013	diploid	no	0.0485	no	diploid	0.0026	diploid	no	-0.0434	diploid	no	-0.035	diploid	no	0.0466	diploid	no
ENSG00000207508		chr1	40643515	40643621	snRNA	-0.037	diploid	no	0.1013	diploid	no	0.0485	no	diploid	0.0026	diploid	no	-0.0434	diploid	no	-0.035	diploid	no	0.0466	diploid	no
ENSG00000188800	TMCO2	chr1	40711619	40717363	protein_coding	-0.037	diploid	no	0.1013	diploid	no	0.0485	no	diploid	0.0026	diploid	no	-0.0434	diploid	no	-0.035	diploid	no	0.0466	diploid	no
ENSG00000259943		chr1	40722099	40723639	antisense	-0.037	diploid	no	0.1013	diploid	no	0.0485	no	diploid	0.0026	diploid	no	-0.0434	diploid	no	-0.035	diploid	no	0.0466	diploid	no
ENSG00000084073	ZMPSTE24	chr1	40723779	40759856	protein_coding	-0.037	diploid	no	0.1013	diploid	no	0.0485	no	diploid	0.0026	diploid	no	-0.0434	diploid	no	-0.035	diploid	no	0.0466	diploid	no
ENSG00000231296		chr1	40728344	40728656	pseudogene	-0.037	diploid	no	0.1013	diploid	no	0.0485	no	diploid	0.0026	diploid	no	-0.0434	diploid	no	-0.035	diploid	no	0.0466	diploid	no
ENSG00000225627		chr1	40747986	40749177	antisense	-0.037	diploid	no	0.1013	diploid	no	0.0485	no	diploid	0.0026	diploid	no	-0.0434	diploid	no	-0.035	diploid	no	0.0466	diploid	no
ENSG00000049089	COL9A2	chr1	40766159	40783488	protein_coding	-0.037	diploid	no	0.1013	diploid	no	0.0485	no	diploid	0.0026	diploid	no	-0.0434	diploid	no	-0.035	diploid	no	0.0466	diploid	no
ENSG00000227311		chr1	40798748	40799230	pseudogene	-0.037	diploid	no	0.1013	diploid	no	0.0485	no	diploid	0.0026	diploid	no	-0.0434	diploid	no	-0.035	diploid	no	0.0466	diploid	no
ENSG00000084070	SMAP2	chr1	40810522	40888998	protein_coding	-0.037	diploid	no	0.1013	diploid	no	0.0485	no	diploid	0.0026	diploid	no	-0.0434	diploid	no	-0.035	diploid	no	0.0466	diploid	no
ENSG00000213172		chr1	40830440	40830854	pseudogene	-0.037	diploid	no	0.1013	diploid	no	0.0485	no	diploid	0.0026	diploid	no	-0.0434	diploid	no	-0.035	diploid	no	0.0466	diploid	no
ENSG00000187801	ZNF643	chr1	40915774	40929390	protein_coding	-0.037	diploid	no	0.1013	diploid	no	0.0485	no	diploid	0.0026	diploid	no	-0.0434	diploid	no	-0.035	diploid	no	0.0466	diploid	no
ENSG00000260920		chr1	40929991	40932436	sense_overlapping	-0.037	diploid	no	0.1013	diploid	no	0.0485	no	diploid	0.0026	diploid	no	-0.0434	diploid	no	-0.035	diploid	no	0.0466	diploid	no
ENSG00000187815	ZNF642	chr1	40942887	40962015	protein_coding	-0.037	diploid	no	0.1013	diploid	no	0.0485	no	diploid	0.0026	diploid	no	-0.0434	diploid	no	-0.035	diploid	no	0.0466	diploid	no
ENSG00000238287		chr1	40958829	40974333	antisense	-0.037	diploid	no	0.1013	diploid	no	0.0485	no	diploid	0.0026	diploid	no	-0.0434	diploid	no	-0.035	diploid	no	0.0466	diploid	no
ENSG00000164002	DEM1	chr1	40974413	40982228	protein_coding	-0.037	diploid	no	0.1013	diploid	no	0.0485	no	diploid	0.0026	diploid	no	-0.0434	diploid	no	-0.035	diploid	no	0.0466	diploid	no
ENSG00000227278		chr1	40980133	40980729	antisense	-0.037	diploid	no	0.1013	diploid	no	0.0485	no	diploid	0.0026	diploid	no	-0.0434	diploid	no	-0.035	diploid	no	0.0466	diploid	no
ENSG00000238186		chr1	40981426	40982846	antisense	-0.037	diploid	no	0.1013	diploid	no	0.0485	no	diploid	0.0026	diploid	no	-0.0434	diploid	no	-0.035	diploid	no	0.0466	diploid	no
ENSG00000117010	ZNF684	chr1	40997233	41013841	protein_coding	-0.037	diploid	no	0.1013	diploid	no	0.0485	no	diploid	0.0026	diploid	no	-0.0434	diploid	no	-0.035	diploid	no	0.0466	diploid	no
ENSG00000236505		chr1	41029206	41029331	pseudogene	-0.037	diploid	no	0.1013	diploid	no	0.0485	no	diploid	0.0026	diploid	no	-0.0434	diploid	no	-0.035	diploid	no	0.0466	diploid	no
ENSG00000233910	GTF2F2P2	chr1	41059305	41060025	pseudogene	-0.037	diploid	no	0.1013	diploid	no	0.0485	no	diploid	0.0026	diploid	no	-0.0434	diploid	no	-0.035	diploid	no	0.0466	diploid	no
ENSG00000117016	RIMS3	chr1	41086351	41131329	protein_coding	-0.037	diploid	no	0.1013	diploid	no	0.0485	no	diploid	0.0026	diploid	no	-0.0434	diploid	no	-0.035	diploid	no	0.0466	diploid	no
ENSG00000237899		chr1	41134761	41153260	lincRNA	-0.037	diploid	no	0.1013	diploid	no	0.0485	no	diploid	0.0026	diploid	no	-0.0434	diploid	no	-0.035	diploid	no	0.0466	diploid	no
ENSG00000066136	NFYC	chr1	41157320	41237275	protein_coding	-0.037	diploid	no	0.1013	diploid	no	0.0485	no	diploid	0.0026	diploid	no	-0.0434	diploid	no	-0.035	diploid	no	0.0466	diploid	no
ENSG00000198974	MIR30E	chr1	41220027	41220118	miRNA	-0.037	diploid	no	0.1013	diploid	no	0.0485	no	diploid	0.0026	diploid	no	-0.0434	diploid	no	-0.035	diploid	no	0.0466	diploid	no
ENSG00000207962	MIR30C1	chr1	41222956	41223044	miRNA	-0.037	diploid	no	0.1013	diploid	no	0.0485	no	diploid	0.0026	diploid	no	-0.0434	diploid	no	-0.035	diploid	no	0.0466	diploid	no
ENSG00000117013	KCNQ4	chr1	41249684	41306124	protein_coding	-0.037	diploid	no	0.1013	diploid	no	0.0485	no	diploid	0.0026	diploid	no	-0.0434	diploid	no	-0.035	diploid	no	0.0466	diploid	no
ENSG00000264582		chr1	41270518	41270811	misc_RNA	-0.037	diploid	no	0.1013	diploid	no	0.0485	no	diploid	0.0026	diploid	no	-0.0434	diploid	no	-0.035	diploid	no	0.0466	diploid	no
ENSG00000179862	CITED4	chr1	41326729	41328018	protein_coding	-0.037	diploid	no	0.1013	diploid	no	0.0485	no	diploid	0.0026	diploid	no	-0.0434	diploid	no	-0.035	diploid	no	0.0466	diploid	no
ENSG00000229528		chr1	41329586	41342342	antisense	-0.037	diploid	no	0.1013	diploid	no	0.0485	no	diploid	0.0026	diploid	no	-0.0434	diploid	no	-0.035	diploid	no	0.0466	diploid	no
ENSG00000228940		chr1	41403776	41405435	pseudogene	-0.037	diploid	no	0.1013	diploid	no	0.0485	no	diploid	0.0026	diploid	no	-0.0434	diploid	no	-0.035	diploid	no	0.0466	diploid	no
ENSG00000233118		chr1	41407924	41408188	pseudogene	-0.037	diploid	no	0.1013	diploid	no	0.0485	no	diploid	0.0026	diploid	no	-0.0434	diploid	no	-0.035	diploid	no	0.0466	diploid	no
ENSG00000171793	CTPS1	chr1	41445007	41478235	protein_coding	-0.037	diploid	no	0.1013	diploid	no	0.0485	no	diploid	0.0026	diploid	no	-0.0434	diploid	no	-0.035	diploid	no	0.0466	diploid	no
ENSG00000171790	SLFNL1	chr1	41481269	41488909	protein_coding	-0.037	diploid	no	0.1013	diploid	no	0.0485	no	diploid	0.0026	diploid	no	-0.0434	diploid	no	-0.035	diploid	no	0.0466	diploid	no
ENSG00000010803	SCMH1	chr1	41492872	41707826	protein_coding	-0.037	diploid	no	0.1013	diploid	no	0.0485	no	diploid	0.0026	diploid	no	-0.0434	diploid	no	-0.035	diploid	no	0.0466	diploid	no
ENSG00000215893		chr1	41564308	41564800	pseudogene	-0.037	diploid	no	0.1013	diploid	no	0.0485	no	diploid	0.0026	diploid	no	-0.0434	diploid	no	-0.035	diploid	no	0.0466	diploid	no
ENSG00000235358		chr1	41708045	41750533	lincRNA	-0.037	diploid	no	0.1013	diploid	no	0.0485	no	diploid	0.0026	diploid	no	-0.0434	diploid	no	-0.035	diploid	no	0.0466	diploid	no
ENSG00000213987		chr1	41730220	41730534	pseudogene	-0.037	diploid	no	0.1013	diploid	no	0.0485	no	diploid	0.0026	diploid	no	-0.0434	diploid	no	-0.035	diploid	no	0.0466	diploid	no
ENSG00000204060	FOXO6	chr1	41827594	41849262	protein_coding	-0.037	diploid	no	0.1013	diploid	no	0.0485	no	diploid	0.0026	diploid	no	-0.0434	diploid	no	-0.035	diploid	no	0.0466	diploid	no
ENSG00000229901		chr1	41840676	41841341	antisense	-0.037	diploid	no	0.1013	diploid	no	0.0485	no	diploid	0.0026	diploid	no	-0.0434	diploid	no	-0.035	diploid	no	0.0466	diploid	no
ENSG00000252563	RNA5SP45	chr1	41932608	41932699	rRNA	-0.037	diploid	no	0.1013	diploid	no	0.0485	no	diploid	0.0026	diploid	no	-0.0434	diploid	no	-0.035	diploid	no	0.0466	diploid	no
ENSG00000127129	EDN2	chr1	41944446	41950344	protein_coding	-0.037	diploid	no	0.1013	diploid	no	0.0485	no	diploid	0.0026	diploid	no	-0.0434	diploid	no	-0.035	diploid	no	0.0466	diploid	no
ENSG00000127124	HIVEP3	chr1	41972036	42501596	protein_coding	-0.037	diploid	no	0.1013	diploid	no	0.0485	no	diploid	0.0026	diploid	no	-0.0434	diploid	no	-0.035	diploid	no	0.0466	diploid	no
ENSG00000230881		chr1	42001114	42001539	antisense	-0.037	diploid	no	0.1013	diploid	no	0.0485	no	diploid	0.0026	diploid	no	-0.0434	diploid	no	-0.035	diploid	no	0.0466	diploid	no
ENSG00000230638		chr1	42007739	42010258	pseudogene	-0.037	diploid	no	0.1013	diploid	no	0.0485	no	diploid	0.0026	diploid	no	-0.0434	diploid	no	-0.035	diploid	no	0.0466	diploid	no
ENSG00000264896		chr1	42224812	42224898	miRNA	-0.037	diploid	no	0.1013	diploid	no	0.0485	no	diploid	0.0026	diploid	no	-0.0434	diploid	no	-0.035	diploid	no	0.0466	diploid	no
ENSG00000227538		chr1	42506268	42507400	pseudogene	-0.037	diploid	no	0.1013	diploid	no	0.0485	no	diploid	0.0026	diploid	no	-0.0434	diploid	no	-0.035	diploid	no	0.0466	diploid	no
ENSG00000228776		chr1	42606307	42607050	pseudogene	-0.037	diploid	no	0.1013	diploid	no	0.0485	no	diploid	0.0026	diploid	no	-0.0434	diploid	no	-0.035	diploid	no	0.0466	diploid	no
ENSG00000044012	GUCA2B	chr1	42619092	42621495	protein_coding	-0.037	diploid	no	0.1013	diploid	no	0.0485	no	diploid	0.0026	diploid	no	-0.0434	diploid	no	-0.035	diploid	no	0.0466	diploid	no
ENSG00000197273	GUCA2A	chr1	42628362	42630389	protein_coding	-0.037	diploid	no	0.1013	diploid	no	0.0485	no	diploid	0.0026	diploid	no	-0.0434	diploid	no	-0.035	diploid	no	0.0466	diploid	no
ENSG00000198815	FOXJ3	chr1	42642210	42801548	protein_coding	-0.037	diploid	no	0.1013	diploid	no	0.0485	no	diploid	0.0026	diploid	no	-0.0434	diploid	no	-0.035	diploid	no	0.0466	diploid	no
ENSG00000227527		chr1	42801057	42804047	processed_transcript	-0.037	diploid	no	0.1013	diploid	no	0.0485	no	diploid	0.0026	diploid	no	-0.0434	diploid	no	-0.035	diploid	no	0.0466	diploid	no
ENSG00000177181	RIMKLA	chr1	42846466	42880850	protein_coding	-0.037	diploid	no	0.1013	diploid	no	0.0485	no	diploid	0.0026	diploid	no	-0.0434	diploid	no	-0.035	diploid	no	0.0466	diploid	no
ENSG00000235002		chr1	42878069	42878465	pseudogene	-0.037	diploid	no	0.1013	diploid	no	0.0485	no	diploid	0.0026	diploid	no	-0.0434	diploid	no	-0.035	diploid	no	0.0466	diploid	no
ENSG00000066185	ZMYND12	chr1	42896000	42921938	protein_coding	-0.037	diploid	no	0.1013	diploid	no	0.0485	no	diploid	0.0026	diploid	no	-0.0434	diploid	no	-0.035	diploid	no	0.0466	diploid	no
ENSG00000127125	PPCS	chr1	42921788	42948411	protein_coding	-0.037	diploid	no	0.1013	diploid	no	0.0485	no	diploid	0.0026	diploid	no	-0.0434	diploid	no	-0.035	diploid	no	0.0466	diploid	no
ENSG00000186409	CCDC30	chr1	42929001	43120335	protein_coding	-0.037	diploid	no	0.1013	diploid	no	0.0485	no	diploid	0.0026	diploid	no	-0.0434	diploid	no	-0.035	diploid	no	0.0466	diploid	no
ENSG00000230116		chr1	42957410	42958164	pseudogene	-0.037	diploid	no	0.1013	diploid	no	0.0485	no	diploid	0.0026	diploid	no	-0.0434	diploid	no	-0.035	diploid	no	0.0466	diploid	no
ENSG00000236876	TMSB4XP1	chr1	42965876	42966067	pseudogene	-0.037	diploid	no	0.1013	diploid	no	0.0485	no	diploid	0.0026	diploid	no	-0.0434	diploid	no	-0.035	diploid	no	0.0466	diploid	no
ENSG00000200254		chr1	43034704	43034810	snRNA	-0.037	diploid	no	0.1013	diploid	no	0.0485	no	diploid	0.0026	diploid	no	-0.0434	diploid	no	-0.035	diploid	no	0.0466	diploid	no
ENSG00000236180		chr1	43036627	43037034	pseudogene	-0.037	diploid	no	0.1013	diploid	no	0.0485	no	diploid	0.0026	diploid	no	-0.0434	diploid	no	-0.035	diploid	no	0.0466	diploid	no
ENSG00000171960	PPIH	chr1	43124096	43142429	protein_coding	-0.037	diploid	no	0.1013	diploid	no	0.0485	no	diploid	0.0026	diploid	no	-0.0434	diploid	no	-0.035	diploid	no	0.0466	diploid	no
ENSG00000234917		chr1	43144406	43147325	lincRNA	-0.037	diploid	no	0.1013	diploid	no	0.0485	no	diploid	0.0026	diploid	no	-0.0434	diploid	no	-0.035	diploid	no	0.0466	diploid	no
ENSG00000065978	YBX1	chr1	43148098	43168020	protein_coding	-0.037	diploid	no	0.1013	diploid	no	0.0485	no	diploid	0.0026	diploid	no	-0.0434	diploid	no	-0.035	diploid	no	0.0466	diploid	no
ENSG00000164007	CLDN19	chr1	43198764	43205925	protein_coding	-0.037	diploid	no	0.1013	diploid	no	0.0485	no	diploid	0.0026	diploid	no	-0.0434	diploid	no	-0.035	diploid	no	0.0466	diploid	no
ENSG00000117385	LEPRE1	chr1	43212006	43232755	protein_coding	-0.037	diploid	no	0.1013	diploid	no	0.0485	no	diploid	0.0026	diploid	no	-0.0434	diploid	no	-0.035	diploid	no	0.0466	diploid	no
ENSG00000234866		chr1	43221886	43222881	antisense	-0.037	diploid	no	0.1013	diploid	no	0.0485	no	diploid	0.0026	diploid	no	-0.0434	diploid	no	-0.035	diploid	no	0.0466	diploid	no
ENSG00000164008	C1orf50	chr1	43232940	43264127	protein_coding	-0.037	diploid	no	0.1013	diploid	no	0.0485	no	diploid	0.0026	diploid	no	-0.0434	diploid	no	-0.035	diploid	no	0.0466	diploid	no
ENSG00000228452		chr1	43241484	43242461	antisense	-0.037	diploid	no	0.1013	diploid	no	0.0485	no	diploid	0.0026	diploid	no	-0.0434	diploid	no	-0.035	diploid	no	0.0466	diploid	no
ENSG00000177868	CCDC23	chr1	43272723	43282954	protein_coding	-0.037	diploid	no	0.1013	diploid	no	0.0485	no	diploid	0.0026	diploid	no	-0.0434	diploid	no	-0.035	diploid	no	0.0466	diploid	no
ENSG00000164010	ERMAP	chr1	43282795	43310660	protein_coding	-0.037	diploid	no	0.1013	diploid	no	0.0485	no	diploid	0.0026	diploid	no	-0.0434	diploid	no	-0.035	diploid	no	0.0466	diploid	no
ENSG00000243153		chr1	43300352	43312093	antisense	-0.037	diploid	no	0.1013	diploid	no	0.0485	no	diploid	0.0026	diploid	no	-0.0434	diploid	no	-0.035	diploid	no	0.0466	diploid	no
ENSG00000241784		chr1	43302603	43312033	antisense	-0.037	diploid	no	0.1013	diploid	no	0.0485	no	diploid	0.0026	diploid	no	-0.0434	diploid	no	-0.035	diploid	no	0.0466	diploid	no
ENSG00000228192		chr1	43307569	43312058	antisense	-0.037	diploid	no	0.1013	diploid	no	0.0485	no	diploid	0.0026	diploid	no	-0.0434	diploid	no	-0.035	diploid	no	0.0466	diploid	no
ENSG00000164011	ZNF691	chr1	43312280	43318148	protein_coding	-0.037	diploid	no	0.1013	diploid	no	0.0485	no	diploid	0.0026	diploid	no	-0.0434	diploid	no	-0.035	diploid	no	0.0466	diploid	no
ENSG00000233708		chr1	43352268	43354438	pseudogene	-0.037	diploid	no	0.1013	diploid	no	0.0485	no	diploid	0.0026	diploid	no	-0.0434	diploid	no	-0.035	diploid	no	0.0466	diploid	no
ENSG00000237090		chr1	43356765	43358101	pseudogene	-0.037	diploid	no	0.1013	diploid	no	0.0485	no	diploid	0.0026	diploid	no	-0.0434	diploid	no	-0.035	diploid	no	0.0466	diploid	no
ENSG00000225099	ATP6V1E1P1	chr1	43368903	43369583	pseudogene	-0.037	diploid	no	0.1013	diploid	no	0.0485	no	diploid	0.0026	diploid	no	-0.0434	diploid	no	-0.035	diploid	no	0.0466	diploid	no
ENSG00000117394	SLC2A1	chr1	43391519	43424530	protein_coding	-0.037	diploid	no	0.1013	diploid	no	0.0485	no	diploid	0.0026	diploid	no	-0.0434	diploid	no	-0.035	diploid	no	0.0466	diploid	no
ENSG00000227533	SLC2A1-AS1	chr1	43424720	43449029	lincRNA	-0.037	diploid	no	0.1013	diploid	no	0.0485	no	diploid	0.0026	diploid	no	-0.0434	diploid	no	-0.035	diploid	no	0.0466	diploid	no
ENSG00000207256		chr1	43457109	43457215	snRNA	-0.037	diploid	no	0.1013	diploid	no	0.0485	no	diploid	0.0026	diploid	no	-0.0434	diploid	no	-0.035	diploid	no	0.0466	diploid	no
ENSG00000252803		chr1	43489220	43489308	snRNA	-0.037	diploid	no	0.1013	diploid	no	0.0485	no	diploid	0.0026	diploid	no	-0.0434	diploid	no	-0.035	diploid	no	0.0466	diploid	no
ENSG00000186973	FAM183A	chr1	43610029	43622067	protein_coding	-0.037	diploid	no	0.1013	diploid	no	0.0485	no	diploid	0.0026	diploid	no	-0.0434	diploid	no	-0.035	diploid	no	0.0466	diploid	no
ENSG00000117395	EBNA1BP2	chr1	43629846	43727589	protein_coding	-0.037	diploid	no	0.1013	diploid	no	0.0485	no	diploid	0.0026	diploid	no	-0.0434	diploid	no	-0.035	diploid	no	0.0466	diploid	no
ENSG00000243710	WDR65	chr1	43637820	43720029	protein_coding	-0.037	diploid	no	0.1013	diploid	no	0.0485	no	diploid	0.0026	diploid	no	-0.0434	diploid	no	-0.035	diploid	no	0.0466	diploid	no
ENSG00000199240	RNA5SP46	chr1	43662088	43662207	rRNA	-0.037	diploid	no	0.1013	diploid	no	0.0485	no	diploid	0.0026	diploid	no	-0.0434	diploid	no	-0.035	diploid	no	0.0466	diploid	no
ENSG00000179178	TMEM125	chr1	43735665	43739673	protein_coding	-0.037	diploid	no	0.1013	diploid	no	0.0485	no	diploid	0.0026	diploid	no	-0.0434	diploid	no	-0.035	diploid	no	0.0466	diploid	no
ENSG00000253313	C1orf210	chr1	43747554	43751288	protein_coding	-0.037	diploid	no	0.1013	diploid	no	0.0485	no	diploid	0.0026	diploid	no	-0.0434	diploid	no	-0.035	diploid	no	0.0466	diploid	no
ENSG00000066056	TIE1	chr1	43766664	43788779	protein_coding	-0.037	diploid	no	0.1013	diploid	no	0.0485	no	diploid	0.0026	diploid	no	-0.0434	diploid	no	-0.035	diploid	no	0.0466	diploid	no
ENSG00000117400	MPL	chr1	43803478	43818443	protein_coding	-0.037	diploid	no	0.1013	diploid	no	0.0485	no	diploid	0.0026	diploid	no	-0.0434	diploid	no	-0.035	diploid	no	0.0466	diploid	no
ENSG00000234694		chr1	43820355	43824329	antisense	-0.037	diploid	no	0.1013	diploid	no	0.0485	no	diploid	0.0026	diploid	no	-0.0434	diploid	no	-0.035	diploid	no	0.0466	diploid	no
ENSG00000117399	CDC20	chr1	43824626	43828874	protein_coding	-0.037	diploid	no	0.1013	diploid	no	0.0485	no	diploid	0.0026	diploid	no	-0.0434	diploid	no	-0.035	diploid	no	0.0466	diploid	no
ENSG00000066322	ELOVL1	chr1	43829068	43833697	protein_coding	-0.037	diploid	no	0.1013	diploid	no	0.0485	no	diploid	0.0026	diploid	no	-0.0434	diploid	no	-0.035	diploid	no	0.0466	diploid	no
ENSG00000159479	MED8	chr1	43849588	43855479	protein_coding	-0.037	diploid	no	0.1013	diploid	no	0.0485	no	diploid	0.0026	diploid	no	-0.0434	diploid	no	-0.035	diploid	no	0.0466	diploid	no
ENSG00000229431		chr1	43850784	43854826	antisense	-0.037	diploid	no	0.1013	diploid	no	0.0485	no	diploid	0.0026	diploid	no	-0.0434	diploid	no	-0.035	diploid	no	0.0466	diploid	no
ENSG00000198198	SZT2	chr1	43855553	43918321	protein_coding	-0.037	diploid	no	0.1013	diploid	no	0.0485	no	diploid	0.0026	diploid	no	-0.0434	diploid	no	-0.035	diploid	no	0.0466	diploid	no
ENSG00000229372	SZT2-AS1	chr1	43913447	43914315	antisense	-0.037	diploid	no	0.1013	diploid	no	0.0485	no	diploid	0.0026	diploid	no	-0.0434	diploid	no	-0.035	diploid	no	0.0466	diploid	no
ENSG00000178922	HYI	chr1	43916824	43919660	protein_coding	-0.037	diploid	no	0.1013	diploid	no	0.0485	no	diploid	0.0026	diploid	no	-0.0434	diploid	no	-0.035	diploid	no	0.0466	diploid	no
ENSG00000229348	HYI-AS1	chr1	43919598	43922666	antisense	-0.037	diploid	no	0.1013	diploid	no	0.0485	no	diploid	0.0026	diploid	no	-0.0434	diploid	no	-0.035	diploid	no	0.0466	diploid	no
ENSG00000142949	PTPRF	chr1	43990858	44089343	protein_coding	-0.037	diploid	no	0.1013	diploid	no	0.0485	no	diploid	0.0026	diploid	no	-0.0434	diploid	no	-0.035	diploid	no	0.0466	diploid	no
ENSG00000066135	KDM4A	chr1	44115829	44171186	protein_coding	-0.037	diploid	no	0.1013	diploid	no	0.0485	no	diploid	0.0026	diploid	no	-0.0434	diploid	no	-0.035	diploid	no	0.0466	diploid	no
ENSG00000236200	KDM4A-AS1	chr1	44165436	44173809	antisense	-0.037	diploid	no	0.1013	diploid	no	0.0485	no	diploid	0.0026	diploid	no	-0.0434	diploid	no	-0.035	diploid	no	0.0466	diploid	no
ENSG00000126091	ST3GAL3	chr1	44171495	44396831	protein_coding	-0.037	diploid	no	0.1013	diploid	no	0.0485	no	diploid	0.0026	diploid	no	-0.0434	diploid	no	-0.035	diploid	no	0.0466	diploid	no
ENSG00000229444		chr1	44175063	44193014	antisense	-0.037	diploid	no	0.1013	diploid	no	0.0485	no	diploid	0.0026	diploid	no	-0.0434	diploid	no	-0.035	diploid	no	0.0466	diploid	no
ENSG00000252201		chr1	44182138	44182227	snRNA	-0.037	diploid	no	0.1013	diploid	no	0.0485	no	diploid	0.0026	diploid	no	-0.0434	diploid	no	-0.035	diploid	no	0.0466	diploid	no
ENSG00000233674		chr1	44209100	44209409	pseudogene	-0.037	diploid	no	0.1013	diploid	no	0.0485	no	diploid	0.0026	diploid	no	-0.0434	diploid	no	-0.035	diploid	no	0.0466	diploid	no
ENSG00000224751	SHMT1P1	chr1	44315974	44317405	pseudogene	-0.037	diploid	no	0.1013	diploid	no	0.0485	no	diploid	0.0026	diploid	no	-0.0434	diploid	no	-0.035	diploid	no	0.0466	diploid	no
ENSG00000117407	ARTN	chr1	44398992	44402913	protein_coding	-0.037	diploid	no	0.1013	diploid	no	0.0485	no	diploid	0.0026	diploid	no	-0.0434	diploid	no	-0.035	diploid	no	0.0466	diploid	no
ENSG00000237950		chr1	44410042	44412223	antisense	-0.037	diploid	no	0.1013	diploid	no	0.0485	no	diploid	0.0026	diploid	no	-0.0434	diploid	no	-0.035	diploid	no	0.0466	diploid	no
ENSG00000117408	IPO13	chr1	44412611	44433694	protein_coding	-0.037	diploid	no	0.1013	diploid	no	0.0485	no	diploid	0.0026	diploid	no	-0.0434	diploid	no	-0.035	diploid	no	0.0466	diploid	no
ENSG00000132768	DPH2	chr1	44435672	44439041	protein_coding	-0.037	diploid	no	0.1013	diploid	no	0.0485	no	diploid	0.0026	diploid	no	-0.0434	diploid	no	-0.035	diploid	no	0.0466	diploid	no
ENSG00000117410	ATP6V0B	chr1	44440159	44443967	protein_coding	-0.037	diploid	no	0.1013	diploid	no	0.0485	no	diploid	0.0026	diploid	no	-0.0434	diploid	no	-0.035	diploid	no	0.0466	diploid	no
ENSG00000117411	B4GALT2	chr1	44444615	44456840	protein_coding	-0.037	diploid	no	0.1013	diploid	no	0.0485	no	diploid	0.0026	diploid	no	-0.0434	diploid	no	-0.035	diploid	no	0.0466	diploid	no
ENSG00000159214	CCDC24	chr1	44457031	44462200	protein_coding	-0.037	diploid	no	0.1013	diploid	no	0.0485	no	diploid	0.0026	diploid	no	-0.0434	diploid	no	-0.035	diploid	no	0.0466	diploid	no
ENSG00000196517	SLC6A9	chr1	44457172	44497139	protein_coding	-0.037	diploid	no	0.1013	diploid	no	0.0485	no	diploid	0.0026	diploid	no	-0.0434	diploid	no	-0.035	diploid	no	0.0466	diploid	no
ENSG00000230615		chr1	44509600	44570647	lincRNA	-0.037	diploid	no	0.1013	diploid	no	0.0485	no	diploid	0.0026	diploid	no	-0.0434	diploid	no	-0.035	diploid	no	0.0466	diploid	no
ENSG00000227163		chr1	44553633	44553765	pseudogene	-0.037	diploid	no	0.1013	diploid	no	0.0485	no	diploid	0.0026	diploid	no	-0.0434	diploid	no	-0.035	diploid	no	0.0466	diploid	no
ENSG00000239560		chr1	44582772	44583069	misc_RNA	-0.037	diploid	no	0.1013	diploid	no	0.0485	no	diploid	0.0026	diploid	no	-0.0434	diploid	no	-0.035	diploid	no	0.0466	diploid	no
ENSG00000171872	KLF17	chr1	44584522	44600812	protein_coding	-0.037	diploid	no	0.1013	diploid	no	0.0485	no	diploid	0.0026	diploid	no	-0.0434	diploid	no	-0.035	diploid	no	0.0466	diploid	no
ENSG00000233514		chr1	44587825	44588184	pseudogene	-0.037	diploid	no	0.1013	diploid	no	0.0485	no	diploid	0.0026	diploid	no	-0.0434	diploid	no	-0.035	diploid	no	0.0466	diploid	no
ENSG00000239275		chr1	44603514	44604485	pseudogene	-0.037	diploid	no	0.1013	diploid	no	0.0485	no	diploid	0.0026	diploid	no	-0.0434	diploid	no	-0.035	diploid	no	0.0466	diploid	no
ENSG00000226804		chr1	44616473	44617328	pseudogene	-0.037	diploid	no	0.1013	diploid	no	0.0485	no	diploid	0.0026	diploid	no	-0.0434	diploid	no	-0.035	diploid	no	0.0466	diploid	no
ENSG00000200171		chr1	44619057	44619152	misc_RNA	-0.037	diploid	no	0.1013	diploid	no	0.0485	no	diploid	0.0026	diploid	no	-0.0434	diploid	no	-0.035	diploid	no	0.0466	diploid	no
ENSG00000238037		chr1	44620700	44620973	pseudogene	-0.037	diploid	no	0.1013	diploid	no	0.0485	no	diploid	0.0026	diploid	no	-0.0434	diploid	no	-0.035	diploid	no	0.0466	diploid	no
ENSG00000227994		chr1	44638178	44638391	pseudogene	-0.037	diploid	no	0.1013	diploid	no	0.0485	no	diploid	0.0026	diploid	no	-0.0434	diploid	no	-0.035	diploid	no	0.0466	diploid	no
ENSG00000178028	DMAP1	chr1	44679127	44686353	protein_coding	-0.037	diploid	no	0.1013	diploid	no	0.0485	no	diploid	0.0026	diploid	no	-0.0434	diploid	no	-0.035	diploid	no	0.0466	diploid	no
ENSG00000117419	ERI3	chr1	44686742	44820932	protein_coding	-0.037	diploid	no	0.1013	diploid	no	0.0485	no	diploid	0.0026	diploid	no	-0.0434	diploid	no	-0.035	diploid	no	0.0466	diploid	no
ENSG00000233602	ERI3-IT1	chr1	44709080	44709945	sense_intronic	-0.037	diploid	no	0.1013	diploid	no	0.0485	no	diploid	0.0026	diploid	no	-0.0434	diploid	no	-0.035	diploid	no	0.0466	diploid	no
ENSG00000252146		chr1	44798777	44798850	miRNA	-0.037	diploid	no	0.1013	diploid	no	0.0485	no	diploid	0.0026	diploid	no	-0.0434	diploid	no	-0.035	diploid	no	0.0466	diploid	no
ENSG00000199385		chr1	44856394	44856495	snRNA	-0.037	diploid	no	0.1013	diploid	no	0.0485	no	diploid	0.0026	diploid	no	-0.0434	diploid	no	-0.035	diploid	no	0.0466	diploid	no
ENSG00000187147	RNF220	chr1	44870866	45117396	protein_coding	-0.037	diploid	no	0.1013	diploid	no	0.0485	no	diploid	0.0026	diploid	no	-0.0434	diploid	no	-0.035	diploid	no	0.0466	diploid	no
ENSG00000263381	MIR5584	chr1	45011165	45011224	miRNA	-0.037	diploid	no	0.1013	diploid	no	0.0485	no	diploid	0.0026	diploid	no	-0.0434	diploid	no	-0.035	diploid	no	0.0466	diploid	no
ENSG00000126106	TMEM53	chr1	45100910	45140227	protein_coding	-0.037	diploid	no	0.1013	diploid	no	0.0485	no	diploid	0.0026	diploid	no	-0.0434	diploid	no	-0.035	diploid	no	0.0466	diploid	no
ENSG00000198520	C1orf228	chr1	45140364	45191263	protein_coding	-0.037	diploid	no	0.1013	diploid	no	0.0485	no	diploid	0.0026	diploid	no	-0.0434	diploid	no	-0.035	diploid	no	0.0466	diploid	no
ENSG00000199377	RNU5F-1	chr1	45187458	45187574	snRNA	-0.037	diploid	no	0.1013	diploid	no	0.0485	no	diploid	0.0026	diploid	no	-0.0434	diploid	no	-0.035	diploid	no	0.0466	diploid	no
ENSG00000200169	RNU5D-1	chr1	45196727	45196842	snRNA	-0.037	diploid	no	0.1013	diploid	no	0.0485	no	diploid	0.0026	diploid	no	-0.0434	diploid	no	-0.035	diploid	no	0.0466	diploid	no
ENSG00000142945	KIF2C	chr1	45205490	45233439	protein_coding	-0.037	diploid	no	0.1013	diploid	no	0.0485	no	diploid	0.0026	diploid	no	-0.0434	diploid	no	-0.035	diploid	no	0.0466	diploid	no
ENSG00000225721		chr1	45224709	45241482	antisense	-0.037	diploid	no	0.1013	diploid	no	0.0485	no	diploid	0.0026	diploid	no	-0.0434	diploid	no	-0.035	diploid	no	0.0466	diploid	no
ENSG00000142937	RPS8	chr1	45240923	45244451	protein_coding	-0.037	diploid	no	0.1013	diploid	no	0.0485	no	diploid	0.0026	diploid	no	-0.0434	diploid	no	-0.035	diploid	no	0.0466	diploid	no
ENSG00000264294	SNORD55	chr1	45241536	45241615	snoRNA	-0.037	diploid	no	0.1013	diploid	no	0.0485	no	diploid	0.0026	diploid	no	-0.0434	diploid	no	-0.035	diploid	no	0.0466	diploid	no
ENSG00000200913	SNORD46	chr1	45242162	45242265	snoRNA	-0.037	diploid	no	0.1013	diploid	no	0.0485	no	diploid	0.0026	diploid	no	-0.0434	diploid	no	-0.035	diploid	no	0.0466	diploid	no
ENSG00000202031	SNORD38A	chr1	45243515	45243584	snoRNA	-0.037	diploid	no	0.1013	diploid	no	0.0485	no	diploid	0.0026	diploid	no	-0.0434	diploid	no	-0.035	diploid	no	0.0466	diploid	no
ENSG00000207421	SNORD38B	chr1	45244062	45244128	snoRNA	-0.037	diploid	no	0.1013	diploid	no	0.0485	no	diploid	0.0026	diploid	no	-0.0434	diploid	no	-0.035	diploid	no	0.0466	diploid	no
ENSG00000234093		chr1	45245998	45246387	pseudogene	-0.037	diploid	no	0.1013	diploid	no	0.0485	no	diploid	0.0026	diploid	no	-0.0434	diploid	no	-0.035	diploid	no	0.0466	diploid	no
ENSG00000142959	BEST4	chr1	45249257	45253377	protein_coding	-0.037	diploid	no	0.1013	diploid	no	0.0485	no	diploid	0.0026	diploid	no	-0.0434	diploid	no	-0.035	diploid	no	0.0466	diploid	no
ENSG00000173846	PLK3	chr1	45265897	45271662	protein_coding	-0.037	diploid	no	0.1013	diploid	no	0.0485	no	diploid	0.0026	diploid	no	-0.0434	diploid	no	-0.035	diploid	no	0.0466	diploid	no
ENSG00000188396	TCTEX1D4	chr1	45271585	45272957	protein_coding	-0.037	diploid	no	0.1013	diploid	no	0.0485	no	diploid	0.0026	diploid	no	-0.0434	diploid	no	-0.035	diploid	no	0.0466	diploid	no
ENSG00000222009	BTBD19	chr1	45274154	45281257	protein_coding	-0.037	diploid	no	0.1013	diploid	no	0.0485	no	diploid	0.0026	diploid	no	-0.0434	diploid	no	-0.035	diploid	no	0.0466	diploid	no
ENSG00000117425	PTCH2	chr1	45285516	45308735	protein_coding	-0.037	diploid	no	0.1013	diploid	no	0.0485	no	diploid	0.0026	diploid	no	-0.0434	diploid	no	-0.035	diploid	no	0.0466	diploid	no
ENSG00000202444	RNU5E-6P	chr1	45285555	45285669	snRNA	-0.037	diploid	no	0.1013	diploid	no	0.0485	no	diploid	0.0026	diploid	no	-0.0434	diploid	no	-0.035	diploid	no	0.0466	diploid	no
ENSG00000226499		chr1	45309593	45309754	pseudogene	-0.037	diploid	no	0.1013	diploid	no	0.0485	no	diploid	0.0026	diploid	no	-0.0434	diploid	no	-0.035	diploid	no	0.0466	diploid	no
ENSG00000070785	EIF2B3	chr1	45316450	45452282	protein_coding	-0.037	diploid	no	0.1013	diploid	no	0.0485	no	diploid	0.0026	diploid	no	-0.0434	diploid	no	-0.035	diploid	no	0.0466	diploid	no
ENSG00000266294		chr1	45378740	45378844	miRNA	-0.037	diploid	no	0.1013	diploid	no	0.0485	no	diploid	0.0026	diploid	no	-0.0434	diploid	no	-0.035	diploid	no	0.0466	diploid	no
ENSG00000253039	RNA5SP47	chr1	45397995	45398103	rRNA	-0.037	diploid	no	0.1013	diploid	no	0.0485	no	diploid	0.0026	diploid	no	-0.0434	diploid	no	-0.035	diploid	no	0.0466	diploid	no
ENSG00000229815	CCNB1IP1P1	chr1	45424229	45425067	pseudogene	-0.037	diploid	no	0.1013	diploid	no	0.0485	no	diploid	0.0026	diploid	no	-0.0434	diploid	no	-0.035	diploid	no	0.0466	diploid	no
ENSG00000232369		chr1	45453906	45454397	pseudogene	-0.037	diploid	no	0.1013	diploid	no	0.0485	no	diploid	0.0026	diploid	no	-0.0434	diploid	no	-0.035	diploid	no	0.0466	diploid	no
ENSG00000154999		chr1	45457506	45457895	pseudogene	-0.037	diploid	no	0.1013	diploid	no	0.0485	no	diploid	0.0026	diploid	no	-0.0434	diploid	no	-0.035	diploid	no	0.0466	diploid	no
ENSG00000126107	HECTD3	chr1	45468212	45477001	protein_coding	-0.037	diploid	no	0.1013	diploid	no	0.0485	no	diploid	0.0026	diploid	no	-0.0434	diploid	no	-0.035	diploid	no	0.0466	diploid	no
ENSG00000126088	UROD	chr1	45477819	45481247	protein_coding	-0.037	diploid	no	0.1013	diploid	no	0.0485	no	diploid	0.0026	diploid	no	-0.0434	diploid	no	-0.035	diploid	no	0.0466	diploid	no
ENSG00000162415	ZSWIM5	chr1	45482071	45771881	protein_coding	-0.037	diploid	no	0.1013	diploid	no	0.0485	no	diploid	0.0026	diploid	no	-0.0434	diploid	no	-0.035	diploid	no	0.0466	diploid	no
ENSG00000264650		chr1	45499641	45499692	miRNA	-0.037	diploid	no	0.1013	diploid	no	0.0485	no	diploid	0.0026	diploid	no	-0.0434	diploid	no	-0.035	diploid	no	0.0466	diploid	no
ENSG00000234315	OSTCP5	chr1	45535649	45536101	pseudogene	-0.037	diploid	no	0.1013	diploid	no	0.0485	no	diploid	0.0026	diploid	no	-0.0434	diploid	no	-0.035	diploid	no	0.0466	diploid	no
ENSG00000221707		chr1	45697890	45697979	miRNA	-0.037	diploid	no	0.1013	diploid	no	0.0485	no	diploid	0.0026	diploid	no	-0.0434	diploid	no	-0.035	diploid	no	0.0466	diploid	no
ENSG00000186603	HPDL	chr1	45792545	45794347	protein_coding	-0.037	diploid	no	0.1013	diploid	no	0.0485	no	diploid	0.0026	diploid	no	-0.0434	diploid	no	-0.035	diploid	no	0.0466	diploid	no
ENSG00000132781	MUTYH	chr1	45794835	45806142	protein_coding	-0.037	diploid	no	0.1013	diploid	no	0.0485	no	diploid	0.0026	diploid	no	-0.0434	diploid	no	-0.035	diploid	no	0.0466	diploid	no
ENSG00000132773	TOE1	chr1	45805342	45809647	protein_coding	-0.037	diploid	no	0.1013	diploid	no	0.0485	no	diploid	0.0026	diploid	no	-0.0434	diploid	no	-0.035	diploid	no	0.0466	diploid	no
ENSG00000070759	TESK2	chr1	45809555	45956872	protein_coding	-0.037	diploid	no	0.1013	diploid	no	0.0485	no	diploid	0.0026	diploid	no	-0.0434	diploid	no	-0.035	diploid	no	0.0466	diploid	no
ENSG00000238945		chr1	45824324	45824420	snoRNA	-0.037	diploid	no	0.1013	diploid	no	0.0485	no	diploid	0.0026	diploid	no	-0.0434	diploid	no	-0.035	diploid	no	0.0466	diploid	no
ENSG00000236872		chr1	45880692	45881016	pseudogene	-0.037	diploid	no	0.1013	diploid	no	0.0485	no	diploid	0.0026	diploid	no	-0.0434	diploid	no	-0.035	diploid	no	0.0466	diploid	no
ENSG00000236624	CCDC163P	chr1	45959538	45965751	protein_coding	-0.037	diploid	no	0.1013	diploid	no	0.0485	no	diploid	0.0026	diploid	no	-0.0434	diploid	no	-0.035	diploid	no	0.0466	diploid	no
ENSG00000132763	MMACHC	chr1	45965725	45976739	protein_coding	-0.037	diploid	no	0.1013	diploid	no	0.0485	no	diploid	0.0026	diploid	no	-0.0434	diploid	no	-0.035	diploid	no	0.0466	diploid	no
ENSG00000117450	PRDX1	chr1	45976708	45988719	protein_coding	-0.037	diploid	no	0.1013	diploid	no	0.0485	no	diploid	0.0026	diploid	no	-0.0434	diploid	no	-0.035	diploid	no	0.0466	diploid	no
ENSG00000234379	HMGB1P48	chr1	45996599	45997811	pseudogene	-0.037	diploid	no	0.1013	diploid	no	0.0485	no	diploid	0.0026	diploid	no	-0.0434	diploid	no	-0.035	diploid	no	0.0466	diploid	no
ENSG00000117448	AKR1A1	chr1	46016215	46035721	protein_coding	-0.037	diploid	no	0.1013	diploid	no	0.0485	no	diploid	0.0026	diploid	no	-0.0434	diploid	no	-0.035	diploid	no	0.0466	diploid	no
ENSG00000132780	NASP	chr1	46049518	46084566	protein_coding	-0.037	diploid	no	0.1013	diploid	no	0.0485	no	diploid	0.0026	diploid	no	-0.0434	diploid	no	-0.035	diploid	no	0.0466	diploid	no
ENSG00000159588	CCDC17	chr1	46085716	46089729	protein_coding	-0.037	diploid	no	0.1013	diploid	no	0.0485	no	diploid	0.0026	diploid	no	-0.0434	diploid	no	-0.035	diploid	no	0.0466	diploid	no
ENSG00000159592	GPBP1L1	chr1	46092976	46153785	protein_coding	-0.037	diploid	no	0.1013	diploid	no	0.0485	no	diploid	0.0026	diploid	no	-0.0434	diploid	no	-0.035	diploid	no	0.0466	diploid	no
ENSG00000225447	RPS15AP10	chr1	46111488	46111869	pseudogene	-0.037	diploid	no	0.1013	diploid	no	0.0485	no	diploid	0.0026	diploid	no	-0.0434	diploid	no	-0.035	diploid	no	0.0466	diploid	no
ENSG00000234329		chr1	46116711	46117498	pseudogene	-0.037	diploid	no	0.1013	diploid	no	0.0485	no	diploid	0.0026	diploid	no	-0.0434	diploid	no	-0.035	diploid	no	0.0466	diploid	no
ENSG00000159596	TMEM69	chr1	46152886	46160115	protein_coding	-0.037	diploid	no	0.1013	diploid	no	0.0485	no	diploid	0.0026	diploid	no	-0.0434	diploid	no	-0.035	diploid	no	0.0466	diploid	no
ENSG00000197429	IPP	chr1	46159996	46216322	protein_coding	-0.037	diploid	no	0.1013	diploid	no	0.0485	no	diploid	0.0026	diploid	no	-0.0434	diploid	no	-0.035	diploid	no	0.0466	diploid	no
ENSG00000230896		chr1	46160356	46162747	processed_transcript	-0.037	diploid	no	0.1013	diploid	no	0.0485	no	diploid	0.0026	diploid	no	-0.0434	diploid	no	-0.035	diploid	no	0.0466	diploid	no
ENSG00000236111		chr1	46246949	46247629	pseudogene	-0.037	diploid	no	0.1013	diploid	no	0.0485	no	diploid	0.0026	diploid	no	-0.0434	diploid	no	-0.035	diploid	no	0.0466	diploid	no
ENSG00000086015	MAST2	chr1	46252659	46501896	protein_coding	-0.037	diploid	no	0.1013	diploid	no	0.0485	no	diploid	0.0026	diploid	no	-0.0434	diploid	no	-0.035	diploid	no	0.0466	diploid	no
ENSG00000232467	TMA16P2	chr1	46312664	46313280	pseudogene	-0.037	diploid	no	0.1013	diploid	no	0.0485	no	diploid	0.0026	diploid	no	-0.0434	diploid	no	-0.035	diploid	no	0.0466	diploid	no
ENSG00000117461	PIK3R3	chr1	46505812	46642160	protein_coding	-0.037	diploid	no	0.1013	diploid	no	0.0485	no	diploid	0.0026	diploid	no	-0.0434	diploid	no	-0.035	diploid	no	0.0466	diploid	no
ENSG00000226957		chr1	46512490	46514040	antisense	-0.037	diploid	no	0.1013	diploid	no	0.0485	no	diploid	0.0026	diploid	no	-0.0434	diploid	no	-0.035	diploid	no	0.0466	diploid	no
ENSG00000233114		chr1	46570628	46570847	pseudogene	-0.037	diploid	no	0.1013	diploid	no	0.0485	no	diploid	0.0026	diploid	no	-0.0434	diploid	no	-0.035	diploid	no	0.0466	diploid	no
ENSG00000227857		chr1	46599043	46604753	antisense	-0.037	diploid	no	0.1013	diploid	no	0.0485	no	diploid	0.0026	diploid	no	-0.0434	diploid	no	-0.035	diploid	no	0.0466	diploid	no
ENSG00000117472	TSPAN1	chr1	46640745	46651630	protein_coding	-0.037	diploid	no	0.1013	diploid	no	0.0485	no	diploid	0.0026	diploid	no	-0.0434	diploid	no	-0.035	diploid	no	0.0466	diploid	no
ENSG00000250719		chr1	46641158	46642150	processed_transcript	-0.037	diploid	no	0.1013	diploid	no	0.0485	no	diploid	0.0026	diploid	no	-0.0434	diploid	no	-0.035	diploid	no	0.0466	diploid	no
ENSG00000085998	POMGNT1	chr1	46654354	46685977	protein_coding	-0.037	diploid	no	0.1013	diploid	no	0.0485	no	diploid	0.0026	diploid	no	-0.0434	diploid	no	-0.035	diploid	no	0.0466	diploid	no
ENSG00000171357	LURAP1	chr1	46669006	46686933	protein_coding	-0.037	diploid	no	0.1013	diploid	no	0.0485	no	diploid	0.0026	diploid	no	-0.0434	diploid	no	-0.035	diploid	no	0.0466	diploid	no
ENSG00000085999	RAD54L	chr1	46713360	46744145	protein_coding	-0.037	diploid	no	0.1013	diploid	no	0.0485	no	diploid	0.0026	diploid	no	-0.0434	diploid	no	-0.035	diploid	no	0.0466	diploid	no
ENSG00000132128	LRRC41	chr1	46726868	46769280	protein_coding	-0.037	diploid	no	0.1013	diploid	no	0.0485	no	diploid	0.0026	diploid	no	-0.0434	diploid	no	-0.035	diploid	no	0.0466	diploid	no
ENSG00000173660	UQCRH	chr1	46769303	46782448	protein_coding	-0.037	diploid	no	0.1013	diploid	no	0.0485	no	diploid	0.0026	diploid	no	-0.0434	diploid	no	-0.035	diploid	no	0.0466	diploid	no
ENSG00000117481	NSUN4	chr1	46805849	46830824	protein_coding	-0.037	diploid	no	0.1013	diploid	no	0.0485	no	diploid	0.0026	diploid	no	-0.0434	diploid	no	-0.035	diploid	no	0.0466	diploid	no
ENSG00000225779		chr1	46836258	46836627	pseudogene	-0.037	diploid	no	0.1013	diploid	no	0.0485	no	diploid	0.0026	diploid	no	-0.0434	diploid	no	-0.035	diploid	no	0.0466	diploid	no
ENSG00000117480	FAAH	chr1	46859937	46879520	protein_coding	-0.037	diploid	no	0.1013	diploid	no	0.0485	no	diploid	0.0026	diploid	no	-0.0434	diploid	no	-0.035	diploid	no	0.0466	diploid	no
ENSG00000232022		chr1	46897801	46911374	pseudogene	-0.037	diploid	no	0.1013	diploid	no	0.0485	no	diploid	0.0026	diploid	no	-0.0434	diploid	no	-0.035	diploid	no	0.0466	diploid	no
ENSG00000224863		chr1	46912345	46915376	lincRNA	-0.037	diploid	no	0.1013	diploid	no	0.0485	no	diploid	0.0026	diploid	no	-0.0434	diploid	no	-0.035	diploid	no	0.0466	diploid	no
ENSG00000225667	LINC00505	chr1	46921495	46948147	lincRNA	-0.037	diploid	no	0.1013	diploid	no	0.0485	no	diploid	0.0026	diploid	no	-0.0434	diploid	no	-0.035	diploid	no	0.0466	diploid	no
ENSG00000197587	DMBX1	chr1	46972668	46979898	protein_coding	-0.037	diploid	no	0.1013	diploid	no	0.0485	no	diploid	0.0026	diploid	no	-0.0434	diploid	no	-0.035	diploid	no	0.0466	diploid	no
ENSG00000162456	KNCN	chr1	47011316	47017199	protein_coding	-0.037	diploid	no	0.1013	diploid	no	0.0485	no	diploid	0.0026	diploid	no	-0.0434	diploid	no	-0.035	diploid	no	0.0466	diploid	no
ENSG00000079277	MKNK1	chr1	47023090	47082515	protein_coding	-0.037	diploid	no	0.1013	diploid	no	0.0485	no	diploid	0.0026	diploid	no	-0.0434	diploid	no	-0.035	diploid	no	0.0466	diploid	no
ENSG00000142961	MOB3C	chr1	47073387	47082563	protein_coding	-0.037	diploid	no	0.1013	diploid	no	0.0485	no	diploid	0.0026	diploid	no	-0.0434	diploid	no	-0.035	diploid	no	0.0466	diploid	no
ENSG00000123472	ATPAF1	chr1	47098409	47139539	protein_coding	-0.037	diploid	no	0.1013	diploid	no	0.0485	no	diploid	0.0026	diploid	no	-0.0434	diploid	no	-0.035	diploid	no	0.0466	diploid	no
ENSG00000159658	KIAA0494	chr1	47124366	47184824	protein_coding	-0.037	diploid	no	0.1013	diploid	no	0.0485	no	diploid	0.0026	diploid	no	-0.0434	diploid	no	-0.035	diploid	no	0.0466	diploid	no
ENSG00000233647		chr1	47131584	47132082	pseudogene	-0.037	diploid	no	0.1013	diploid	no	0.0485	no	diploid	0.0026	diploid	no	-0.0434	diploid	no	-0.035	diploid	no	0.0466	diploid	no
ENSG00000186118	ATPAF1-AS1	chr1	47134527	47139266	protein_coding	-0.037	diploid	no	0.1013	diploid	no	0.0485	no	diploid	0.0026	diploid	no	-0.0434	diploid	no	-0.035	diploid	no	0.0466	diploid	no
ENSG00000228237	KIAA0494-AS1	chr1	47139708	47157770	antisense	-0.037	diploid	no	0.1013	diploid	no	0.0485	no	diploid	0.0026	diploid	no	-0.0434	diploid	no	-0.035	diploid	no	0.0466	diploid	no
ENSG00000236476		chr1	47207866	47208814	pseudogene	-0.037	diploid	no	0.1013	diploid	no	0.0485	no	diploid	0.0026	diploid	no	-0.0434	diploid	no	-0.035	diploid	no	0.0466	diploid	no
ENSG00000142973	CYP4B1	chr1	47223510	47285085	protein_coding	-0.037	diploid	no	0.1013	diploid	no	0.0485	no	diploid	0.0026	diploid	no	-0.0434	diploid	no	-0.035	diploid	no	0.0466	diploid	no
ENSG00000154198	CYP4Z2P	chr1	47308767	47366109	pseudogene	-0.037	diploid	no	0.1013	diploid	no	0.0485	no	diploid	0.0026	diploid	no	-0.0434	diploid	no	-0.035	diploid	no	0.0466	diploid	no
ENSG00000238145		chr1	47357301	47358486	pseudogene	-0.037	diploid	no	0.1013	diploid	no	0.0485	no	diploid	0.0026	diploid	no	-0.0434	diploid	no	-0.035	diploid	no	0.0466	diploid	no
ENSG00000187048	CYP4A11	chr1	47394849	47407156	protein_coding	-0.037	diploid	no	0.1013	diploid	no	0.0485	no	diploid	0.0026	diploid	no	-0.0434	diploid	no	-0.035	diploid	no	0.0466	diploid	no
ENSG00000186377	CYP4X1	chr1	47427036	47516423	protein_coding	-0.037	diploid	no	0.1013	diploid	no	0.0485	no	diploid	0.0026	diploid	no	-0.0434	diploid	no	-0.035	diploid	no	0.0466	diploid	no
ENSG00000259832		chr1	47433351	47433546	pseudogene	-0.037	diploid	no	0.1013	diploid	no	0.0485	no	diploid	0.0026	diploid	no	-0.0434	diploid	no	-0.035	diploid	no	0.0466	diploid	no
ENSG00000261196		chr1	47460054	47460174	pseudogene	-0.037	diploid	no	0.1013	diploid	no	0.0485	no	diploid	0.0026	diploid	no	-0.0434	diploid	no	-0.035	diploid	no	0.0466	diploid	no
ENSG00000261593		chr1	47466570	47466759	pseudogene	-0.037	diploid	no	0.1013	diploid	no	0.0485	no	diploid	0.0026	diploid	no	-0.0434	diploid	no	-0.035	diploid	no	0.0466	diploid	no
ENSG00000261290		chr1	47468667	47468820	pseudogene	-0.037	diploid	no	0.1013	diploid	no	0.0485	no	diploid	0.0026	diploid	no	-0.0434	diploid	no	-0.035	diploid	no	0.0466	diploid	no
ENSG00000186160	CYP4Z1	chr1	47533160	47583991	protein_coding	-0.037	diploid	no	0.1013	diploid	no	0.0485	no	diploid	0.0026	diploid	no	-0.0434	diploid	no	-0.035	diploid	no	0.0466	diploid	no
ENSG00000225154		chr1	47540463	47541651	pseudogene	-0.037	diploid	no	0.1013	diploid	no	0.0485	no	diploid	0.0026	diploid	no	-0.0434	diploid	no	-0.035	diploid	no	0.0466	diploid	no
ENSG00000225506	CYP4A22-AS1	chr1	47562325	47644943	lincRNA	-0.037	diploid	no	0.1013	diploid	no	0.0485	no	diploid	0.0026	diploid	no	-0.0434	diploid	no	-0.035	diploid	no	0.0466	diploid	no
ENSG00000162365	CYP4A22	chr1	47603107	47615413	protein_coding	-0.037	diploid	no	0.1013	diploid	no	0.0485	no	diploid	0.0026	diploid	no	-0.0434	diploid	no	-0.035	diploid	no	0.0466	diploid	no
ENSG00000225514	MTND1P34	chr1	47630182	47631592	pseudogene	-0.037	diploid	no	0.1013	diploid	no	0.0485	no	diploid	0.0026	diploid	no	-0.0434	diploid	no	-0.035	diploid	no	0.0466	diploid	no
ENSG00000224805	PDZK1IP1-AS1	chr1	47644922	47646011	antisense	-0.037	diploid	no	0.1013	diploid	no	0.0485	no	diploid	0.0026	diploid	no	-0.0434	diploid	no	-0.035	diploid	no	0.0466	diploid	no
ENSG00000162366	PDZK1IP1	chr1	47649265	47656716	protein_coding	-0.037	diploid	no	0.1013	diploid	no	0.0485	no	diploid	0.0026	diploid	no	-0.0434	diploid	no	-0.035	diploid	no	0.0466	diploid	no
ENSG00000162367	TAL1	chr1	47681963	47697892	protein_coding	-0.037	diploid	no	0.1013	diploid	no	0.0485	no	diploid	0.0026	diploid	no	-0.0434	diploid	no	-0.035	diploid	no	0.0466	diploid	no
ENSG00000226252		chr1	47691469	47696422	antisense	-0.037	diploid	no	0.1013	diploid	no	0.0485	no	diploid	0.0026	diploid	no	-0.0434	diploid	no	-0.035	diploid	no	0.0466	diploid	no
ENSG00000123473	STIL	chr1	47715811	47779819	protein_coding	-0.037	diploid	no	0.1013	diploid	no	0.0485	no	diploid	0.0026	diploid	no	-0.0434	diploid	no	-0.035	diploid	no	0.0466	diploid	no
ENSG00000162368	CMPK1	chr1	47799469	47844511	protein_coding	-0.037	diploid	no	0.1013	diploid	no	0.0485	no	diploid	0.0026	diploid	no	-0.0434	diploid	no	-0.035	diploid	no	0.0466	diploid	no
ENSG00000225762		chr1	47846600	47874149	antisense	-0.037	diploid	no	0.1013	diploid	no	0.0485	no	diploid	0.0026	diploid	no	-0.0434	diploid	no	-0.035	diploid	no	0.0466	diploid	no
ENSG00000186790	FOXE3	chr1	47881744	47883723	protein_coding	-0.037	diploid	no	0.1013	diploid	no	0.0485	no	diploid	0.0026	diploid	no	-0.0434	diploid	no	-0.035	diploid	no	0.0466	diploid	no
ENSG00000237424	FOXD2-AS1	chr1	47897805	47900313	antisense	-0.037	diploid	no	0.1013	diploid	no	0.0485	no	diploid	0.0026	diploid	no	-0.0434	diploid	no	-0.035	diploid	no	0.0466	diploid	no
ENSG00000186564	FOXD2	chr1	47901689	47906363	protein_coding	-0.037	diploid	no	0.1013	diploid	no	0.0485	no	diploid	0.0026	diploid	no	-0.0434	diploid	no	-0.035	diploid	no	0.0466	diploid	no
ENSG00000229554	RPL21P24	chr1	47963564	47964011	pseudogene	-0.037	diploid	no	0.1013	diploid	no	0.0485	no	diploid	0.0026	diploid	no	-0.0434	diploid	no	-0.035	diploid	no	0.0466	diploid	no
ENSG00000221346		chr1	47968176	47968311	miRNA	-0.037	diploid	no	0.1013	diploid	no	0.0485	no	diploid	0.0026	diploid	no	-0.0434	diploid	no	-0.035	diploid	no	0.0466	diploid	no
ENSG00000227883	ATP6V0E1P4	chr1	48015868	48016425	pseudogene	-0.037	diploid	no	0.1013	diploid	no	0.0485	no	diploid	0.0026	diploid	no	-0.0434	diploid	no	-0.035	diploid	no	0.0466	diploid	no
ENSG00000221447		chr1	48086765	48086849	miRNA	-0.037	diploid	no	0.1013	diploid	no	0.0485	no	diploid	0.0026	diploid	no	-0.0434	diploid	no	-0.035	diploid	no	0.0466	diploid	no
ENSG00000227947		chr1	48154135	48169055	lincRNA	-0.037	diploid	no	0.1013	diploid	no	0.0485	no	diploid	0.0026	diploid	no	-0.0434	diploid	no	-0.035	diploid	no	0.0466	diploid	no
ENSG00000223814		chr1	48226804	48231219	lincRNA	-0.037	diploid	no	0.1013	diploid	no	0.0485	no	diploid	0.0026	diploid	no	-0.0434	diploid	no	-0.035	diploid	no	0.0466	diploid	no
ENSG00000204018	TRABD2B	chr1	48231308	48462567	protein_coding	-0.037	diploid	no	0.1013	diploid	no	0.0485	no	diploid	0.0026	diploid	no	-0.0434	diploid	no	-0.035	diploid	no	0.0466	diploid	no
ENSG00000225028		chr1	48283738	48285909	lincRNA	-0.037	diploid	no	0.1013	diploid	no	0.0485	no	diploid	0.0026	diploid	no	-0.0434	diploid	no	-0.035	diploid	no	0.0466	diploid	no
ENSG00000226133		chr1	48519217	48532873	lincRNA	-0.037	diploid	no	0.1013	diploid	no	0.0485	no	diploid	0.0026	diploid	no	-0.0434	diploid	no	-0.035	diploid	no	0.0466	diploid	no
ENSG00000231413		chr1	48544459	48547868	lincRNA	-0.037	diploid	no	0.1013	diploid	no	0.0485	no	diploid	0.0026	diploid	no	-0.0434	diploid	no	-0.035	diploid	no	0.0466	diploid	no
ENSG00000237180	CYP46A4P	chr1	48555040	48555306	pseudogene	-0.037	diploid	no	0.1013	diploid	no	0.0485	no	diploid	0.0026	diploid	no	-0.0434	diploid	no	-0.035	diploid	no	0.0466	diploid	no
ENSG00000215889	SKINTL	chr1	48567387	48627543	lincRNA	-0.037	diploid	no	0.1013	diploid	no	0.0485	no	diploid	0.0026	diploid	no	-0.0434	diploid	no	-0.035	diploid	no	0.0466	diploid	no
ENSG00000242267		chr1	48630301	48648100	pseudogene	-0.037	diploid	no	0.1013	diploid	no	0.0485	no	diploid	0.0026	diploid	no	-0.0434	diploid	no	-0.035	diploid	no	0.0466	diploid	no
ENSG00000223720		chr1	48671637	48672515	lincRNA	-0.037	diploid	no	0.1013	diploid	no	0.0485	no	diploid	0.0026	diploid	no	-0.0434	diploid	no	-0.035	diploid	no	0.0466	diploid	no
ENSG00000117834	SLC5A9	chr1	48688357	48714316	protein_coding	-0.037	diploid	no	0.1013	diploid	no	0.0485	no	diploid	0.0026	diploid	no	-0.0434	diploid	no	-0.035	diploid	no	0.0466	diploid	no
ENSG00000132122	SPATA6	chr1	48761044	48937845	protein_coding	-0.037	diploid	no	0.1013	diploid	no	0.0485	no	diploid	0.0026	diploid	no	-0.0434	diploid	no	-0.035	diploid	no	0.0466	diploid	no
ENSG00000224986	PPP1R8P1	chr1	48790762	48791795	pseudogene	-0.037	diploid	no	0.1013	diploid	no	0.0485	no	diploid	0.0026	diploid	no	-0.0434	diploid	no	-0.035	diploid	no	0.0466	diploid	no
ENSG00000206700		chr1	48809881	48809987	snRNA	-0.037	diploid	no	0.1013	diploid	no	0.0485	no	diploid	0.0026	diploid	no	-0.0434	diploid	no	-0.035	diploid	no	0.0466	diploid	no
ENSG00000235105		chr1	48901639	48902895	pseudogene	-0.037	diploid	no	0.1013	diploid	no	0.0485	no	diploid	0.0026	diploid	no	-0.0434	diploid	no	-0.035	diploid	no	0.0466	diploid	no
ENSG00000223175		chr1	48913608	48913714	snRNA	-0.037	diploid	no	0.1013	diploid	no	0.0485	no	diploid	0.0026	diploid	no	-0.0434	diploid	no	-0.035	diploid	no	0.0466	diploid	no
ENSG00000232514		chr1	48962935	48963408	pseudogene	-0.037	diploid	no	0.1013	diploid	no	0.0485	no	diploid	0.0026	diploid	no	-0.0434	diploid	no	-0.035	diploid	no	0.0466	diploid	no
ENSG00000186094	AGBL4	chr1	48998527	50489585	protein_coding	-0.037	diploid	no	0.1013	diploid	no	0.0485	no	diploid	0.0026	diploid	no	-0.0434	diploid	no	-0.035	diploid	no	0.0466	diploid	no
ENSG00000162373	BEND5	chr1	49193195	49242641	protein_coding	-0.037	diploid	no	0.1013	diploid	no	0.0485	no	diploid	0.0026	diploid	no	-0.0434	diploid	no	-0.035	diploid	no	0.0466	diploid	no
ENSG00000229846		chr1	49513988	49653257	antisense	-0.037	diploid	no	0.1013	diploid	no	0.0485	no	diploid	0.0026	diploid	no	-0.0434	diploid	no	-0.035	diploid	no	0.0466	diploid	no
ENSG00000239144		chr1	49617064	49617175	snoRNA	-0.037	diploid	no	0.1013	diploid	no	0.0485	no	diploid	0.0026	diploid	no	-0.0434	diploid	no	-0.035	diploid	no	0.0466	diploid	no
ENSG00000230114		chr1	49723083	49734957	antisense	-0.037	diploid	no	0.1013	diploid	no	0.0485	no	diploid	0.0026	diploid	no	-0.0434	diploid	no	-0.035	diploid	no	0.0466	diploid	no
ENSG00000225623	AGBL4-IT1	chr1	49839873	49937757	sense_intronic	-0.037	diploid	no	0.1013	diploid	no	0.0485	no	diploid	0.0026	diploid	no	-0.0434	diploid	no	-0.035	diploid	no	0.0466	diploid	no
ENSG00000237478		chr1	50156941	50157196	pseudogene	-0.037	diploid	no	0.1013	diploid	no	0.0485	no	diploid	0.0026	diploid	no	-0.0434	diploid	no	-0.035	diploid	no	0.0466	diploid	no
ENSG00000215887	ZNF859P	chr1	50307493	50312072	pseudogene	-0.037	diploid	no	0.1013	diploid	no	0.0485	no	diploid	0.0026	diploid	no	-0.0434	diploid	no	-0.035	diploid	no	0.0466	diploid	no
ENSG00000221746		chr1	50447887	50447967	miRNA	-0.037	diploid	no	0.1013	diploid	no	0.0485	no	diploid	0.0026	diploid	no	-0.0434	diploid	no	-0.035	diploid	no	0.0466	diploid	no
ENSG00000227839		chr1	50459990	50461874	protein_coding	-0.037	diploid	no	0.1013	diploid	no	0.0485	no	diploid	0.0026	diploid	no	-0.0434	diploid	no	-0.035	diploid	no	0.0466	diploid	no
ENSG00000233595	MTND2P29	chr1	50482748	50483176	pseudogene	-0.037	diploid	no	0.1013	diploid	no	0.0485	no	diploid	0.0026	diploid	no	-0.0434	diploid	no	-0.035	diploid	no	0.0466	diploid	no
ENSG00000162374	ELAVL4	chr1	50513686	50669458	protein_coding	-0.037	diploid	no	0.1013	diploid	no	0.0485	no	diploid	0.0026	diploid	no	-0.0434	diploid	no	-0.035	diploid	no	0.0466	diploid	no
ENSG00000230828		chr1	50580609	50580954	pseudogene	-0.037	diploid	no	0.1013	diploid	no	0.0485	no	diploid	0.0026	diploid	no	-0.0434	diploid	no	-0.035	diploid	no	0.0466	diploid	no
ENSG00000237337		chr1	50639978	50641540	antisense	-0.037	diploid	no	0.1013	diploid	no	0.0485	no	diploid	0.0026	diploid	no	-0.0434	diploid	no	-0.035	diploid	no	0.0466	diploid	no
ENSG00000233407		chr1	50671756	50688799	antisense	-0.037	diploid	no	0.1013	diploid	no	0.0485	no	diploid	0.0026	diploid	no	-0.0434	diploid	no	-0.035	diploid	no	0.0466	diploid	no
ENSG00000234080		chr1	50791803	50792682	pseudogene	-0.037	diploid	no	0.1013	diploid	no	0.0485	no	diploid	0.0026	diploid	no	-0.0434	diploid	no	-0.035	diploid	no	0.0466	diploid	no
ENSG00000229316	HMGB1P45	chr1	50864497	50865445	pseudogene	-0.037	diploid	no	0.1013	diploid	no	0.0485	no	diploid	0.0026	diploid	no	-0.0434	diploid	no	-0.035	diploid	no	0.0466	diploid	no
ENSG00000225671		chr1	50871108	50871696	pseudogene	-0.037	diploid	no	0.1013	diploid	no	0.0485	no	diploid	0.0026	diploid	no	-0.0434	diploid	no	-0.035	diploid	no	0.0466	diploid	no
ENSG00000142700	DMRTA2	chr1	50883222	50889172	protein_coding	-0.037	diploid	no	0.1013	diploid	no	0.0485	no	diploid	0.0026	diploid	no	-0.0434	diploid	no	-0.035	diploid	no	0.0466	diploid	no
ENSG00000185104	FAF1	chr1	50905150	51425935	protein_coding	-0.037	diploid	no	0.1013	diploid	no	0.0485	no	diploid	0.0026	diploid	no	-0.0434	diploid	no	-0.035	diploid	no	0.0466	diploid	no
ENSG00000225767		chr1	50927141	50936822	antisense	-0.037	diploid	no	0.1013	diploid	no	0.0485	no	diploid	0.0026	diploid	no	-0.0434	diploid	no	-0.035	diploid	no	0.0466	diploid	no
ENSG00000202140		chr1	50965430	50965529	misc_RNA	-0.037	diploid	no	0.1013	diploid	no	0.0485	no	diploid	0.0026	diploid	no	-0.0434	diploid	no	-0.035	diploid	no	0.0466	diploid	no
ENSG00000207194		chr1	51048076	51048183	snRNA	-0.037	diploid	no	0.1013	diploid	no	0.0485	no	diploid	0.0026	diploid	no	-0.0434	diploid	no	-0.035	diploid	no	0.0466	diploid	no
ENSG00000252825		chr1	51215968	51216025	snRNA	-0.037	diploid	no	0.1013	diploid	no	0.0485	no	diploid	0.0026	diploid	no	-0.0434	diploid	no	-0.035	diploid	no	0.0466	diploid	no
ENSG00000230585	PHBP12	chr1	51246011	51246818	pseudogene	-0.037	diploid	no	0.1013	diploid	no	0.0485	no	diploid	0.0026	diploid	no	-0.0434	diploid	no	-0.035	diploid	no	0.0466	diploid	no
ENSG00000237130	MRPS6P2	chr1	51312140	51312509	pseudogene	-0.037	diploid	no	0.1013	diploid	no	0.0485	no	diploid	0.0026	diploid	no	-0.0434	diploid	no	-0.035	diploid	no	0.0466	diploid	no
ENSG00000123080	CDKN2C	chr1	51426417	51440305	protein_coding	-0.037	diploid	no	0.1013	diploid	no	0.0485	no	diploid	0.0026	diploid	no	-0.0434	diploid	no	-0.035	diploid	no	0.0466	diploid	no
ENSG00000265538	MIR4421	chr1	51525509	51525577	miRNA	-0.037	diploid	no	0.1013	diploid	no	0.0485	no	diploid	0.0026	diploid	no	-0.0434	diploid	no	-0.035	diploid	no	0.0466	diploid	no
ENSG00000204006	C1orf185	chr1	51567906	51613752	protein_coding	-0.037	diploid	no	0.1013	diploid	no	0.0485	no	diploid	0.0026	diploid	no	-0.0434	diploid	no	-0.035	diploid	no	0.0466	diploid	no
ENSG00000200262		chr1	51572894	51573003	misc_RNA	-0.037	diploid	no	0.1013	diploid	no	0.0485	no	diploid	0.0026	diploid	no	-0.0434	diploid	no	-0.035	diploid	no	0.0466	diploid	no
ENSG00000213478	CFL1P2	chr1	51623460	51624143	pseudogene	-0.037	diploid	no	0.1013	diploid	no	0.0485	no	diploid	0.0026	diploid	no	-0.0434	diploid	no	-0.035	diploid	no	0.0466	diploid	no
ENSG00000239101		chr1	51654135	51654223	miRNA	-0.037	diploid	no	0.1013	diploid	no	0.0485	no	diploid	0.0026	diploid	no	-0.0434	diploid	no	-0.035	diploid	no	0.0466	diploid	no
ENSG00000221492		chr1	51656555	51656630	miRNA	-0.037	diploid	no	0.1013	diploid	no	0.0485	no	diploid	0.0026	diploid	no	-0.0434	diploid	no	-0.035	diploid	no	0.0466	diploid	no
ENSG00000203356		chr1	51660767	51700768	lincRNA	-0.037	diploid	no	0.1013	diploid	no	0.0485	no	diploid	0.0026	diploid	no	-0.0434	diploid	no	-0.035	diploid	no	0.0466	diploid	no
ENSG00000238618		chr1	51696925	51697028	snoRNA	-0.037	diploid	no	0.1013	diploid	no	0.0485	no	diploid	0.0026	diploid	no	-0.0434	diploid	no	-0.035	diploid	no	0.0466	diploid	no
ENSG00000123091	RNF11	chr1	51701943	51739127	protein_coding	-0.037	diploid	no	0.1013	diploid	no	0.0485	no	diploid	0.0026	diploid	no	-0.0434	diploid	no	-0.035	diploid	no	0.0466	diploid	no
ENSG00000233406		chr1	51716275	51717144	pseudogene	-0.037	diploid	no	0.1013	diploid	no	0.0485	no	diploid	0.0026	diploid	no	-0.0434	diploid	no	-0.035	diploid	no	0.0466	diploid	no
ENSG00000236434		chr1	51730588	51731705	antisense	-0.037	diploid	no	0.1013	diploid	no	0.0485	no	diploid	0.0026	diploid	no	-0.0434	diploid	no	-0.035	diploid	no	0.0466	diploid	no
ENSG00000230272		chr1	51731525	51732716	antisense	-0.037	diploid	no	0.1013	diploid	no	0.0485	no	diploid	0.0026	diploid	no	-0.0434	diploid	no	-0.035	diploid	no	0.0466	diploid	no
ENSG00000085831	TTC39A	chr1	51752930	51810788	protein_coding	-0.037	diploid	no	0.1013	diploid	no	0.0485	no	diploid	0.0026	diploid	no	-0.0434	diploid	no	-0.035	diploid	no	0.0466	diploid	no
ENSG00000261664		chr1	51795326	51800996	processed_transcript	-0.037	diploid	no	0.1013	diploid	no	0.0485	no	diploid	0.0026	diploid	no	-0.0434	diploid	no	-0.035	diploid	no	0.0466	diploid	no
ENSG00000085832	EPS15	chr1	51819935	51985000	protein_coding	-0.037	diploid	no	0.1013	diploid	no	0.0485	no	diploid	0.0026	diploid	no	-0.0434	diploid	no	-0.035	diploid	no	0.0466	diploid	no
ENSG00000232027		chr1	51837951	51838812	pseudogene	-0.037	diploid	no	0.1013	diploid	no	0.0485	no	diploid	0.0026	diploid	no	-0.0434	diploid	no	-0.035	diploid	no	0.0466	diploid	no
ENSG00000206595		chr1	51847980	51848086	snRNA	-0.037	diploid	no	0.1013	diploid	no	0.0485	no	diploid	0.0026	diploid	no	-0.0434	diploid	no	-0.035	diploid	no	0.0466	diploid	no
ENSG00000238140		chr1	51927393	51929088	antisense	-0.037	diploid	no	0.1013	diploid	no	0.0485	no	diploid	0.0026	diploid	no	-0.0434	diploid	no	-0.035	diploid	no	0.0466	diploid	no
ENSG00000227070		chr1	51983981	52027301	processed_transcript	-0.037	diploid	no	0.1013	diploid	no	0.0485	no	diploid	0.0026	diploid	no	-0.0434	diploid	no	-0.035	diploid	no	0.0466	diploid	no
ENSG00000252032		chr1	52004297	52004401	snRNA	-0.037	diploid	no	0.1013	diploid	no	0.0485	no	diploid	0.0026	diploid	no	-0.0434	diploid	no	-0.035	diploid	no	0.0466	diploid	no
ENSG00000227742	CALR4P	chr1	52027538	52060569	pseudogene	-0.037	diploid	no	0.1013	diploid	no	0.0485	no	diploid	0.0026	diploid	no	-0.0434	diploid	no	-0.035	diploid	no	0.0466	diploid	no
ENSG00000117859	OSBPL9	chr1	52042851	52254889	protein_coding	-0.037	diploid	no	0.1013	diploid	no	0.0485	no	diploid	0.0026	diploid	no	-0.0434	diploid	no	-0.035	diploid	no	0.0466	diploid	no
ENSG00000236973	GAPDHP51	chr1	52172810	52173809	pseudogene	-0.037	diploid	no	0.1013	diploid	no	0.0485	no	diploid	0.0026	diploid	no	-0.0434	diploid	no	-0.035	diploid	no	0.0466	diploid	no
ENSG00000232846	SLC25A6P3	chr1	52174734	52175612	pseudogene	-0.037	diploid	no	0.1013	diploid	no	0.0485	no	diploid	0.0026	diploid	no	-0.0434	diploid	no	-0.035	diploid	no	0.0466	diploid	no
ENSG00000212624		chr1	52190447	52190568	snoRNA	-0.037	diploid	no	0.1013	diploid	no	0.0485	no	diploid	0.0026	diploid	no	-0.0434	diploid	no	-0.035	diploid	no	0.0466	diploid	no
ENSG00000078618	NRD1	chr1	52254863	52344477	protein_coding	-0.037	diploid	no	0.1013	diploid	no	0.0485	no	diploid	0.0026	diploid	no	-0.0434	diploid	no	-0.035	diploid	no	0.0466	diploid	no
ENSG00000266993		chr1	52259637	52264824	antisense	-0.037	diploid	no	0.1013	diploid	no	0.0485	no	diploid	0.0026	diploid	no	-0.0434	diploid	no	-0.035	diploid	no	0.0466	diploid	no
ENSG00000212076	MIR761	chr1	52302013	52302082	miRNA	-0.037	diploid	no	0.1013	diploid	no	0.0485	no	diploid	0.0026	diploid	no	-0.0434	diploid	no	-0.035	diploid	no	0.0466	diploid	no
ENSG00000230604	TSEN15P2	chr1	52325449	52325804	pseudogene	-0.037	diploid	no	0.1013	diploid	no	0.0485	no	diploid	0.0026	diploid	no	-0.0434	diploid	no	-0.035	diploid	no	0.0466	diploid	no
ENSG00000212174		chr1	52331305	52331381	misc_RNA	-0.037	diploid	no	0.1013	diploid	no	0.0485	no	diploid	0.0026	diploid	no	-0.0434	diploid	no	-0.035	diploid	no	0.0466	diploid	no
ENSG00000265769		chr1	52366592	52366643	miRNA	-0.037	diploid	no	0.1013	diploid	no	0.0485	no	diploid	0.0026	diploid	no	-0.0434	diploid	no	-0.035	diploid	no	0.0466	diploid	no
ENSG00000169213	RAB3B	chr1	52373628	52456436	protein_coding	-0.037	diploid	no	0.1013	diploid	no	0.0485	no	diploid	0.0026	diploid	no	-0.0434	diploid	no	-0.035	diploid	no	0.0466	diploid	no
ENSG00000200839	RNA5SP48	chr1	52439082	52439207	rRNA	-0.037	diploid	no	0.1013	diploid	no	0.0485	no	diploid	0.0026	diploid	no	-0.0434	diploid	no	-0.035	diploid	no	0.0466	diploid	no
ENSG00000229032		chr1	52446145	52446486	pseudogene	-0.037	diploid	no	0.1013	diploid	no	0.0485	no	diploid	0.0026	diploid	no	-0.0434	diploid	no	-0.035	diploid	no	0.0466	diploid	no
ENSG00000264613		chr1	52461412	52461709	misc_RNA	-0.037	diploid	no	0.1013	diploid	no	0.0485	no	diploid	0.0026	diploid	no	-0.0434	diploid	no	-0.035	diploid	no	0.0466	diploid	no
ENSG00000117862	TXNDC12	chr1	52485803	52521843	protein_coding	-0.037	diploid	no	0.1013	diploid	no	0.0485	no	diploid	0.0026	diploid	no	-0.0434	diploid	no	-0.035	diploid	no	0.0466	diploid	no
ENSG00000198841	KTI12	chr1	52497775	52499488	protein_coding	-0.037	diploid	no	0.1013	diploid	no	0.0485	no	diploid	0.0026	diploid	no	-0.0434	diploid	no	-0.035	diploid	no	0.0466	diploid	no
ENSG00000223390		chr1	52499063	52509951	antisense	-0.037	diploid	no	0.1013	diploid	no	0.0485	no	diploid	0.0026	diploid	no	-0.0434	diploid	no	-0.035	diploid	no	0.0466	diploid	no
ENSG00000228369		chr1	52516590	52518355	antisense	-0.037	diploid	no	0.1013	diploid	no	0.0485	no	diploid	0.0026	diploid	no	-0.0434	diploid	no	-0.035	diploid	no	0.0466	diploid	no
ENSG00000134717	BTF3L4	chr1	52521797	52556388	protein_coding	-0.037	diploid	no	0.1013	diploid	no	0.0485	no	diploid	0.0026	diploid	no	-0.0434	diploid	no	-0.035	diploid	no	0.0466	diploid	no
ENSG00000157077	ZFYVE9	chr1	52608046	52812358	protein_coding	-0.037	diploid	no	0.1013	diploid	no	0.0485	no	diploid	0.0026	diploid	no	-0.0434	diploid	no	-0.035	diploid	no	0.0466	diploid	no
ENSG00000241745		chr1	52615777	52616089	misc_RNA	-0.037	diploid	no	0.1013	diploid	no	0.0485	no	diploid	0.0026	diploid	no	-0.0434	diploid	no	-0.035	diploid	no	0.0466	diploid	no
ENSG00000228407		chr1	52625942	52626274	pseudogene	-0.037	diploid	no	0.1013	diploid	no	0.0485	no	diploid	0.0026	diploid	no	-0.0434	diploid	no	-0.035	diploid	no	0.0466	diploid	no
ENSG00000223429		chr1	52627858	52628698	pseudogene	-0.037	diploid	no	0.1013	diploid	no	0.0485	no	diploid	0.0026	diploid	no	-0.0434	diploid	no	-0.035	diploid	no	0.0466	diploid	no
ENSG00000224255		chr1	52645518	52646221	pseudogene	-0.037	diploid	no	0.1013	diploid	no	0.0485	no	diploid	0.0026	diploid	no	-0.0434	diploid	no	-0.035	diploid	no	0.0466	diploid	no
ENSG00000236004		chr1	52655587	52655980	pseudogene	-0.037	diploid	no	0.1013	diploid	no	0.0485	no	diploid	0.0026	diploid	no	-0.0434	diploid	no	-0.035	diploid	no	0.0466	diploid	no
ENSG00000237663		chr1	52717737	52718445	pseudogene	-0.037	diploid	no	0.1013	diploid	no	0.0485	no	diploid	0.0026	diploid	no	-0.0434	diploid	no	-0.035	diploid	no	0.0466	diploid	no
ENSG00000213735	ANAPC10P1	chr1	52719293	52719848	pseudogene	-0.037	diploid	no	0.1013	diploid	no	0.0485	no	diploid	0.0026	diploid	no	-0.0434	diploid	no	-0.035	diploid	no	0.0466	diploid	no
ENSG00000154222	CC2D1B	chr1	52811395	52831865	protein_coding	-0.037	diploid	no	0.1013	diploid	no	0.0485	no	diploid	0.0026	diploid	no	-0.0434	diploid	no	-0.035	diploid	no	0.0466	diploid	no
ENSG00000224680	PLA2G12AP1	chr1	52834347	52834911	pseudogene	-0.037	diploid	no	0.1013	diploid	no	0.0485	no	diploid	0.0026	diploid	no	-0.0434	diploid	no	-0.035	diploid	no	0.0466	diploid	no
ENSG00000085840	ORC1	chr1	52838501	52870131	protein_coding	-0.037	diploid	no	0.1013	diploid	no	0.0485	no	diploid	0.0026	diploid	no	-0.0434	diploid	no	-0.035	diploid	no	0.0466	diploid	no
ENSG00000134748	PRPF38A	chr1	52870236	52883992	protein_coding	-0.037	diploid	no	0.1013	diploid	no	0.0485	no	diploid	0.0026	diploid	no	-0.0434	diploid	no	-0.035	diploid	no	0.0466	diploid	no
ENSG00000134744	ZCCHC11	chr1	52873954	53019159	protein_coding	-0.037	diploid	no	0.1013	diploid	no	0.0485	no	diploid	0.0026	diploid	no	-0.0434	diploid	no	-0.035	diploid	no	0.0466	diploid	no
ENSG00000239063		chr1	52877114	52877194	snoRNA	-0.037	diploid	no	0.1013	diploid	no	0.0485	no	diploid	0.0026	diploid	no	-0.0434	diploid	no	-0.035	diploid	no	0.0466	diploid	no
ENSG00000236290		chr1	53038786	53039488	pseudogene	-0.037	diploid	no	0.1013	diploid	no	0.0485	no	diploid	0.0026	diploid	no	-0.0434	diploid	no	-0.035	diploid	no	0.0466	diploid	no
ENSG00000116157	GPX7	chr1	53068044	53074723	protein_coding	-0.037	diploid	no	0.1013	diploid	no	0.0485	no	diploid	0.0026	diploid	no	-0.0434	diploid	no	-0.035	diploid	no	0.0466	diploid	no
ENSG00000182183	FAM159A	chr1	53099016	53135355	protein_coding	-0.037	diploid	no	0.1013	diploid	no	0.0485	no	diploid	0.0026	diploid	no	-0.0434	diploid	no	-0.035	diploid	no	0.0466	diploid	no
ENSG00000162377	SELRC1	chr1	53152508	53164038	protein_coding	-0.037	diploid	no	0.1013	diploid	no	0.0485	no	diploid	0.0026	diploid	no	-0.0434	diploid	no	-0.035	diploid	no	0.0466	diploid	no
ENSG00000233664	NDUFS5P3	chr1	53174794	53175114	pseudogene	-0.037	diploid	no	0.1013	diploid	no	0.0485	no	diploid	0.0026	diploid	no	-0.0434	diploid	no	-0.035	diploid	no	0.0466	diploid	no
ENSG00000239640		chr1	53180071	53180365	misc_RNA	-0.037	diploid	no	0.1013	diploid	no	0.0485	no	diploid	0.0026	diploid	no	-0.0434	diploid	no	-0.035	diploid	no	0.0466	diploid	no
ENSG00000162378	ZYG11B	chr1	53192126	53293014	protein_coding	-0.037	diploid	no	0.1013	diploid	no	0.0485	no	diploid	0.0026	diploid	no	-0.0434	diploid	no	-0.035	diploid	no	0.0466	diploid	no
ENSG00000252018		chr1	53219994	53220134	snRNA	-0.037	diploid	no	0.1013	diploid	no	0.0485	no	diploid	0.0026	diploid	no	-0.0434	diploid	no	-0.035	diploid	no	0.0466	diploid	no
ENSG00000228929		chr1	53237866	53238320	pseudogene	-0.037	diploid	no	0.1013	diploid	no	0.0485	no	diploid	0.0026	diploid	no	-0.0434	diploid	no	-0.035	diploid	no	0.0466	diploid	no
ENSG00000206627		chr1	53270780	53270884	snRNA	-0.037	diploid	no	0.1013	diploid	no	0.0485	no	diploid	0.0026	diploid	no	-0.0434	diploid	no	-0.035	diploid	no	0.0466	diploid	no
ENSG00000203995	ZYG11A	chr1	53308183	53360670	protein_coding	-0.037	diploid	no	0.1013	diploid	no	0.0485	no	diploid	0.0026	diploid	no	-0.0434	diploid	no	-0.035	diploid	no	0.0466	diploid	no
ENSG00000242391		chr1	53346888	53347402	processed_transcript	-0.037	diploid	no	0.1013	diploid	no	0.0485	no	diploid	0.0026	diploid	no	-0.0434	diploid	no	-0.035	diploid	no	0.0466	diploid	no
ENSG00000121310	ECHDC2	chr1	53361656	53392884	protein_coding	-0.037	diploid	no	0.1013	diploid	no	0.0485	no	diploid	0.0026	diploid	no	-0.0434	diploid	no	-0.035	diploid	no	0.0466	diploid	no
ENSG00000230953		chr1	53386077	53386269	pseudogene	-0.037	diploid	no	0.1013	diploid	no	0.0485	no	diploid	0.0026	diploid	no	-0.0434	diploid	no	-0.035	diploid	no	0.0466	diploid	no
ENSG00000231866		chr1	53390919	53391095	pseudogene	-0.037	diploid	no	0.1013	diploid	no	0.0485	no	diploid	0.0026	diploid	no	-0.0434	diploid	no	-0.035	diploid	no	0.0466	diploid	no
ENSG00000116171	SCP2	chr1	53392901	53517375	protein_coding	-0.037	diploid	no	0.1013	diploid	no	0.0485	no	diploid	0.0026	diploid	no	-0.0434	diploid	no	-0.035	diploid	no	0.0466	diploid	no
ENSG00000264834	MIR1273F	chr1	53394346	53394444	miRNA	-0.037	diploid	no	0.1013	diploid	no	0.0485	no	diploid	0.0026	diploid	no	-0.0434	diploid	no	-0.035	diploid	no	0.0466	diploid	no
ENSG00000266188	MIR5095	chr1	53400602	53400689	miRNA	-0.037	diploid	no	0.1013	diploid	no	0.0485	no	diploid	0.0026	diploid	no	-0.0434	diploid	no	-0.035	diploid	no	0.0466	diploid	no
ENSG00000265815	MIR1273G	chr1	53405986	53406085	miRNA	-0.037	diploid	no	0.1013	diploid	no	0.0485	no	diploid	0.0026	diploid	no	-0.0434	diploid	no	-0.035	diploid	no	0.0466	diploid	no
ENSG00000237279		chr1	53409206	53409604	pseudogene	-0.037	diploid	no	0.1013	diploid	no	0.0485	no	diploid	0.0026	diploid	no	-0.0434	diploid	no	-0.035	diploid	no	0.0466	diploid	no
ENSG00000236360		chr1	53458868	53459374	pseudogene	-0.037	diploid	no	0.1013	diploid	no	0.0485	no	diploid	0.0026	diploid	no	-0.0434	diploid	no	-0.035	diploid	no	0.0466	diploid	no
ENSG00000226147		chr1	53460398	53461698	pseudogene	-0.037	diploid	no	0.1013	diploid	no	0.0485	no	diploid	0.0026	diploid	no	-0.0434	diploid	no	-0.035	diploid	no	0.0466	diploid	no
ENSG00000174348	PODN	chr1	53527854	53551174	protein_coding	-0.037	diploid	no	0.1013	diploid	no	0.0485	no	diploid	0.0026	diploid	no	-0.0434	diploid	no	-0.035	diploid	no	0.0466	diploid	no
ENSG00000232993		chr1	53535610	53551174	processed_transcript	-0.037	diploid	no	0.1013	diploid	no	0.0485	no	diploid	0.0026	diploid	no	-0.0434	diploid	no	-0.035	diploid	no	0.0466	diploid	no
ENSG00000227644	HIGD1AP11	chr1	53538782	53539062	pseudogene	-0.037	diploid	no	0.1013	diploid	no	0.0485	no	diploid	0.0026	diploid	no	-0.0434	diploid	no	-0.035	diploid	no	0.0466	diploid	no
ENSG00000162383	SLC1A7	chr1	53552855	53608289	protein_coding	-0.037	diploid	no	0.1013	diploid	no	0.0485	no	diploid	0.0026	diploid	no	-0.0434	diploid	no	-0.035	diploid	no	0.0466	diploid	no
ENSG00000235563		chr1	53580248	53584281	antisense	-0.037	diploid	no	0.1013	diploid	no	0.0485	no	diploid	0.0026	diploid	no	-0.0434	diploid	no	-0.035	diploid	no	0.0466	diploid	no
ENSG00000157184	CPT2	chr1	53662101	53679869	protein_coding	-0.037	diploid	no	0.1013	diploid	no	0.0485	no	diploid	0.0026	diploid	no	-0.0434	diploid	no	-0.035	diploid	no	0.0466	diploid	no
ENSG00000236723		chr1	53676128	53679447	antisense	-0.037	diploid	no	0.1013	diploid	no	0.0485	no	diploid	0.0026	diploid	no	-0.0434	diploid	no	-0.035	diploid	no	0.0466	diploid	no
ENSG00000162384	C1orf123	chr1	53679771	53686289	protein_coding	-0.037	diploid	no	0.1013	diploid	no	0.0485	no	diploid	0.0026	diploid	no	-0.0434	diploid	no	-0.035	diploid	no	0.0466	diploid	no
ENSG00000259818		chr1	53686335	53689925	antisense	-0.037	diploid	no	0.1013	diploid	no	0.0485	no	diploid	0.0026	diploid	no	-0.0434	diploid	no	-0.035	diploid	no	0.0466	diploid	no
ENSG00000162385	MAGOH	chr1	53692564	53704282	protein_coding	-0.037	diploid	no	0.1013	diploid	no	0.0485	no	diploid	0.0026	diploid	no	-0.0434	diploid	no	-0.035	diploid	no	0.0466	diploid	no
ENSG00000226754		chr1	53704282	53708455	lincRNA	-0.037	diploid	no	0.1013	diploid	no	0.0485	no	diploid	0.0026	diploid	no	-0.0434	diploid	no	-0.035	diploid	no	0.0466	diploid	no
ENSG00000157193	LRP8	chr1	53711217	53793742	protein_coding	-0.037	diploid	no	0.1013	diploid	no	0.0485	no	diploid	0.0026	diploid	no	-0.0434	diploid	no	-0.035	diploid	no	0.0466	diploid	no
ENSG00000234578		chr1	53733607	53734273	antisense	-0.037	diploid	no	0.1013	diploid	no	0.0485	no	diploid	0.0026	diploid	no	-0.0434	diploid	no	-0.035	diploid	no	0.0466	diploid	no
ENSG00000228838		chr1	53753696	53755378	antisense	-0.037	diploid	no	0.1013	diploid	no	0.0485	no	diploid	0.0026	diploid	no	-0.0434	diploid	no	-0.035	diploid	no	0.0466	diploid	no
ENSG00000225030		chr1	53757463	53757810	sense_intronic	-0.037	diploid	no	0.1013	diploid	no	0.0485	no	diploid	0.0026	diploid	no	-0.0434	diploid	no	-0.035	diploid	no	0.0466	diploid	no
ENSG00000232762		chr1	53770208	53773134	antisense	-0.037	diploid	no	0.1013	diploid	no	0.0485	no	diploid	0.0026	diploid	no	-0.0434	diploid	no	-0.035	diploid	no	0.0466	diploid	no
ENSG00000225675		chr1	53793921	53802890	lincRNA	-0.037	diploid	no	0.1013	diploid	no	0.0485	no	diploid	0.0026	diploid	no	-0.0434	diploid	no	-0.035	diploid	no	0.0466	diploid	no
ENSG00000226938		chr1	53814160	53814905	lincRNA	-0.037	diploid	no	0.1013	diploid	no	0.0485	no	diploid	0.0026	diploid	no	-0.0434	diploid	no	-0.035	diploid	no	0.0466	diploid	no
ENSG00000230138		chr1	53832340	53833917	lincRNA	-0.037	diploid	no	0.1013	diploid	no	0.0485	no	diploid	0.0026	diploid	no	-0.0434	diploid	no	-0.035	diploid	no	0.0466	diploid	no
ENSG00000236253	SLC25A3P1	chr1	53878821	53905693	pseudogene	-0.037	diploid	no	0.1013	diploid	no	0.0485	no	diploid	0.0026	diploid	no	-0.0434	diploid	no	-0.035	diploid	no	0.0466	diploid	no
ENSG00000143006	DMRTB1	chr1	53925072	53933161	protein_coding	-0.037	diploid	no	0.1013	diploid	no	0.0485	no	diploid	0.0026	diploid	no	-0.0434	diploid	no	-0.035	diploid	no	0.0466	diploid	no
ENSG00000174332	GLIS1	chr1	53971910	54199877	protein_coding	-0.037	diploid	no	0.1013	diploid	no	0.0485	no	diploid	0.0026	diploid	no	-0.0434	diploid	no	-0.035	diploid	no	0.0466	diploid	no
ENSG00000239007		chr1	54154422	54154485	snRNA	-0.037	diploid	no	0.1013	diploid	no	0.0485	no	diploid	0.0026	diploid	no	-0.0434	diploid	no	-0.035	diploid	no	0.0466	diploid	no
ENSG00000058804	TMEM48	chr1	54231133	54304533	protein_coding	-0.037	diploid	no	0.1013	diploid	no	0.0485	no	diploid	0.0026	diploid	no	-0.0434	diploid	no	-0.035	diploid	no	0.0466	diploid	no
ENSG00000201003		chr1	54236691	54236826	snoRNA	-0.037	diploid	no	0.1013	diploid	no	0.0485	no	diploid	0.0026	diploid	no	-0.0434	diploid	no	-0.035	diploid	no	0.0466	diploid	no
ENSG00000264454		chr1	54294465	54294534	miRNA	-0.037	diploid	no	0.1013	diploid	no	0.0485	no	diploid	0.0026	diploid	no	-0.0434	diploid	no	-0.035	diploid	no	0.0466	diploid	no
ENSG00000229687		chr1	54307217	54307502	pseudogene	-0.037	diploid	no	0.1013	diploid	no	0.0485	no	diploid	0.0026	diploid	no	-0.0434	diploid	no	-0.035	diploid	no	0.0466	diploid	no
ENSG00000058799	YIPF1	chr1	54317392	54356407	protein_coding	-0.037	diploid	no	0.1013	diploid	no	0.0485	no	diploid	0.0026	diploid	no	-0.0434	diploid	no	-0.035	diploid	no	0.0466	diploid	no
ENSG00000211452	DIO1	chr1	54356912	54376759	protein_coding	-0.037	diploid	no	0.1013	diploid	no	0.0485	no	diploid	0.0026	diploid	no	-0.0434	diploid	no	-0.035	diploid	no	0.0466	diploid	no
ENSG00000081870	HSPB11	chr1	54387234	54411975	protein_coding	-0.037	diploid	no	0.1013	diploid	no	0.0485	no	diploid	0.0026	diploid	no	-0.0434	diploid	no	-0.035	diploid	no	0.0466	diploid	no
ENSG00000116212	LRRC42	chr1	54411750	54433841	protein_coding	-0.037	diploid	no	0.1013	diploid	no	0.0485	no	diploid	0.0026	diploid	no	-0.0434	diploid	no	-0.035	diploid	no	0.0466	diploid	no
ENSG00000219102		chr1	54440648	54441772	pseudogene	-0.037	diploid	no	0.1013	diploid	no	0.0485	no	diploid	0.0026	diploid	no	-0.0434	diploid	no	-0.035	diploid	no	0.0466	diploid	no
ENSG00000203985	LDLRAD1	chr1	54474412	54483856	protein_coding	-0.037	diploid	no	0.1013	diploid	no	0.0485	no	diploid	0.0026	diploid	no	-0.0434	diploid	no	-0.035	diploid	no	0.0466	diploid	no
ENSG00000197015		chr1	54481327	54481616	pseudogene	-0.037	diploid	no	0.1013	diploid	no	0.0485	no	diploid	0.0026	diploid	no	-0.0434	diploid	no	-0.035	diploid	no	0.0466	diploid	no
ENSG00000116209	TMEM59	chr1	54497347	54519177	protein_coding	-0.037	diploid	no	0.1013	diploid	no	0.0485	no	diploid	0.0026	diploid	no	-0.0434	diploid	no	-0.035	diploid	no	0.0466	diploid	no
ENSG00000203276		chr1	54498816	54500553	pseudogene	-0.037	diploid	no	0.1013	diploid	no	0.0485	no	diploid	0.0026	diploid	no	-0.0434	diploid	no	-0.035	diploid	no	0.0466	diploid	no
ENSG00000116205	TCEANC2	chr1	54519260	54578192	protein_coding	-0.037	diploid	no	0.1013	diploid	no	0.0485	no	diploid	0.0026	diploid	no	-0.0434	diploid	no	-0.035	diploid	no	0.0466	diploid	no
ENSG00000264208	MIR4781	chr1	54519752	54519827	miRNA	-0.037	diploid	no	0.1013	diploid	no	0.0485	no	diploid	0.0026	diploid	no	-0.0434	diploid	no	-0.035	diploid	no	0.0466	diploid	no
ENSG00000225183		chr1	54555529	54555766	pseudogene	-0.037	diploid	no	0.1013	diploid	no	0.0485	no	diploid	0.0026	diploid	no	-0.0434	diploid	no	-0.035	diploid	no	0.0466	diploid	no
ENSG00000237611		chr1	54565641	54565897	pseudogene	-0.037	diploid	no	0.1013	diploid	no	0.0485	no	diploid	0.0026	diploid	no	-0.0434	diploid	no	-0.035	diploid	no	0.0466	diploid	no
ENSG00000212670		chr1	54569968	54571750	protein_coding	-0.037	diploid	no	0.1013	diploid	no	0.0485	no	diploid	0.0026	diploid	no	-0.0434	diploid	no	-0.035	diploid	no	0.0466	diploid	no
ENSG00000157211	CDCP2	chr1	54598747	54619443	protein_coding	-0.037	diploid	no	0.1013	diploid	no	0.0485	no	diploid	0.0026	diploid	no	-0.0434	diploid	no	-0.035	diploid	no	0.0466	diploid	no
ENSG00000256407		chr1	54606897	54665746	protein_coding	-0.037	diploid	no	0.1013	diploid	no	0.0485	no	diploid	0.0026	diploid	no	-0.0434	diploid	no	-0.035	diploid	no	0.0466	diploid	no
ENSG00000248835		chr1	54635333	54637997	protein_coding	-0.037	diploid	no	0.1013	diploid	no	0.0485	no	diploid	0.0026	diploid	no	-0.0434	diploid	no	-0.035	diploid	no	0.0466	diploid	no
ENSG00000215883	CYB5RL	chr1	54638009	54665709	protein_coding	-0.037	diploid	no	0.1013	diploid	no	0.0485	no	diploid	0.0026	diploid	no	-0.0434	diploid	no	-0.035	diploid	no	0.0466	diploid	no
ENSG00000116221	MRPL37	chr1	54649714	54686603	protein_coding	-0.037	diploid	no	0.1013	diploid	no	0.0485	no	diploid	0.0026	diploid	no	-0.0434	diploid	no	-0.035	diploid	no	0.0466	diploid	no
ENSG00000231581		chr1	54690181	54691156	antisense	-0.037	diploid	no	0.1013	diploid	no	0.0485	no	diploid	0.0026	diploid	no	-0.0434	diploid	no	-0.035	diploid	no	0.0466	diploid	no
ENSG00000157216	SSBP3	chr1	54692190	54879152	protein_coding	-0.037	diploid	no	0.1013	diploid	no	0.0485	no	diploid	0.0026	diploid	no	-0.0434	diploid	no	-0.035	diploid	no	0.0466	diploid	no
ENSG00000198711	C1orf191	chr1	54703710	54704736	protein_coding	-0.037	diploid	no	0.1013	diploid	no	0.0485	no	diploid	0.0026	diploid	no	-0.0434	diploid	no	-0.035	diploid	no	0.0466	diploid	no
ENSG00000225632		chr1	54751078	54753044	antisense	-0.037	diploid	no	0.1013	diploid	no	0.0485	no	diploid	0.0026	diploid	no	-0.0434	diploid	no	-0.035	diploid	no	0.0466	diploid	no
ENSG00000232245		chr1	54881929	54886533	lincRNA	-0.037	diploid	no	0.1013	diploid	no	0.0485	no	diploid	0.0026	diploid	no	-0.0434	diploid	no	-0.035	diploid	no	0.0466	diploid	no
ENSG00000265404		chr1	54970341	54970443	miRNA	-0.037	diploid	no	0.1013	diploid	no	0.0485	no	diploid	0.0026	diploid	no	-0.0434	diploid	no	-0.035	diploid	no	0.0466	diploid	no
ENSG00000235741		chr1	54982085	54982932	lincRNA	-0.037	diploid	no	0.1013	diploid	no	0.0485	no	diploid	0.0026	diploid	no	-0.0434	diploid	no	-0.035	diploid	no	0.0466	diploid	no
ENSG00000237173		chr1	54990497	54990604	pseudogene	-0.037	diploid	no	0.1013	diploid	no	0.0485	no	diploid	0.0026	diploid	no	-0.0434	diploid	no	-0.035	diploid	no	0.0466	diploid	no
ENSG00000252646		chr1	54991059	54991126	snoRNA	-0.037	diploid	no	0.1013	diploid	no	0.0485	no	diploid	0.0026	diploid	no	-0.0434	diploid	no	-0.035	diploid	no	0.0466	diploid	no
ENSG00000227453		chr1	55002469	55003431	pseudogene	-0.037	diploid	no	0.1013	diploid	no	0.0485	no	diploid	0.0026	diploid	no	-0.0434	diploid	no	-0.035	diploid	no	0.0466	diploid	no
ENSG00000162390	ACOT11	chr1	55007930	55104865	protein_coding	-0.037	diploid	no	0.1013	diploid	no	0.0485	no	diploid	0.0026	diploid	no	-0.0434	diploid	no	-0.035	diploid	no	0.0466	diploid	no
ENSG00000162391	FAM151A	chr1	55074855	55089229	protein_coding	-0.037	diploid	no	0.1013	diploid	no	0.0485	no	diploid	0.0026	diploid	no	-0.0434	diploid	no	-0.035	diploid	no	0.0466	diploid	no
ENSG00000240289		chr1	55074863	55075796	processed_transcript	-0.037	diploid	no	0.1013	diploid	no	0.0485	no	diploid	0.0026	diploid	no	-0.0434	diploid	no	-0.035	diploid	no	0.0466	diploid	no
ENSG00000230728		chr1	55087150	55094111	processed_transcript	-0.037	diploid	no	0.1013	diploid	no	0.0485	no	diploid	0.0026	diploid	no	-0.0434	diploid	no	-0.035	diploid	no	0.0466	diploid	no
ENSG00000184313	HEATR8	chr1	55107459	55207981	protein_coding	-0.037	diploid	no	0.1013	diploid	no	0.0485	no	diploid	0.0026	diploid	no	-0.0434	diploid	no	-0.035	diploid	no	0.0466	diploid	no
ENSG00000243725	TTC4	chr1	55181495	55208330	protein_coding	-0.037	diploid	no	0.1013	diploid	no	0.0485	no	diploid	0.0026	diploid	no	-0.0434	diploid	no	-0.035	diploid	no	0.0466	diploid	no
ENSG00000162396	PARS2	chr1	55222571	55230187	protein_coding	-0.037	diploid	no	0.1013	diploid	no	0.0485	no	diploid	0.0026	diploid	no	-0.0434	diploid	no	-0.035	diploid	no	0.0466	diploid	no
ENSG00000006555	TTC22	chr1	55245385	55266940	protein_coding	-0.037	diploid	no	0.1013	diploid	no	0.0485	no	diploid	0.0026	diploid	no	-0.0434	diploid	no	-0.035	diploid	no	0.0466	diploid	no
ENSG00000237453		chr1	55258558	55260578	antisense	-0.037	diploid	no	0.1013	diploid	no	0.0485	no	diploid	0.0026	diploid	no	-0.0434	diploid	no	-0.035	diploid	no	0.0466	diploid	no
ENSG00000162398	C1orf177	chr1	55271736	55307925	protein_coding	-0.037	diploid	no	0.1013	diploid	no	0.0485	no	diploid	0.0026	diploid	no	-0.0434	diploid	no	-0.035	diploid	no	0.0466	diploid	no
ENSG00000244324		chr1	55314138	55316072	processed_transcript	-0.037	diploid	no	0.1013	diploid	no	0.0485	no	diploid	0.0026	diploid	no	-0.0434	diploid	no	-0.035	diploid	no	0.0466	diploid	no
ENSG00000116133	DHCR24	chr1	55315306	55352891	protein_coding	-0.037	diploid	no	0.1013	diploid	no	0.0485	no	diploid	0.0026	diploid	no	-0.0434	diploid	no	-0.035	diploid	no	0.0466	diploid	no
ENSG00000242396		chr1	55352548	55353674	antisense	-0.037	diploid	no	0.1013	diploid	no	0.0485	no	diploid	0.0026	diploid	no	-0.0434	diploid	no	-0.035	diploid	no	0.0466	diploid	no
ENSG00000233203		chr1	55353236	55354523	antisense	-0.037	diploid	no	0.1013	diploid	no	0.0485	no	diploid	0.0026	diploid	no	-0.0434	diploid	no	-0.035	diploid	no	0.0466	diploid	no
ENSG00000143001	TMEM61	chr1	55446465	55457966	protein_coding	-0.037	diploid	no	0.1013	diploid	no	0.0485	no	diploid	0.0026	diploid	no	-0.0434	diploid	no	-0.035	diploid	no	0.0466	diploid	no
ENSG00000233271		chr1	55446623	55457947	antisense	-0.037	diploid	no	0.1013	diploid	no	0.0485	no	diploid	0.0026	diploid	no	-0.0434	diploid	no	-0.035	diploid	no	0.0466	diploid	no
ENSG00000162399	BSND	chr1	55464606	55476556	protein_coding	-0.037	diploid	no	0.1013	diploid	no	0.0485	no	diploid	0.0026	diploid	no	-0.0434	diploid	no	-0.035	diploid	no	0.0466	diploid	no
ENSG00000169174	PCSK9	chr1	55505221	55530525	protein_coding	-0.037	diploid	no	0.1013	diploid	no	0.0485	no	diploid	0.0026	diploid	no	-0.0434	diploid	no	-0.035	diploid	no	0.0466	diploid	no
ENSG00000162402	USP24	chr1	55532032	55681039	protein_coding	-0.037	diploid	no	0.1013	diploid	no	0.0485	no	diploid	0.0026	diploid	no	-0.0434	diploid	no	-0.035	diploid	no	0.0466	diploid	no
ENSG00000231090		chr1	55683534	55699850	processed_transcript	-0.037	diploid	no	0.1013	diploid	no	0.0485	no	diploid	0.0026	diploid	no	-0.0434	diploid	no	-0.035	diploid	no	0.0466	diploid	no
ENSG00000231095	GYG1P3	chr1	55688052	55689045	pseudogene	-0.037	diploid	no	0.1013	diploid	no	0.0485	no	diploid	0.0026	diploid	no	-0.0434	diploid	no	-0.035	diploid	no	0.0466	diploid	no
ENSG00000265822	MIR4422	chr1	55691314	55691396	miRNA	-0.037	diploid	no	0.1013	diploid	no	0.0485	no	diploid	0.0026	diploid	no	-0.0434	diploid	no	-0.035	diploid	no	0.0466	diploid	no
ENSG00000231900	GOT2P1	chr1	55833138	55834447	pseudogene	-0.037	diploid	no	0.1013	diploid	no	0.0485	no	diploid	0.0026	diploid	no	-0.0434	diploid	no	-0.035	diploid	no	0.0466	diploid	no
ENSG00000232198		chr1	55838381	55839033	pseudogene	-0.037	diploid	no	0.1013	diploid	no	0.0485	no	diploid	0.0026	diploid	no	-0.0434	diploid	no	-0.035	diploid	no	0.0466	diploid	no
ENSG00000199831		chr1	55842199	55842525	misc_RNA	-0.037	diploid	no	0.1013	diploid	no	0.0485	no	diploid	0.0026	diploid	no	-0.0434	diploid	no	-0.035	diploid	no	0.0466	diploid	no
ENSG00000252162		chr1	55864187	55864293	snRNA	-0.037	diploid	no	0.1013	diploid	no	0.0485	no	diploid	0.0026	diploid	no	-0.0434	diploid	no	-0.035	diploid	no	0.0466	diploid	no
ENSG00000251845		chr1	55950544	55950645	misc_RNA	-0.037	diploid	no	0.1013	diploid	no	0.0485	no	diploid	0.0026	diploid	no	-0.0434	diploid	no	-0.035	diploid	no	0.0466	diploid	no
ENSG00000234810		chr1	56046710	56200675	lincRNA	-0.037	diploid	no	0.1013	diploid	no	0.0485	no	diploid	0.0026	diploid	no	-0.0434	diploid	no	-0.035	diploid	no	0.0466	diploid	no
ENSG00000233147		chr1	56289480	56333921	lincRNA	-0.037	diploid	no	0.1013	diploid	no	0.0485	no	diploid	0.0026	diploid	no	-0.0434	diploid	no	-0.035	diploid	no	0.0466	diploid	no
ENSG00000230250		chr1	56381282	56410636	processed_transcript	-0.037	diploid	no	0.1013	diploid	no	0.0485	no	diploid	0.0026	diploid	no	-0.0434	diploid	no	-0.035	diploid	no	0.0466	diploid	no
ENSG00000227104		chr1	56404660	56404942	pseudogene	-0.037	diploid	no	0.1013	diploid	no	0.0485	no	diploid	0.0026	diploid	no	-0.0434	diploid	no	-0.035	diploid	no	0.0466	diploid	no
ENSG00000233079		chr1	56410760	56415792	lincRNA	-0.037	diploid	no	0.1013	diploid	no	0.0485	no	diploid	0.0026	diploid	no	-0.0434	diploid	no	-0.035	diploid	no	0.0466	diploid	no
ENSG00000235612		chr1	56611393	56620896	lincRNA	-0.037	diploid	no	0.1013	diploid	no	0.0485	no	diploid	0.0026	diploid	no	-0.0434	diploid	no	-0.035	diploid	no	0.0466	diploid	no
ENSG00000229871		chr1	56673239	56674128	pseudogene	-0.037	diploid	no	0.1013	diploid	no	0.0485	no	diploid	0.0026	diploid	no	-0.0434	diploid	no	-0.035	diploid	no	0.0466	diploid	no
ENSG00000260971		chr1	56713966	56724243	lincRNA	-0.037	diploid	no	0.1013	diploid	no	0.0485	no	diploid	0.0026	diploid	no	-0.0434	diploid	no	-0.035	diploid	no	0.0466	diploid	no
ENSG00000223307		chr1	56843005	56843090	miRNA	-0.037	diploid	no	0.1013	diploid	no	0.0485	no	diploid	0.0026	diploid	no	-0.0434	diploid	no	-0.035	diploid	no	0.0466	diploid	no
ENSG00000223956		chr1	56880635	56881638	lincRNA	-0.037	diploid	no	0.1013	diploid	no	0.0485	no	diploid	0.0026	diploid	no	-0.0434	diploid	no	-0.035	diploid	no	0.0466	diploid	no
ENSG00000162407	PPAP2B	chr1	56960419	57110974	protein_coding	-0.037	diploid	no	0.1013	diploid	no	0.0485	no	diploid	0.0026	diploid	no	-0.0434	diploid	no	-0.035	diploid	no	0.0466	diploid	no
ENSG00000236776		chr1	57004124	57004583	pseudogene	-0.037	diploid	no	0.1013	diploid	no	0.0485	no	diploid	0.0026	diploid	no	-0.0434	diploid	no	-0.035	diploid	no	0.0466	diploid	no
ENSG00000224980		chr1	57051285	57051915	pseudogene	-0.037	diploid	no	0.1013	diploid	no	0.0485	no	diploid	0.0026	diploid	no	-0.0434	diploid	no	-0.035	diploid	no	0.0466	diploid	no
ENSG00000225475		chr1	57085082	57085222	pseudogene	-0.037	diploid	no	0.1013	diploid	no	0.0485	no	diploid	0.0026	diploid	no	-0.0434	diploid	no	-0.035	diploid	no	0.0466	diploid	no
ENSG00000162409	PRKAA2	chr1	57110995	57181008	protein_coding	-0.037	diploid	no	0.1013	diploid	no	0.0485	no	diploid	0.0026	diploid	no	-0.0434	diploid	no	-0.035	diploid	no	0.0466	diploid	no
ENSG00000187889	C1orf168	chr1	57184477	57285369	protein_coding	-0.037	diploid	no	0.1013	diploid	no	0.0485	no	diploid	0.0026	diploid	no	-0.0434	diploid	no	-0.035	diploid	no	0.0466	diploid	no
ENSG00000229913		chr1	57289352	57292593	antisense	-0.037	diploid	no	0.1013	diploid	no	0.0485	no	diploid	0.0026	diploid	no	-0.0434	diploid	no	-0.035	diploid	no	0.0466	diploid	no
ENSG00000157131	C8A	chr1	57320479	57383894	protein_coding	-0.037	diploid	no	0.1013	diploid	no	0.0485	no	diploid	0.0026	diploid	no	-0.0434	diploid	no	-0.035	diploid	no	0.0466	diploid	no
ENSG00000021852	C8B	chr1	57394883	57431813	protein_coding	-0.037	diploid	no	0.1013	diploid	no	0.0485	no	diploid	0.0026	diploid	no	-0.0434	diploid	no	-0.035	diploid	no	0.0466	diploid	no
ENSG00000236341		chr1	57429559	57462430	antisense	-0.037	diploid	no	0.1013	diploid	no	0.0485	no	diploid	0.0026	diploid	no	-0.0434	diploid	no	-0.035	diploid	no	0.0466	diploid	no
ENSG00000221591		chr1	57431953	57432035	miRNA	-0.037	diploid	no	0.1013	diploid	no	0.0485	no	diploid	0.0026	diploid	no	-0.0434	diploid	no	-0.035	diploid	no	0.0466	diploid	no
ENSG00000231229		chr1	57457023	57480373	antisense	-0.037	diploid	no	0.1013	diploid	no	0.0485	no	diploid	0.0026	diploid	no	-0.0434	diploid	no	-0.035	diploid	no	0.0466	diploid	no
ENSG00000173406	DAB1	chr1	57460451	59012406	protein_coding	-0.037	diploid	no	0.1013	diploid	no	0.0485	no	diploid	0.0026	diploid	no	-0.0434	diploid	no	-0.035	diploid	no	0.0466	diploid	no
ENSG00000227935		chr1	57852248	57853122	lincRNA	-0.037	diploid	no	0.1013	diploid	no	0.0485	no	diploid	0.0026	diploid	no	-0.0434	diploid	no	-0.035	diploid	no	0.0466	diploid	no
ENSG00000236888		chr1	58071519	58071878	pseudogene	-0.037	diploid	no	0.1013	diploid	no	0.0485	no	diploid	0.0026	diploid	no	-0.0434	diploid	no	-0.035	diploid	no	0.0466	diploid	no
ENSG00000238773		chr1	58222756	58222848	miRNA	-0.037	diploid	no	0.1013	diploid	no	0.0485	no	diploid	0.0026	diploid	no	-0.0434	diploid	no	-0.035	diploid	no	0.0466	diploid	no
ENSG00000226759		chr1	58326204	58346577	antisense	-0.037	diploid	no	0.1013	diploid	no	0.0485	no	diploid	0.0026	diploid	no	-0.0434	diploid	no	-0.035	diploid	no	0.0466	diploid	no
ENSG00000229887	HNRNPA1P6	chr1	58513847	58514963	pseudogene	-0.037	diploid	no	0.1013	diploid	no	0.0485	no	diploid	0.0026	diploid	no	-0.0434	diploid	no	-0.035	diploid	no	0.0466	diploid	no
ENSG00000223416		chr1	58521805	58522152	pseudogene	-0.037	diploid	no	0.1013	diploid	no	0.0485	no	diploid	0.0026	diploid	no	-0.0434	diploid	no	-0.035	diploid	no	0.0466	diploid	no
ENSG00000235038		chr1	58525811	58545946	lincRNA	-0.037	diploid	no	0.1013	diploid	no	0.0485	no	diploid	0.0026	diploid	no	-0.0434	diploid	no	-0.035	diploid	no	0.0466	diploid	no
ENSG00000230546		chr1	58550091	58550231	pseudogene	-0.037	diploid	no	0.1013	diploid	no	0.0485	no	diploid	0.0026	diploid	no	-0.0434	diploid	no	-0.035	diploid	no	0.0466	diploid	no
ENSG00000233216		chr1	58694354	58694675	pseudogene	-0.037	diploid	no	0.1013	diploid	no	0.0485	no	diploid	0.0026	diploid	no	-0.0434	diploid	no	-0.035	diploid	no	0.0466	diploid	no
ENSG00000162600	OMA1	chr1	58881056	59012474	protein_coding	-0.037	diploid	no	0.1013	diploid	no	0.0485	no	diploid	0.0026	diploid	no	-0.0434	diploid	no	-0.035	diploid	no	0.0466	diploid	no
ENSG00000264128		chr1	59031301	59031604	misc_RNA	-0.037	diploid	no	0.1013	diploid	no	0.0485	no	diploid	0.0026	diploid	no	-0.0434	diploid	no	-0.035	diploid	no	0.0466	diploid	no
ENSG00000184292	TACSTD2	chr1	59041099	59043166	protein_coding	-0.037	diploid	no	0.1013	diploid	no	0.0485	no	diploid	0.0026	diploid	no	-0.0434	diploid	no	-0.035	diploid	no	0.0466	diploid	no
ENSG00000185839		chr1	59096513	59097202	pseudogene	-0.037	diploid	no	0.1013	diploid	no	0.0485	no	diploid	0.0026	diploid	no	-0.0434	diploid	no	-0.035	diploid	no	0.0466	diploid	no
ENSG00000162601	MYSM1	chr1	59120411	59165764	protein_coding	-0.037	diploid	no	0.1013	diploid	no	0.0485	no	diploid	0.0026	diploid	no	-0.0434	diploid	no	-0.035	diploid	no	0.0466	diploid	no
ENSG00000222168		chr1	59187951	59188044	misc_RNA	-0.037	diploid	no	0.1013	diploid	no	0.0485	no	diploid	0.0026	diploid	no	-0.0434	diploid	no	-0.035	diploid	no	0.0466	diploid	no
ENSG00000264081		chr1	59230521	59230607	miRNA	-0.037	diploid	no	0.1013	diploid	no	0.0485	no	diploid	0.0026	diploid	no	-0.0434	diploid	no	-0.035	diploid	no	0.0466	diploid	no
ENSG00000177606	JUN	chr1	59246465	59249785	protein_coding	-0.037	diploid	no	0.1013	diploid	no	0.0485	no	diploid	0.0026	diploid	no	-0.0434	diploid	no	-0.035	diploid	no	0.0466	diploid	no
ENSG00000234807		chr1	59250823	59366668	lincRNA	-0.037	diploid	no	0.1013	diploid	no	0.0485	no	diploid	0.0026	diploid	no	-0.0434	diploid	no	-0.035	diploid	no	0.0466	diploid	no
ENSG00000231740		chr1	59304120	59316926	lincRNA	-0.037	diploid	no	0.1013	diploid	no	0.0485	no	diploid	0.0026	diploid	no	-0.0434	diploid	no	-0.035	diploid	no	0.0466	diploid	no
ENSG00000232453		chr1	59348540	59362375	lincRNA	-0.037	diploid	no	0.1013	diploid	no	0.0485	no	diploid	0.0026	diploid	no	-0.0434	diploid	no	-0.035	diploid	no	0.0466	diploid	no
ENSG00000228121	PHBP3	chr1	59465348	59466166	pseudogene	-0.037	diploid	no	0.1013	diploid	no	0.0485	no	diploid	0.0026	diploid	no	-0.0434	diploid	no	-0.035	diploid	no	0.0466	diploid	no
ENSG00000230812		chr1	59486059	59510286	lincRNA	-0.037	diploid	no	0.1013	diploid	no	0.0485	no	diploid	0.0026	diploid	no	-0.0434	diploid	no	-0.035	diploid	no	0.0466	diploid	no
ENSG00000241042		chr1	59520069	59521721	lincRNA	-0.037	diploid	no	0.1013	diploid	no	0.0485	no	diploid	0.0026	diploid	no	-0.0434	diploid	no	-0.035	diploid	no	0.0466	diploid	no
ENSG00000235215		chr1	59521671	59543788	lincRNA	-0.037	diploid	no	0.1013	diploid	no	0.0485	no	diploid	0.0026	diploid	no	-0.0434	diploid	no	-0.035	diploid	no	0.0466	diploid	no
ENSG00000237352		chr1	59522315	59553867	lincRNA	-0.037	diploid	no	0.1013	diploid	no	0.0485	no	diploid	0.0026	diploid	no	-0.0434	diploid	no	-0.035	diploid	no	0.0466	diploid	no
ENSG00000224609		chr1	59597608	59664293	lincRNA	-0.037	diploid	no	0.1013	diploid	no	0.0485	no	diploid	0.0026	diploid	no	-0.0434	diploid	no	-0.035	diploid	no	0.0466	diploid	no
ENSG00000172456	FGGY	chr1	59762310	60233347	protein_coding	-0.037	diploid	no	0.1013	diploid	no	0.0485	no	diploid	0.0026	diploid	no	-0.0434	diploid	no	-0.035	diploid	no	0.0466	diploid	no
ENSG00000266150	MIR4711	chr1	60198899	60198968	miRNA	-0.037	diploid	no	0.1013	diploid	no	0.0485	no	diploid	0.0026	diploid	no	-0.0434	diploid	no	-0.035	diploid	no	0.0466	diploid	no
ENSG00000226883		chr1	60220419	60254854	antisense	-0.037	diploid	no	0.1013	diploid	no	0.0485	no	diploid	0.0026	diploid	no	-0.0434	diploid	no	-0.035	diploid	no	0.0466	diploid	no
ENSG00000231816		chr1	60238467	60254520	lincRNA	-0.037	diploid	no	0.1013	diploid	no	0.0485	no	diploid	0.0026	diploid	no	-0.0434	diploid	no	-0.035	diploid	no	0.0466	diploid	no
ENSG00000134709	HOOK1	chr1	60280458	60342050	protein_coding	-0.037	diploid	no	0.1013	diploid	no	0.0485	no	diploid	0.0026	diploid	no	-0.0434	diploid	no	-0.035	diploid	no	0.0466	diploid	no
ENSG00000134716	CYP2J2	chr1	60358980	60392462	protein_coding	-0.037	diploid	no	0.1013	diploid	no	0.0485	no	diploid	0.0026	diploid	no	-0.0434	diploid	no	-0.035	diploid	no	0.0466	diploid	no
ENSG00000265535		chr1	60440431	60440726	misc_RNA	-0.037	diploid	no	0.1013	diploid	no	0.0485	no	diploid	0.0026	diploid	no	-0.0434	diploid	no	-0.035	diploid	no	0.0466	diploid	no
ENSG00000162598	C1orf87	chr1	60452941	60539442	protein_coding	-0.037	diploid	no	0.1013	diploid	no	0.0485	no	diploid	0.0026	diploid	no	-0.0434	diploid	no	-0.035	diploid	no	0.0466	diploid	no
ENSG00000229332	PGBD4P8	chr1	60563082	60563644	pseudogene	-0.037	diploid	no	0.1013	diploid	no	0.0485	no	diploid	0.0026	diploid	no	-0.0434	diploid	no	-0.035	diploid	no	0.0466	diploid	no
ENSG00000238242		chr1	60580547	60615351	lincRNA	-0.037	diploid	no	0.1013	diploid	no	0.0485	no	diploid	0.0026	diploid	no	-0.0434	diploid	no	-0.035	diploid	no	0.0466	diploid	no
ENSG00000226476		chr1	61005921	61106163	lincRNA	-0.037	diploid	no	0.1013	diploid	no	0.0485	no	diploid	0.0026	diploid	no	-0.0434	diploid	no	-0.035	diploid	no	0.0466	diploid	no
ENSG00000231252		chr1	61125303	61291256	lincRNA	-0.037	diploid	no	0.1013	diploid	no	0.0485	no	diploid	0.0026	diploid	no	-0.0434	diploid	no	-0.035	diploid	no	0.0466	diploid	no
ENSG00000162599	NFIA	chr1	61330931	61928465	protein_coding	-0.037	diploid	no	0.1013	diploid	no	0.0485	no	diploid	0.0026	diploid	no	-0.0434	diploid	no	-0.035	diploid	no	0.0466	diploid	no
ENSG00000237928		chr1	61405911	61436448	antisense	-0.037	diploid	no	0.1013	diploid	no	0.0485	no	diploid	0.0026	diploid	no	-0.0434	diploid	no	-0.035	diploid	no	0.0466	diploid	no
ENSG00000263380		chr1	61549127	61549202	miRNA	-0.037	diploid	no	0.1013	diploid	no	0.0485	no	diploid	0.0026	diploid	no	-0.0434	diploid	no	-0.035	diploid	no	0.0466	diploid	no
ENSG00000237853		chr1	61714617	61719182	antisense	-0.037	diploid	no	0.1013	diploid	no	0.0485	no	diploid	0.0026	diploid	no	-0.0434	diploid	no	-0.035	diploid	no	0.0466	diploid	no
ENSG00000264551		chr1	62094703	62094793	miRNA	-0.037	diploid	no	0.1013	diploid	no	0.0485	no	diploid	0.0026	diploid	no	-0.0434	diploid	no	-0.035	diploid	no	0.0466	diploid	no
ENSG00000223920		chr1	62119821	62120574	pseudogene	-0.037	diploid	no	0.1013	diploid	no	0.0485	no	diploid	0.0026	diploid	no	-0.0434	diploid	no	-0.035	diploid	no	0.0466	diploid	no
ENSG00000162604	TM2D1	chr1	62146717	62191095	protein_coding	-0.037	diploid	no	0.1013	diploid	no	0.0485	no	diploid	0.0026	diploid	no	-0.0434	diploid	no	-0.035	diploid	no	0.0466	diploid	no
ENSG00000132849	INADL	chr1	62208149	62629592	protein_coding	-0.037	diploid	no	0.1013	diploid	no	0.0485	no	diploid	0.0026	diploid	no	-0.0434	diploid	no	-0.035	diploid	no	0.0466	diploid	no
ENSG00000200575		chr1	62282091	62282194	snRNA	-0.037	diploid	no	0.1013	diploid	no	0.0485	no	diploid	0.0026	diploid	no	-0.0434	diploid	no	-0.035	diploid	no	0.0466	diploid	no
ENSG00000212360		chr1	62318171	62318274	snRNA	-0.037	diploid	no	0.1013	diploid	no	0.0485	no	diploid	0.0026	diploid	no	-0.0434	diploid	no	-0.035	diploid	no	0.0466	diploid	no
ENSG00000236646	HBXIPP1	chr1	62504514	62504783	pseudogene	-0.037	diploid	no	0.1013	diploid	no	0.0485	no	diploid	0.0026	diploid	no	-0.0434	diploid	no	-0.035	diploid	no	0.0466	diploid	no
ENSG00000242860		chr1	62538120	62538411	misc_RNA	-0.037	diploid	no	0.1013	diploid	no	0.0485	no	diploid	0.0026	diploid	no	-0.0434	diploid	no	-0.035	diploid	no	0.0466	diploid	no
ENSG00000263908	MIR3116-1 // MIR3116-2	chr1	62544458	62544531	miRNA	-0.037	diploid	no	0.1013	diploid	no	0.0485	no	diploid	0.0026	diploid	no	-0.0434	diploid	no	-0.035	diploid	no	0.0466	diploid	no
ENSG00000225771		chr1	62580420	62584681	antisense	-0.037	diploid	no	0.1013	diploid	no	0.0485	no	diploid	0.0026	diploid	no	-0.0434	diploid	no	-0.035	diploid	no	0.0466	diploid	no
ENSG00000234204		chr1	62654803	62655625	pseudogene	-0.037	diploid	no	0.1013	diploid	no	0.0485	no	diploid	0.0026	diploid	no	-0.0434	diploid	no	-0.035	diploid	no	0.0466	diploid	no
ENSG00000234088		chr1	62656194	62656598	pseudogene	-0.037	diploid	no	0.1013	diploid	no	0.0485	no	diploid	0.0026	diploid	no	-0.0434	diploid	no	-0.035	diploid	no	0.0466	diploid	no
ENSG00000240563	L1TD1	chr1	62660503	62678000	protein_coding	-0.037	diploid	no	0.1013	diploid	no	0.0485	no	diploid	0.0026	diploid	no	-0.0434	diploid	no	-0.035	diploid	no	0.0466	diploid	no
ENSG00000237227		chr1	62673808	62674114	pseudogene	-0.037	diploid	no	0.1013	diploid	no	0.0485	no	diploid	0.0026	diploid	no	-0.0434	diploid	no	-0.035	diploid	no	0.0466	diploid	no
ENSG00000200174		chr1	62677229	62677338	misc_RNA	-0.037	diploid	no	0.1013	diploid	no	0.0485	no	diploid	0.0026	diploid	no	-0.0434	diploid	no	-0.035	diploid	no	0.0466	diploid	no
ENSG00000132854	KANK4	chr1	62702651	62785085	protein_coding	-0.037	diploid	no	0.1013	diploid	no	0.0485	no	diploid	0.0026	diploid	no	-0.0434	diploid	no	-0.035	diploid	no	0.0466	diploid	no
ENSG00000201153		chr1	62763821	62763928	snRNA	-0.037	diploid	no	0.1013	diploid	no	0.0485	no	diploid	0.0026	diploid	no	-0.0434	diploid	no	-0.035	diploid	no	0.0466	diploid	no
ENSG00000162607	USP1	chr1	62901968	62917475	protein_coding	-0.037	diploid	no	0.1013	diploid	no	0.0485	no	diploid	0.0026	diploid	no	-0.0434	diploid	no	-0.035	diploid	no	0.0466	diploid	no
ENSG00000116641	DOCK7	chr1	62920399	63153969	protein_coding	-0.037	diploid	no	0.1013	diploid	no	0.0485	no	diploid	0.0026	diploid	no	-0.0434	diploid	no	-0.035	diploid	no	0.0466	diploid	no
ENSG00000132855	ANGPTL3	chr1	63063158	63071830	protein_coding	-0.037	diploid	no	0.1013	diploid	no	0.0485	no	diploid	0.0026	diploid	no	-0.0434	diploid	no	-0.035	diploid	no	0.0466	diploid	no
ENSG00000213703		chr1	63106793	63107338	pseudogene	-0.037	diploid	no	0.1013	diploid	no	0.0485	no	diploid	0.0026	diploid	no	-0.0434	diploid	no	-0.035	diploid	no	0.0466	diploid	no
ENSG00000235545		chr1	63154153	63176365	antisense	-0.037	diploid	no	0.1013	diploid	no	0.0485	no	diploid	0.0026	diploid	no	-0.0434	diploid	no	-0.035	diploid	no	0.0466	diploid	no
ENSG00000125703	ATG4C	chr1	63249806	63331184	protein_coding	-0.037	diploid	no	0.1013	diploid	no	0.0485	no	diploid	0.0026	diploid	no	-0.0434	diploid	no	-0.035	diploid	no	0.0466	diploid	no
ENSG00000234318		chr1	63361680	63367310	lincRNA	-0.037	diploid	no	0.1013	diploid	no	0.0485	no	diploid	0.0026	diploid	no	-0.0434	diploid	no	-0.035	diploid	no	0.0466	diploid	no
ENSG00000237163		chr1	63370851	63371153	pseudogene	-0.037	diploid	no	0.1013	diploid	no	0.0485	no	diploid	0.0026	diploid	no	-0.0434	diploid	no	-0.035	diploid	no	0.0466	diploid	no
ENSG00000229537		chr1	63466168	63478142	lincRNA	-0.037	diploid	no	0.1013	diploid	no	0.0485	no	diploid	0.0026	diploid	no	-0.0434	diploid	no	-0.035	diploid	no	0.0466	diploid	no
ENSG00000227485		chr1	63489878	63491329	lincRNA	-0.037	diploid	no	0.1013	diploid	no	0.0485	no	diploid	0.0026	diploid	no	-0.0434	diploid	no	-0.035	diploid	no	0.0466	diploid	no
ENSG00000229225		chr1	63543752	63544702	lincRNA	-0.037	diploid	no	0.1013	diploid	no	0.0485	no	diploid	0.0026	diploid	no	-0.0434	diploid	no	-0.035	diploid	no	0.0466	diploid	no
ENSG00000203605		chr1	63604921	63628824	lincRNA	-0.037	diploid	no	0.1013	diploid	no	0.0485	no	diploid	0.0026	diploid	no	-0.0434	diploid	no	-0.035	diploid	no	0.0466	diploid	no
ENSG00000224209	LINC00466	chr1	63624707	63782902	lincRNA	-0.037	diploid	no	0.1013	diploid	no	0.0485	no	diploid	0.0026	diploid	no	-0.0434	diploid	no	-0.035	diploid	no	0.0466	diploid	no
ENSG00000252259	RNA5SP49	chr1	63652007	63652121	rRNA	-0.037	diploid	no	0.1013	diploid	no	0.0485	no	diploid	0.0026	diploid	no	-0.0434	diploid	no	-0.035	diploid	no	0.0466	diploid	no
ENSG00000228734		chr1	63715694	63717442	lincRNA	-0.037	diploid	no	0.1013	diploid	no	0.0485	no	diploid	0.0026	diploid	no	-0.0434	diploid	no	-0.035	diploid	no	0.0466	diploid	no
ENSG00000223683		chr1	63727784	63728378	pseudogene	-0.037	diploid	no	0.1013	diploid	no	0.0485	no	diploid	0.0026	diploid	no	-0.0434	diploid	no	-0.035	diploid	no	0.0466	diploid	no
ENSG00000230798		chr1	63786555	63790112	antisense	-0.037	diploid	no	0.1013	diploid	no	0.0485	no	diploid	0.0026	diploid	no	-0.0434	diploid	no	-0.035	diploid	no	0.0466	diploid	no
ENSG00000187140	FOXD3	chr1	63788730	63790797	protein_coding	-0.037	diploid	no	0.1013	diploid	no	0.0485	no	diploid	0.0026	diploid	no	-0.0434	diploid	no	-0.035	diploid	no	0.0466	diploid	no
ENSG00000252784		chr1	63803934	63804043	misc_RNA	-0.037	diploid	no	0.1013	diploid	no	0.0485	no	diploid	0.0026	diploid	no	-0.0434	diploid	no	-0.035	diploid	no	0.0466	diploid	no
ENSG00000236674		chr1	63825494	63826850	pseudogene	-0.037	diploid	no	0.1013	diploid	no	0.0485	no	diploid	0.0026	diploid	no	-0.0434	diploid	no	-0.035	diploid	no	0.0466	diploid	no
ENSG00000088035	ALG6	chr1	63833261	63904233	protein_coding	-0.037	diploid	no	0.1013	diploid	no	0.0485	no	diploid	0.0026	diploid	no	-0.0434	diploid	no	-0.035	diploid	no	0.0466	diploid	no
ENSG00000142856	ITGB3BP	chr1	63906441	64059392	protein_coding	-0.037	diploid	no	0.1013	diploid	no	0.0485	no	diploid	0.0026	diploid	no	-0.0434	diploid	no	-0.035	diploid	no	0.0466	diploid	no
ENSG00000203965	EFCAB7	chr1	63989043	64038364	protein_coding	-0.037	diploid	no	0.1013	diploid	no	0.0485	no	diploid	0.0026	diploid	no	-0.0434	diploid	no	-0.035	diploid	no	0.0466	diploid	no
ENSG00000264271		chr1	63995288	63995569	misc_RNA	-0.037	diploid	no	0.1013	diploid	no	0.0485	no	diploid	0.0026	diploid	no	-0.0434	diploid	no	-0.035	diploid	no	0.0466	diploid	no
ENSG00000251720		chr1	64002382	64002441	snRNA	-0.037	diploid	no	0.1013	diploid	no	0.0485	no	diploid	0.0026	diploid	no	-0.0434	diploid	no	-0.035	diploid	no	0.0466	diploid	no
ENSG00000116652	DLEU2L	chr1	64014635	64015911	protein_coding	-0.037	diploid	no	0.1013	diploid	no	0.0485	no	diploid	0.0026	diploid	no	-0.0434	diploid	no	-0.035	diploid	no	0.0466	diploid	no
ENSG00000079739	PGM1	chr1	64058947	64125916	protein_coding	-0.037	diploid	no	0.1013	diploid	no	0.0485	no	diploid	0.0026	diploid	no	-0.0434	diploid	no	-0.035	diploid	no	0.0466	diploid	no
ENSG00000244256		chr1	64121414	64121716	misc_RNA	-0.037	diploid	no	0.1013	diploid	no	0.0485	no	diploid	0.0026	diploid	no	-0.0434	diploid	no	-0.035	diploid	no	0.0466	diploid	no
ENSG00000185483	ROR1	chr1	64239693	64647181	protein_coding	-0.037	diploid	no	0.1013	diploid	no	0.0485	no	diploid	0.0026	diploid	no	-0.0434	diploid	no	-0.035	diploid	no	0.0466	diploid	no
ENSG00000177452		chr1	64254392	64254975	pseudogene	-0.037	diploid	no	0.1013	diploid	no	0.0485	no	diploid	0.0026	diploid	no	-0.0434	diploid	no	-0.035	diploid	no	0.0466	diploid	no
ENSG00000228056	CFL1P3	chr1	64308862	64309356	pseudogene	-0.037	diploid	no	0.1013	diploid	no	0.0485	no	diploid	0.0026	diploid	no	-0.0434	diploid	no	-0.035	diploid	no	0.0466	diploid	no
ENSG00000207190		chr1	64494566	64494672	snRNA	-0.037	diploid	no	0.1013	diploid	no	0.0485	no	diploid	0.0026	diploid	no	-0.0434	diploid	no	-0.035	diploid	no	0.0466	diploid	no
ENSG00000200508		chr1	64532312	64532413	misc_RNA	-0.037	diploid	no	0.1013	diploid	no	0.0485	no	diploid	0.0026	diploid	no	-0.0434	diploid	no	-0.035	diploid	no	0.0466	diploid	no
ENSG00000223949		chr1	64560125	64636980	antisense	-0.037	diploid	no	0.1013	diploid	no	0.0485	no	diploid	0.0026	diploid	no	-0.0434	diploid	no	-0.035	diploid	no	0.0466	diploid	no
ENSG00000177414	UBE2U	chr1	64669310	64733051	protein_coding	-0.037	diploid	no	0.1013	diploid	no	0.0485	no	diploid	0.0026	diploid	no	-0.0434	diploid	no	-0.035	diploid	no	0.0466	diploid	no
ENSG00000238653	RNU7-62P	chr1	64850081	64850142	snRNA	-0.037	diploid	no	0.1013	diploid	no	0.0485	no	diploid	0.0026	diploid	no	-0.0434	diploid	no	-0.035	diploid	no	0.0466	diploid	no
ENSG00000158966	CACHD1	chr1	64936428	65158741	protein_coding	-0.037	diploid	no	0.1013	diploid	no	0.0485	no	diploid	0.0026	diploid	no	-0.0434	diploid	no	-0.035	diploid	no	0.0466	diploid	no
ENSG00000264470	MIR4794	chr1	65045530	65045606	miRNA	-0.037	diploid	no	0.1013	diploid	no	0.0485	no	diploid	0.0026	diploid	no	-0.0434	diploid	no	-0.035	diploid	no	0.0466	diploid	no
ENSG00000162437	RAVER2	chr1	65210778	65298915	protein_coding	-0.037	diploid	no	0.1013	diploid	no	0.0485	no	diploid	0.0026	diploid	no	-0.0434	diploid	no	-0.035	diploid	no	0.0466	diploid	no
ENSG00000162434	JAK1	chr1	65298912	65432187	protein_coding	-0.037	diploid	no	0.1013	diploid	no	0.0485	no	diploid	0.0026	diploid	no	-0.0434	diploid	no	-0.035	diploid	no	0.0466	diploid	no
ENSG00000234784		chr1	65384125	65384369	pseudogene	-0.037	diploid	no	0.1013	diploid	no	0.0485	no	diploid	0.0026	diploid	no	-0.0434	diploid	no	-0.035	diploid	no	0.0466	diploid	no
ENSG00000233877		chr1	65407662	65408045	pseudogene	-0.037	diploid	no	0.1013	diploid	no	0.0485	no	diploid	0.0026	diploid	no	-0.0434	diploid	no	-0.035	diploid	no	0.0466	diploid	no
ENSG00000226891		chr1	65437908	65468159	lincRNA	-0.037	diploid	no	0.1013	diploid	no	0.0485	no	diploid	0.0026	diploid	no	-0.0434	diploid	no	-0.035	diploid	no	0.0466	diploid	no
ENSG00000185031		chr1	65450289	65451772	pseudogene	-0.037	diploid	no	0.1013	diploid	no	0.0485	no	diploid	0.0026	diploid	no	-0.0434	diploid	no	-0.035	diploid	no	0.0466	diploid	no
ENSG00000212257		chr1	65488651	65488757	snRNA	-0.037	diploid	no	0.1013	diploid	no	0.0485	no	diploid	0.0026	diploid	no	-0.0434	diploid	no	-0.035	diploid	no	0.0466	diploid	no
ENSG00000265996	MIR3671	chr1	65523438	65523525	miRNA	-0.037	diploid	no	0.1013	diploid	no	0.0485	no	diploid	0.0026	diploid	no	-0.0434	diploid	no	-0.035	diploid	no	0.0466	diploid	no
ENSG00000199135	MIR101-1	chr1	65524117	65524191	miRNA	-0.037	diploid	no	0.1013	diploid	no	0.0485	no	diploid	0.0026	diploid	no	-0.0434	diploid	no	-0.035	diploid	no	0.0466	diploid	no
ENSG00000231485		chr1	65532310	65533420	lincRNA	-0.037	diploid	no	0.1013	diploid	no	0.0485	no	diploid	0.0026	diploid	no	-0.0434	diploid	no	-0.035	diploid	no	0.0466	diploid	no
ENSG00000235804		chr1	65543095	65543814	pseudogene	-0.037	diploid	no	0.1013	diploid	no	0.0485	no	diploid	0.0026	diploid	no	-0.0434	diploid	no	-0.035	diploid	no	0.0466	diploid	no
ENSG00000234496		chr1	65558037	65558298	pseudogene	-0.037	diploid	no	0.1013	diploid	no	0.0485	no	diploid	0.0026	diploid	no	-0.0434	diploid	no	-0.035	diploid	no	0.0466	diploid	no
ENSG00000162433	AK4	chr1	65613232	65697828	protein_coding	-0.037	diploid	no	0.1013	diploid	no	0.0485	no	diploid	0.0026	diploid	no	-0.0434	diploid	no	-0.035	diploid	no	0.0466	diploid	no
ENSG00000231622		chr1	65620163	65620333	pseudogene	-0.037	diploid	no	0.1013	diploid	no	0.0485	no	diploid	0.0026	diploid	no	-0.0434	diploid	no	-0.035	diploid	no	0.0466	diploid	no
ENSG00000116675	DNAJC6	chr1	65713902	65881552	protein_coding	-0.037	diploid	no	0.1013	diploid	no	0.0485	no	diploid	0.0026	diploid	no	-0.0434	diploid	no	-0.035	diploid	no	0.0466	diploid	no
ENSG00000229294		chr1	65745139	65772204	processed_transcript	-0.037	diploid	no	0.1013	diploid	no	0.0485	no	diploid	0.0026	diploid	no	-0.0434	diploid	no	-0.035	diploid	no	0.0466	diploid	no
ENSG00000234144		chr1	65764438	65764663	pseudogene	-0.037	diploid	no	0.1013	diploid	no	0.0485	no	diploid	0.0026	diploid	no	-0.0434	diploid	no	-0.035	diploid	no	0.0466	diploid	no
ENSG00000222624		chr1	65881499	65881689	snRNA	-0.037	diploid	no	0.1013	diploid	no	0.0485	no	diploid	0.0026	diploid	no	-0.0434	diploid	no	-0.035	diploid	no	0.0466	diploid	no
ENSG00000116678	LEPR	chr1	65886248	66107242	protein_coding	-0.037	diploid	no	0.1013	diploid	no	0.0485	no	diploid	0.0026	diploid	no	-0.0434	diploid	no	-0.035	diploid	no	0.0466	diploid	no
ENSG00000213625	LEPROT	chr1	65886270	65901690	protein_coding	-0.037	diploid	no	0.1013	diploid	no	0.0485	no	diploid	0.0026	diploid	no	-0.0434	diploid	no	-0.035	diploid	no	0.0466	diploid	no
ENSG00000237852		chr1	65952089	65959871	sense_intronic	-0.037	diploid	no	0.1013	diploid	no	0.0485	no	diploid	0.0026	diploid	no	-0.0434	diploid	no	-0.035	diploid	no	0.0466	diploid	no
ENSG00000238931		chr1	66037232	66037335	snoRNA	-0.037	diploid	no	0.1013	diploid	no	0.0485	no	diploid	0.0026	diploid	no	-0.0434	diploid	no	-0.035	diploid	no	0.0466	diploid	no
ENSG00000224570		chr1	66041812	66044063	pseudogene	-0.037	diploid	no	0.1013	diploid	no	0.0485	no	diploid	0.0026	diploid	no	-0.0434	diploid	no	-0.035	diploid	no	0.0466	diploid	no
ENSG00000239319		chr1	66226743	66227035	misc_RNA	-0.037	diploid	no	0.1013	diploid	no	0.0485	no	diploid	0.0026	diploid	no	-0.0434	diploid	no	-0.035	diploid	no	0.0466	diploid	no
ENSG00000184588	PDE4B	chr1	66258197	66840259	protein_coding	-0.037	diploid	no	0.1013	diploid	no	0.0485	no	diploid	0.0026	diploid	no	-0.0434	diploid	no	-0.035	diploid	no	0.0466	diploid	no
ENSG00000227466		chr1	66508183	66516401	antisense	-0.037	diploid	no	0.1013	diploid	no	0.0485	no	diploid	0.0026	diploid	no	-0.0434	diploid	no	-0.035	diploid	no	0.0466	diploid	no
ENSG00000223152		chr1	66560144	66560229	snRNA	-0.037	diploid	no	0.1013	diploid	no	0.0485	no	diploid	0.0026	diploid	no	-0.0434	diploid	no	-0.035	diploid	no	0.0466	diploid	no
ENSG00000118473	SGIP1	chr1	66999066	67213982	protein_coding	-0.037	diploid	no	0.1013	diploid	no	0.0485	no	diploid	0.0026	diploid	no	-0.0434	diploid	no	-0.035	diploid	no	0.0466	diploid	no
ENSG00000264720	MIR3117	chr1	67094123	67094200	miRNA	-0.037	diploid	no	0.1013	diploid	no	0.0485	no	diploid	0.0026	diploid	no	-0.0434	diploid	no	-0.035	diploid	no	0.0466	diploid	no
ENSG00000248458		chr1	67131547	67142710	protein_coding	-0.037	diploid	no	0.1013	diploid	no	0.0485	no	diploid	0.0026	diploid	no	-0.0434	diploid	no	-0.035	diploid	no	0.0466	diploid	no
ENSG00000221655		chr1	67196650	67196741	miRNA	-0.037	diploid	no	0.1013	diploid	no	0.0485	no	diploid	0.0026	diploid	no	-0.0434	diploid	no	-0.035	diploid	no	0.0466	diploid	no
ENSG00000152760	TCTEX1D1	chr1	67218142	67244470	protein_coding	-0.037	diploid	no	0.1013	diploid	no	0.0485	no	diploid	0.0026	diploid	no	-0.0434	diploid	no	-0.035	diploid	no	0.0466	diploid	no
ENSG00000227787		chr1	67240729	67241261	processed_transcript	-0.037	diploid	no	0.1013	diploid	no	0.0485	no	diploid	0.0026	diploid	no	-0.0434	diploid	no	-0.035	diploid	no	0.0466	diploid	no
ENSG00000172410	INSL5	chr1	67263424	67266939	protein_coding	-0.037	diploid	no	0.1013	diploid	no	0.0485	no	diploid	0.0026	diploid	no	-0.0434	diploid	no	-0.035	diploid	no	0.0466	diploid	no
ENSG00000152763	WDR78	chr1	67278568	67390570	protein_coding	-0.037	diploid	no	0.1013	diploid	no	0.0485	no	diploid	0.0026	diploid	no	-0.0434	diploid	no	-0.035	diploid	no	0.0466	diploid	no
ENSG00000231080		chr1	67292625	67294241	antisense	-0.037	diploid	no	0.1013	diploid	no	0.0485	no	diploid	0.0026	diploid	no	-0.0434	diploid	no	-0.035	diploid	no	0.0466	diploid	no
ENSG00000198160	MIER1	chr1	67390578	67454302	protein_coding	-0.037	diploid	no	0.1013	diploid	no	0.0485	no	diploid	0.0026	diploid	no	-0.0434	diploid	no	-0.035	diploid	no	0.0466	diploid	no
ENSG00000116704	SLC35D1	chr1	67465015	67519782	protein_coding	-0.037	diploid	no	0.1013	diploid	no	0.0485	no	diploid	0.0026	diploid	no	-0.0434	diploid	no	-0.035	diploid	no	0.0466	diploid	no
ENSG00000203963	C1orf141	chr1	67557859	67600639	protein_coding	-0.037	diploid	no	0.1013	diploid	no	0.0485	no	diploid	0.0026	diploid	no	-0.0434	diploid	no	-0.035	diploid	no	0.0466	diploid	no
ENSG00000252433		chr1	67568328	67568462	snoRNA	-0.037	diploid	no	0.1013	diploid	no	0.0485	no	diploid	0.0026	diploid	no	-0.0434	diploid	no	-0.035	diploid	no	0.0466	diploid	no
ENSG00000162594	IL23R	chr1	67632083	67725662	protein_coding	-0.037	diploid	no	0.1013	diploid	no	0.0485	no	diploid	0.0026	diploid	no	-0.0434	diploid	no	-0.035	diploid	no	0.0466	diploid	no
ENSG00000253074		chr1	67661823	67661926	snRNA	-0.037	diploid	no	0.1013	diploid	no	0.0485	no	diploid	0.0026	diploid	no	-0.0434	diploid	no	-0.035	diploid	no	0.0466	diploid	no
ENSG00000221733		chr1	67705123	67705210	miRNA	-0.037	diploid	no	0.1013	diploid	no	0.0485	no	diploid	0.0026	diploid	no	-0.0434	diploid	no	-0.035	diploid	no	0.0466	diploid	no
ENSG00000252116		chr1	67733284	67733409	snRNA	-0.037	diploid	no	0.1013	diploid	no	0.0485	no	diploid	0.0026	diploid	no	-0.0434	diploid	no	-0.035	diploid	no	0.0466	diploid	no
ENSG00000228523		chr1	67743735	67744462	pseudogene	-0.037	diploid	no	0.1013	diploid	no	0.0485	no	diploid	0.0026	diploid	no	-0.0434	diploid	no	-0.035	diploid	no	0.0466	diploid	no
ENSG00000081985	IL12RB2	chr1	67773047	67862583	protein_coding	-0.037	diploid	no	0.1013	diploid	no	0.0485	no	diploid	0.0026	diploid	no	-0.0434	diploid	no	-0.035	diploid	no	0.0466	diploid	no
ENSG00000142864	SERBP1	chr1	67873493	67896098	protein_coding	-0.037	diploid	no	0.1013	diploid	no	0.0485	no	diploid	0.0026	diploid	no	-0.0434	diploid	no	-0.035	diploid	no	0.0466	diploid	no
ENSG00000223263		chr1	67882897	67883001	snRNA	-0.037	diploid	no	0.1013	diploid	no	0.0485	no	diploid	0.0026	diploid	no	-0.0434	diploid	no	-0.035	diploid	no	0.0466	diploid	no
ENSG00000235200		chr1	67995313	67998012	lincRNA	-0.037	diploid	no	0.1013	diploid	no	0.0485	no	diploid	0.0026	diploid	no	-0.0434	diploid	no	-0.035	diploid	no	0.0466	diploid	no
ENSG00000207504		chr1	68006810	68006916	snRNA	-0.037	diploid	no	0.1013	diploid	no	0.0485	no	diploid	0.0026	diploid	no	-0.0434	diploid	no	-0.035	diploid	no	0.0466	diploid	no
ENSG00000238139		chr1	68026756	68027118	pseudogene	-0.037	diploid	no	0.1013	diploid	no	0.0485	no	diploid	0.0026	diploid	no	-0.0434	diploid	no	-0.035	diploid	no	0.0466	diploid	no
ENSG00000242482		chr1	68122516	68122812	misc_RNA	-0.037	diploid	no	0.1013	diploid	no	0.0485	no	diploid	0.0026	diploid	no	-0.0434	diploid	no	-0.035	diploid	no	0.0466	diploid	no
ENSG00000232048		chr1	68125837	68126698	pseudogene	-0.037	diploid	no	0.1013	diploid	no	0.0485	no	diploid	0.0026	diploid	no	-0.0434	diploid	no	-0.035	diploid	no	0.0466	diploid	no
ENSG00000116717	GADD45A	chr1	68150744	68154021	protein_coding	-0.037	diploid	no	0.1013	diploid	no	0.0485	no	diploid	0.0026	diploid	no	-0.0434	diploid	no	-0.035	diploid	no	0.0466	diploid	no
ENSG00000172380	GNG12	chr1	68167149	68299150	protein_coding	-0.037	diploid	no	0.1013	diploid	no	0.0485	no	diploid	0.0026	diploid	no	-0.0434	diploid	no	-0.035	diploid	no	0.0466	diploid	no
ENSG00000238778	RNU7-80P	chr1	68238276	68238336	snRNA	-0.037	diploid	no	0.1013	diploid	no	0.0485	no	diploid	0.0026	diploid	no	-0.0434	diploid	no	-0.035	diploid	no	0.0466	diploid	no
ENSG00000232284	GNG12-AS1	chr1	68297986	68668670	lincRNA	-0.037	diploid	no	0.1013	diploid	no	0.0485	no	diploid	0.0026	diploid	no	-0.0434	diploid	no	-0.035	diploid	no	0.0466	diploid	no
ENSG00000235055		chr1	68509032	68509920	pseudogene	-0.037	diploid	no	0.1013	diploid	no	0.0485	no	diploid	0.0026	diploid	no	-0.0434	diploid	no	-0.035	diploid	no	0.0466	diploid	no
ENSG00000162595	DIRAS3	chr1	68511645	68517314	protein_coding	-0.037	diploid	no	0.1013	diploid	no	0.0485	no	diploid	0.0026	diploid	no	-0.0434	diploid	no	-0.035	diploid	no	0.0466	diploid	no
ENSG00000228431	ARL5AP3	chr1	68515043	68515428	pseudogene	-0.037	diploid	no	0.1013	diploid	no	0.0485	no	diploid	0.0026	diploid	no	-0.0434	diploid	no	-0.035	diploid	no	0.0466	diploid	no
ENSG00000263542		chr1	68523860	68523945	miRNA	-0.037	diploid	no	0.1013	diploid	no	0.0485	no	diploid	0.0026	diploid	no	-0.0434	diploid	no	-0.035	diploid	no	0.0466	diploid	no
ENSG00000116729	WLS	chr1	68564142	68698803	protein_coding	-0.037	diploid	no	0.1013	diploid	no	0.0485	no	diploid	0.0026	diploid	no	-0.0434	diploid	no	-0.035	diploid	no	0.0466	diploid	no
ENSG00000234383		chr1	68627444	68628773	pseudogene	-0.037	diploid	no	0.1013	diploid	no	0.0485	no	diploid	0.0026	diploid	no	-0.0434	diploid	no	-0.035	diploid	no	0.0466	diploid	no
ENSG00000221203	MIR1262	chr1	68649201	68649293	miRNA	-0.037	diploid	no	0.1013	diploid	no	0.0485	no	diploid	0.0026	diploid	no	-0.0434	diploid	no	-0.035	diploid	no	0.0466	diploid	no
ENSG00000229133	RPS7P4	chr1	68708157	68708738	pseudogene	-0.037	diploid	no	0.1013	diploid	no	0.0485	no	diploid	0.0026	diploid	no	-0.0434	diploid	no	-0.035	diploid	no	0.0466	diploid	no
ENSG00000225242	COX6B1P7	chr1	68748052	68748301	pseudogene	-0.037	diploid	no	0.1013	diploid	no	0.0485	no	diploid	0.0026	diploid	no	-0.0434	diploid	no	-0.035	diploid	no	0.0466	diploid	no
ENSG00000237622	TCEB1P18	chr1	68841010	68841346	pseudogene	-0.037	diploid	no	0.1013	diploid	no	0.0485	no	diploid	0.0026	diploid	no	-0.0434	diploid	no	-0.035	diploid	no	0.0466	diploid	no
ENSG00000229440		chr1	68847124	68847340	pseudogene	-0.037	diploid	no	0.1013	diploid	no	0.0485	no	diploid	0.0026	diploid	no	-0.0434	diploid	no	-0.035	diploid	no	0.0466	diploid	no
ENSG00000116745	RPE65	chr1	68894505	68915642	protein_coding	-0.037	diploid	no	0.1013	diploid	no	0.0485	no	diploid	0.0026	diploid	no	-0.0434	diploid	no	-0.035	diploid	no	0.0466	diploid	no
ENSG00000024526	DEPDC1	chr1	68939835	68962904	protein_coding	-0.037	diploid	no	0.1013	diploid	no	0.0485	no	diploid	0.0026	diploid	no	-0.0434	diploid	no	-0.035	diploid	no	0.0466	diploid	no
ENSG00000233589		chr1	68944812	68949222	antisense	-0.037	diploid	no	0.1013	diploid	no	0.0485	no	diploid	0.0026	diploid	no	-0.0434	diploid	no	-0.035	diploid	no	0.0466	diploid	no
ENSG00000234264		chr1	68962359	69004310	lincRNA	-0.037	diploid	no	0.1013	diploid	no	0.0485	no	diploid	0.0026	diploid	no	-0.0434	diploid	no	-0.035	diploid	no	0.0466	diploid	no
ENSG00000225167		chr1	68980058	68980352	pseudogene	-0.037	diploid	no	0.1013	diploid	no	0.0485	no	diploid	0.0026	diploid	no	-0.0434	diploid	no	-0.035	diploid	no	0.0466	diploid	no
ENSG00000223883		chr1	69521581	69650686	lincRNA	-0.037	diploid	no	0.1013	diploid	no	0.0485	no	diploid	0.0026	diploid	no	-0.0434	diploid	no	-0.035	diploid	no	0.0466	diploid	no
ENSG00000235446		chr1	69709055	69715106	lincRNA	-0.037	diploid	no	0.1013	diploid	no	0.0485	no	diploid	0.0026	diploid	no	-0.0434	diploid	no	-0.035	diploid	no	0.0466	diploid	no
ENSG00000229639		chr1	69898938	69901092	lincRNA	-0.037	diploid	no	0.1013	diploid	no	0.0485	no	diploid	0.0026	diploid	no	-0.0434	diploid	no	-0.035	diploid	no	0.0466	diploid	no
ENSG00000033122	LRRC7	chr1	70034081	70617628	protein_coding	-0.037	diploid	no	0.1013	diploid	no	0.0485	no	diploid	0.0026	diploid	no	-0.0434	diploid	no	-0.035	diploid	no	0.0466	diploid	no
ENSG00000240692		chr1	70345275	70345577	misc_RNA	-0.037	diploid	no	0.1013	diploid	no	0.0485	no	diploid	0.0026	diploid	no	-0.0434	diploid	no	-0.035	diploid	no	0.0466	diploid	no
ENSG00000229359	PIN1P1	chr1	70385005	70386000	pseudogene	-0.037	diploid	no	0.1013	diploid	no	0.0485	no	diploid	0.0026	diploid	no	-0.0434	diploid	no	-0.035	diploid	no	0.0466	diploid	no
ENSG00000237919		chr1	70479665	70496905	antisense	-0.037	diploid	no	0.1013	diploid	no	0.0485	no	diploid	0.0026	diploid	no	-0.0434	diploid	no	-0.035	diploid	no	0.0466	diploid	no
ENSG00000066557	LRRC40	chr1	70610488	70671303	protein_coding	-0.037	diploid	no	0.1013	diploid	no	0.0485	no	diploid	0.0026	diploid	no	-0.0434	diploid	no	-0.035	diploid	no	0.0466	diploid	no
ENSG00000244389		chr1	70645829	70646123	misc_RNA	-0.037	diploid	no	0.1013	diploid	no	0.0485	no	diploid	0.0026	diploid	no	-0.0434	diploid	no	-0.035	diploid	no	0.0466	diploid	no
ENSG00000116754	SRSF11	chr1	70671365	70718735	protein_coding	-0.037	diploid	no	0.1013	diploid	no	0.0485	no	diploid	0.0026	diploid	no	-0.0434	diploid	no	-0.035	diploid	no	0.0466	diploid	no
ENSG00000228988		chr1	70684272	70686706	antisense	-0.037	diploid	no	0.1013	diploid	no	0.0485	no	diploid	0.0026	diploid	no	-0.0434	diploid	no	-0.035	diploid	no	0.0466	diploid	no
ENSG00000118454	ANKRD13C	chr1	70726271	70820417	protein_coding	-0.037	diploid	no	0.1013	diploid	no	0.0485	no	diploid	0.0026	diploid	no	-0.0434	diploid	no	-0.035	diploid	no	0.0466	diploid	no
ENSG00000197568	HHLA3	chr1	70820488	70851022	protein_coding	-0.037	diploid	no	0.1013	diploid	no	0.0485	no	diploid	0.0026	diploid	no	-0.0434	diploid	no	-0.035	diploid	no	0.0466	diploid	no
ENSG00000226088		chr1	70825245	70826120	antisense	-0.037	diploid	no	0.1013	diploid	no	0.0485	no	diploid	0.0026	diploid	no	-0.0434	diploid	no	-0.035	diploid	no	0.0466	diploid	no
ENSG00000116761	CTH	chr1	70876901	70905534	protein_coding	-0.037	diploid	no	0.1013	diploid	no	0.0485	no	diploid	0.0026	diploid	no	-0.0434	diploid	no	-0.035	diploid	no	0.0466	diploid	no
ENSG00000233020		chr1	70996209	70997175	pseudogene	-0.037	diploid	no	0.1013	diploid	no	0.0485	no	diploid	0.0026	diploid	no	-0.0434	diploid	no	-0.035	diploid	no	0.0466	diploid	no
ENSG00000237033	CASP3P1	chr1	71126348	71126948	pseudogene	-0.037	diploid	no	0.1013	diploid	no	0.0485	no	diploid	0.0026	diploid	no	-0.0434	diploid	no	-0.035	diploid	no	0.0466	diploid	no
ENSG00000229051		chr1	71172136	71252151	lincRNA	-0.037	diploid	no	0.1013	diploid	no	0.0485	no	diploid	0.0026	diploid	no	-0.0434	diploid	no	-0.035	diploid	no	0.0466	diploid	no
ENSG00000226208		chr1	71181616	71185972	lincRNA	-0.037	diploid	no	0.1013	diploid	no	0.0485	no	diploid	0.0026	diploid	no	-0.0434	diploid	no	-0.035	diploid	no	0.0466	diploid	no
ENSG00000050628	PTGER3	chr1	71318036	71513491	protein_coding	-0.037	diploid	no	0.1013	diploid	no	0.0485	no	diploid	0.0026	diploid	no	-0.0434	diploid	no	-0.035	diploid	no	0.0466	diploid	no
ENSG00000235782		chr1	71413062	71417176	antisense	-0.037	diploid	no	0.1013	diploid	no	0.0485	no	diploid	0.0026	diploid	no	-0.0434	diploid	no	-0.035	diploid	no	0.0466	diploid	no
ENSG00000235079	ZRANB2-AS1	chr1	71514538	71532867	antisense	-0.037	diploid	no	0.1013	diploid	no	0.0485	no	diploid	0.0026	diploid	no	-0.0434	diploid	no	-0.035	diploid	no	0.0466	diploid	no
ENSG00000132485	ZRANB2	chr1	71528974	71546980	protein_coding	-0.037	diploid	no	0.1013	diploid	no	0.0485	no	diploid	0.0026	diploid	no	-0.0434	diploid	no	-0.035	diploid	no	0.0466	diploid	no
ENSG00000207721	MIR186	chr1	71533314	71533399	miRNA	-0.037	diploid	no	0.1013	diploid	no	0.0485	no	diploid	0.0026	diploid	no	-0.0434	diploid	no	-0.035	diploid	no	0.0466	diploid	no
ENSG00000229956	ZRANB2-AS2	chr1	71547007	71955652	lincRNA	-0.037	diploid	no	0.1013	diploid	no	0.0485	no	diploid	0.0026	diploid	no	-0.0434	diploid	no	-0.035	diploid	no	0.0466	diploid	no
ENSG00000264239		chr1	71607658	71607751	miRNA	-0.037	diploid	no	0.1013	diploid	no	0.0485	no	diploid	0.0026	diploid	no	-0.0434	diploid	no	-0.035	diploid	no	0.0466	diploid	no
ENSG00000237726		chr1	71716682	71717802	lincRNA	-0.037	diploid	no	0.1013	diploid	no	0.0485	no	diploid	0.0026	diploid	no	-0.0434	diploid	no	-0.035	diploid	no	0.0466	diploid	no
ENSG00000226324		chr1	71832737	71832986	pseudogene	-0.037	diploid	no	0.1013	diploid	no	0.0485	no	diploid	0.0026	diploid	no	-0.0434	diploid	no	-0.035	diploid	no	0.0466	diploid	no
ENSG00000172260	NEGR1	chr1	71868625	72748417	protein_coding	-0.037	diploid	no	0.1013	diploid	no	0.0485	no	diploid	0.0026	diploid	no	-0.0434	diploid	no	-0.035	diploid	no	0.0466	diploid	no
ENSG00000231985		chr1	72036639	72039241	antisense	-0.037	diploid	no	0.1013	diploid	no	0.0485	no	diploid	0.0026	diploid	no	-0.0434	diploid	no	-0.035	diploid	no	0.0466	diploid	no
ENSG00000228853	NEGR1-IT1	chr1	72259915	72302695	sense_intronic	-0.037	diploid	no	0.1013	diploid	no	0.0485	no	diploid	0.0026	diploid	no	-0.0434	diploid	no	-0.035	diploid	no	0.0466	diploid	no
ENSG00000233994	GDI2P2	chr1	72740235	72740838	pseudogene	-0.037	diploid	no	0.1013	diploid	no	0.0485	no	diploid	0.0026	diploid	no	-0.0434	diploid	no	-0.035	diploid	no	0.0466	diploid	no
ENSG00000227207		chr1	72767155	72767506	pseudogene	-0.037	diploid	no	0.1013	diploid	no	0.0485	no	diploid	0.0026	diploid	no	-0.0434	diploid	no	-0.035	diploid	no	0.0466	diploid	no
ENSG00000212366		chr1	73183346	73183452	snRNA	-0.037	diploid	no	0.1013	diploid	no	0.0485	no	diploid	0.0026	diploid	no	-0.0434	diploid	no	-0.035	diploid	no	0.0466	diploid	no
ENSG00000225087		chr1	73214604	73364823	lincRNA	-0.037	diploid	no	0.1013	diploid	no	0.0485	no	diploid	0.0026	diploid	no	-0.0434	diploid	no	-0.035	diploid	no	0.0466	diploid	no
ENSG00000227016		chr1	73240954	73256963	lincRNA	-0.037	diploid	no	0.1013	diploid	no	0.0485	no	diploid	0.0026	diploid	no	-0.0434	diploid	no	-0.035	diploid	no	0.0466	diploid	no
ENSG00000229636	KRT8P21	chr1	73570475	73571960	pseudogene	-0.037	diploid	no	0.1013	diploid	no	0.0485	no	diploid	0.0026	diploid	no	-0.0434	diploid	no	-0.035	diploid	no	0.0466	diploid	no
ENSG00000251825		chr1	73657287	73657538	misc_RNA	-0.037	diploid	no	0.1013	diploid	no	0.0485	no	diploid	0.0026	diploid	no	-0.0434	diploid	no	-0.035	diploid	no	0.0466	diploid	no
ENSG00000233973		chr1	73771853	73820934	lincRNA	-0.037	diploid	no	0.1013	diploid	no	0.0485	no	diploid	0.0026	diploid	no	-0.0434	diploid	no	-0.035	diploid	no	0.0466	diploid	no
ENSG00000223479		chr1	74100899	74175264	lincRNA	-0.037	diploid	no	0.1013	diploid	no	0.0485	no	diploid	0.0026	diploid	no	-0.0434	diploid	no	-0.035	diploid	no	0.0466	diploid	no
ENSG00000241626		chr1	74175051	74180897	lincRNA	-0.037	diploid	no	0.1013	diploid	no	0.0485	no	diploid	0.0026	diploid	no	-0.0434	diploid	no	-0.035	diploid	no	0.0466	diploid	no
ENSG00000200601	RNA5SP50	chr1	74215200	74215306	rRNA	-0.037	diploid	no	0.1013	diploid	no	0.0485	no	diploid	0.0026	diploid	no	-0.0434	diploid	no	-0.035	diploid	no	0.0466	diploid	no
ENSG00000252005		chr1	74349396	74349505	snRNA	-0.037	diploid	no	0.1013	diploid	no	0.0485	no	diploid	0.0026	diploid	no	-0.0434	diploid	no	-0.035	diploid	no	0.0466	diploid	no
ENSG00000162620	LRRIQ3	chr1	74491699	74663871	protein_coding	-0.037	diploid	no	0.1013	diploid	no	0.0485	no	diploid	0.0026	diploid	no	-0.0434	diploid	no	-0.035	diploid	no	0.0466	diploid	no
ENSG00000254685	FPGT	chr1	74663922	74699770	protein_coding	-0.037	diploid	no	0.1013	diploid	no	0.0485	no	diploid	0.0026	diploid	no	-0.0434	diploid	no	-0.035	diploid	no	0.0466	diploid	no
ENSG00000259030		chr1	74663926	75009666	protein_coding	-0.037	diploid	no	0.1013	diploid	no	0.0485	no	diploid	0.0026	diploid	no	-0.0434	diploid	no	-0.035	diploid	no	0.0466	diploid	no
ENSG00000116783	FPGT-TNNI3K	chr1	74663937	75010112	protein_coding	-0.037	diploid	no	0.1013	diploid	no	0.0485	no	diploid	0.0026	diploid	no	-0.0434	diploid	no	-0.035	diploid	no	0.0466	diploid	no
ENSG00000237324		chr1	74807263	74844486	antisense	-0.037	diploid	no	0.1013	diploid	no	0.0485	no	diploid	0.0026	diploid	no	-0.0434	diploid	no	-0.035	diploid	no	0.0466	diploid	no
ENSG00000233894		chr1	74933879	74935227	antisense	-0.037	diploid	no	0.1013	diploid	no	0.0485	no	diploid	0.0026	diploid	no	-0.0434	diploid	no	-0.035	diploid	no	0.0466	diploid	no
ENSG00000162621	LRRC53	chr1	74937776	74978298	protein_coding	-0.037	diploid	no	0.1013	diploid	no	0.0485	no	diploid	0.0026	diploid	no	-0.0434	diploid	no	-0.035	diploid	no	0.0466	diploid	no
ENSG00000178965	C1orf173	chr1	75033795	75139422	protein_coding	-0.037	diploid	no	0.1013	diploid	no	0.0485	no	diploid	0.0026	diploid	no	-0.0434	diploid	no	-0.035	diploid	no	0.0466	diploid	no
ENSG00000234497		chr1	75055419	75087403	antisense	-0.037	diploid	no	0.1013	diploid	no	0.0485	no	diploid	0.0026	diploid	no	-0.0434	diploid	no	-0.035	diploid	no	0.0466	diploid	no
ENSG00000116791	CRYZ	chr1	75171170	75199092	protein_coding	-0.037	diploid	no	0.1013	diploid	no	0.0485	no	diploid	0.0026	diploid	no	-0.0434	diploid	no	-0.035	diploid	no	0.0466	diploid	no
ENSG00000162623	TYW3	chr1	75198836	75232362	protein_coding	-0.037	diploid	no	0.1013	diploid	no	0.0485	no	diploid	0.0026	diploid	no	-0.0434	diploid	no	-0.035	diploid	no	0.0466	diploid	no
ENSG00000229943		chr1	75428998	75430802	lincRNA	-0.037	diploid	no	0.1013	diploid	no	0.0485	no	diploid	0.0026	diploid	no	-0.0434	diploid	no	-0.035	diploid	no	0.0466	diploid	no
ENSG00000261213		chr1	75588203	75589612	lincRNA	-0.037	diploid	no	0.1013	diploid	no	0.0485	no	diploid	0.0026	diploid	no	-0.0434	diploid	no	-0.035	diploid	no	0.0466	diploid	no
ENSG00000224127		chr1	75593515	75598743	antisense	-0.037	diploid	no	0.1013	diploid	no	0.0485	no	diploid	0.0026	diploid	no	-0.0434	diploid	no	-0.035	diploid	no	0.0466	diploid	no
ENSG00000162624	LHX8	chr1	75594119	75627218	protein_coding	-0.037	diploid	no	0.1013	diploid	no	0.0485	no	diploid	0.0026	diploid	no	-0.0434	diploid	no	-0.035	diploid	no	0.0466	diploid	no
ENSG00000224149		chr1	75595659	75598261	antisense	-0.037	diploid	no	0.1013	diploid	no	0.0485	no	diploid	0.0026	diploid	no	-0.0434	diploid	no	-0.035	diploid	no	0.0466	diploid	no
ENSG00000206999		chr1	75648730	75648832	snRNA	-0.037	diploid	no	0.1013	diploid	no	0.0485	no	diploid	0.0026	diploid	no	-0.0434	diploid	no	-0.035	diploid	no	0.0466	diploid	no
ENSG00000137968	SLC44A5	chr1	75667816	76076801	protein_coding	-0.037	diploid	no	0.1013	diploid	no	0.0485	no	diploid	0.0026	diploid	no	-0.0434	diploid	no	-0.035	diploid	no	0.0466	diploid	no
ENSG00000224493		chr1	75987247	75987916	pseudogene	-0.037	diploid	no	0.1013	diploid	no	0.0485	no	diploid	0.0026	diploid	no	-0.0434	diploid	no	-0.035	diploid	no	0.0466	diploid	no
ENSG00000252338		chr1	76003700	76003804	snRNA	-0.037	diploid	no	0.1013	diploid	no	0.0485	no	diploid	0.0026	diploid	no	-0.0434	diploid	no	-0.035	diploid	no	0.0466	diploid	no
ENSG00000213579		chr1	76047784	76048240	pseudogene	-0.037	diploid	no	0.1013	diploid	no	0.0485	no	diploid	0.0026	diploid	no	-0.0434	diploid	no	-0.035	diploid	no	0.0466	diploid	no
ENSG00000230863		chr1	76107029	76107772	pseudogene	-0.037	diploid	no	0.1013	diploid	no	0.0485	no	diploid	0.0026	diploid	no	-0.0434	diploid	no	-0.035	diploid	no	0.0466	diploid	no
ENSG00000178193		chr1	76175700	76189696	antisense	-0.037	diploid	no	0.1013	diploid	no	0.0485	no	diploid	0.0026	diploid	no	-0.0434	diploid	no	-0.035	diploid	no	0.0466	diploid	no
ENSG00000117054	ACADM	chr1	76190036	76253260	protein_coding	-0.037	diploid	no	0.1013	diploid	no	0.0485	no	diploid	0.0026	diploid	no	-0.0434	diploid	no	-0.035	diploid	no	0.0466	diploid	no
ENSG00000181227		chr1	76209103	76210461	pseudogene	-0.037	diploid	no	0.1013	diploid	no	0.0485	no	diploid	0.0026	diploid	no	-0.0434	diploid	no	-0.035	diploid	no	0.0466	diploid	no
ENSG00000137955	RABGGTB	chr1	76251879	76260764	protein_coding	-0.037	diploid	no	0.1013	diploid	no	0.0485	no	diploid	0.0026	diploid	no	-0.0434	diploid	no	-0.035	diploid	no	0.0466	diploid	no
ENSG00000206620	SNORD45C	chr1	76252757	76252835	snoRNA	-0.037	diploid	no	0.1013	diploid	no	0.0485	no	diploid	0.0026	diploid	no	-0.0434	diploid	no	-0.035	diploid	no	0.0466	diploid	no
ENSG00000207241	SNORD45A	chr1	76253574	76253657	snoRNA	-0.037	diploid	no	0.1013	diploid	no	0.0485	no	diploid	0.0026	diploid	no	-0.0434	diploid	no	-0.035	diploid	no	0.0466	diploid	no
ENSG00000201487	SNORD45B	chr1	76255162	76255233	snoRNA	-0.037	diploid	no	0.1013	diploid	no	0.0485	no	diploid	0.0026	diploid	no	-0.0434	diploid	no	-0.035	diploid	no	0.0466	diploid	no
ENSG00000057468	MSH4	chr1	76262567	76378923	protein_coding	-0.037	diploid	no	0.1013	diploid	no	0.0485	no	diploid	0.0026	diploid	no	-0.0434	diploid	no	-0.035	diploid	no	0.0466	diploid	no
ENSG00000266832		chr1	76308317	76308402	miRNA	-0.037	diploid	no	0.1013	diploid	no	0.0485	no	diploid	0.0026	diploid	no	-0.0434	diploid	no	-0.035	diploid	no	0.0466	diploid	no
ENSG00000154007	ASB17	chr1	76384558	76398116	protein_coding	-0.037	diploid	no	0.1013	diploid	no	0.0485	no	diploid	0.0026	diploid	no	-0.0434	diploid	no	-0.035	diploid	no	0.0466	diploid	no
ENSG00000225605		chr1	76477009	76485041	lincRNA	-0.037	diploid	no	0.1013	diploid	no	0.0485	no	diploid	0.0026	diploid	no	-0.0434	diploid	no	-0.035	diploid	no	0.0466	diploid	no
ENSG00000230027		chr1	76507376	76531913	lincRNA	-0.037	diploid	no	0.1013	diploid	no	0.0485	no	diploid	0.0026	diploid	no	-0.0434	diploid	no	-0.035	diploid	no	0.0466	diploid	no
ENSG00000184005	ST6GALNAC3	chr1	76540404	77100286	protein_coding	-0.037	diploid	no	0.1013	diploid	no	0.0485	no	diploid	0.0026	diploid	no	-0.0434	diploid	no	-0.035	diploid	no	0.0466	diploid	no
ENSG00000223905		chr1	76819268	76819931	pseudogene	-0.037	diploid	no	0.1013	diploid	no	0.0485	no	diploid	0.0026	diploid	no	-0.0434	diploid	no	-0.035	diploid	no	0.0466	diploid	no
ENSG00000226415	TPI1P1	chr1	77165474	77166223	pseudogene	-0.037	diploid	no	0.1013	diploid	no	0.0485	no	diploid	0.0026	diploid	no	-0.0434	diploid	no	-0.035	diploid	no	0.0466	diploid	no
ENSG00000264686		chr1	77183825	77183926	miRNA	-0.037	diploid	no	0.1013	diploid	no	0.0485	no	diploid	0.0026	diploid	no	-0.0434	diploid	no	-0.035	diploid	no	0.0466	diploid	no
ENSG00000199921		chr1	77218820	77218925	snRNA	-0.037	diploid	no	0.1013	diploid	no	0.0485	no	diploid	0.0026	diploid	no	-0.0434	diploid	no	-0.035	diploid	no	0.0466	diploid	no
ENSG00000237552		chr1	77223809	77244952	lincRNA	-0.037	diploid	no	0.1013	diploid	no	0.0485	no	diploid	0.0026	diploid	no	-0.0434	diploid	no	-0.035	diploid	no	0.0466	diploid	no
ENSG00000117069	ST6GALNAC5	chr1	77333126	77531396	protein_coding	-0.037	diploid	no	0.1013	diploid	no	0.0485	no	diploid	0.0026	diploid	no	-0.0434	diploid	no	-0.035	diploid	no	0.0466	diploid	no
ENSG00000221720		chr1	77473429	77473500	miRNA	-0.037	diploid	no	0.1013	diploid	no	0.0485	no	diploid	0.0026	diploid	no	-0.0434	diploid	no	-0.035	diploid	no	0.0466	diploid	no
ENSG00000230498		chr1	77533605	77544167	antisense	-0.037	diploid	no	0.1013	diploid	no	0.0485	no	diploid	0.0026	diploid	no	-0.0434	diploid	no	-0.035	diploid	no	0.0466	diploid	no
ENSG00000142892	PIGK	chr1	77554675	77685115	protein_coding	-0.037	diploid	no	0.1013	diploid	no	0.0485	no	diploid	0.0026	diploid	no	-0.0434	diploid	no	-0.035	diploid	no	0.0466	diploid	no
ENSG00000226084		chr1	77594768	77595384	pseudogene	-0.037	diploid	no	0.1013	diploid	no	0.0485	no	diploid	0.0026	diploid	no	-0.0434	diploid	no	-0.035	diploid	no	0.0466	diploid	no
ENSG00000228187		chr1	77660510	77661080	pseudogene	-0.037	diploid	no	0.1013	diploid	no	0.0485	no	diploid	0.0026	diploid	no	-0.0434	diploid	no	-0.035	diploid	no	0.0466	diploid	no
ENSG00000154027	AK5	chr1	77747736	78025651	protein_coding	-0.037	diploid	no	0.1013	diploid	no	0.0485	no	diploid	0.0026	diploid	no	-0.0434	diploid	no	-0.035	diploid	no	0.0466	diploid	no
ENSG00000233099		chr1	77811731	77815270	antisense	-0.037	diploid	no	0.1013	diploid	no	0.0485	no	diploid	0.0026	diploid	no	-0.0434	diploid	no	-0.035	diploid	no	0.0466	diploid	no
ENSG00000221664		chr1	77857107	77857213	miRNA	-0.037	diploid	no	0.1013	diploid	no	0.0485	no	diploid	0.0026	diploid	no	-0.0434	diploid	no	-0.035	diploid	no	0.0466	diploid	no
ENSG00000251767		chr1	77886010	77886071	snRNA	-0.037	diploid	no	0.1013	diploid	no	0.0485	no	diploid	0.0026	diploid	no	-0.0434	diploid	no	-0.035	diploid	no	0.0466	diploid	no
ENSG00000036549	ZZZ3	chr1	78028101	78149104	protein_coding	-0.037	diploid	no	0.1013	diploid	no	0.0485	no	diploid	0.0026	diploid	no	-0.0434	diploid	no	-0.035	diploid	no	0.0466	diploid	no
ENSG00000251785	RNA5SP20	chr1	78080554	78080637	rRNA	-0.037	diploid	no	0.1013	diploid	no	0.0485	no	diploid	0.0026	diploid	no	-0.0434	diploid	no	-0.035	diploid	no	0.0466	diploid	no
ENSG00000243437		chr1	78111009	78111301	misc_RNA	-0.037	diploid	no	0.1013	diploid	no	0.0485	no	diploid	0.0026	diploid	no	-0.0434	diploid	no	-0.035	diploid	no	0.0466	diploid	no
ENSG00000077254	USP33	chr1	78161672	78225537	protein_coding	-0.037	diploid	no	0.1013	diploid	no	0.0485	no	diploid	0.0026	diploid	no	-0.0434	diploid	no	-0.035	diploid	no	0.0466	diploid	no
ENSG00000232672		chr1	78239550	78240549	pseudogene	-0.037	diploid	no	0.1013	diploid	no	0.0485	no	diploid	0.0026	diploid	no	-0.0434	diploid	no	-0.035	diploid	no	0.0466	diploid	no
ENSG00000180488	FAM73A	chr1	78245309	78344106	protein_coding	-0.037	diploid	no	0.1013	diploid	no	0.0485	no	diploid	0.0026	diploid	no	-0.0434	diploid	no	-0.035	diploid	no	0.0466	diploid	no
ENSG00000222849	RNA5SP21	chr1	78245589	78245684	rRNA	-0.037	diploid	no	0.1013	diploid	no	0.0485	no	diploid	0.0026	diploid	no	-0.0434	diploid	no	-0.035	diploid	no	0.0466	diploid	no
ENSG00000219201		chr1	78276507	78277621	pseudogene	-0.037	diploid	no	0.1013	diploid	no	0.0485	no	diploid	0.0026	diploid	no	-0.0434	diploid	no	-0.035	diploid	no	0.0466	diploid	no
ENSG00000235613	NSRP1P1	chr1	78312793	78314487	pseudogene	-0.037	diploid	no	0.1013	diploid	no	0.0485	no	diploid	0.0026	diploid	no	-0.0434	diploid	no	-0.035	diploid	no	0.0466	diploid	no
ENSG00000232015		chr1	78319040	78319576	pseudogene	-0.037	diploid	no	0.1013	diploid	no	0.0485	no	diploid	0.0026	diploid	no	-0.0434	diploid	no	-0.035	diploid	no	0.0466	diploid	no
ENSG00000235927	NEXN-AS1	chr1	78347033	78355224	antisense	-0.037	diploid	no	0.1013	diploid	no	0.0485	no	diploid	0.0026	diploid	no	-0.0434	diploid	no	-0.035	diploid	no	0.0466	diploid	no
ENSG00000162614	NEXN	chr1	78354198	78409580	protein_coding	-0.037	diploid	no	0.1013	diploid	no	0.0485	no	diploid	0.0026	diploid	no	-0.0434	diploid	no	-0.035	diploid	no	0.0466	diploid	no
ENSG00000162613	FUBP1	chr1	78409740	78444794	protein_coding	-0.037	diploid	no	0.1013	diploid	no	0.0485	no	diploid	0.0026	diploid	no	-0.0434	diploid	no	-0.035	diploid	no	0.0466	diploid	no
ENSG00000162616	DNAJB4	chr1	78444859	78483648	protein_coding	-0.037	diploid	no	0.1013	diploid	no	0.0485	no	diploid	0.0026	diploid	no	-0.0434	diploid	no	-0.035	diploid	no	0.0466	diploid	no
ENSG00000137960	GIPC2	chr1	78445226	78604133	protein_coding	-0.037	diploid	no	0.1013	diploid	no	0.0485	no	diploid	0.0026	diploid	no	-0.0434	diploid	no	-0.035	diploid	no	0.0466	diploid	no
ENSG00000213561		chr1	78509061	78509853	pseudogene	-0.037	diploid	no	0.1013	diploid	no	0.0485	no	diploid	0.0026	diploid	no	-0.0434	diploid	no	-0.035	diploid	no	0.0466	diploid	no
ENSG00000251958		chr1	78554672	78554767	snRNA	-0.037	diploid	no	0.1013	diploid	no	0.0485	no	diploid	0.0026	diploid	no	-0.0434	diploid	no	-0.035	diploid	no	0.0466	diploid	no
ENSG00000213560		chr1	78557183	78557740	pseudogene	-0.037	diploid	no	0.1013	diploid	no	0.0485	no	diploid	0.0026	diploid	no	-0.0434	diploid	no	-0.035	diploid	no	0.0466	diploid	no
ENSG00000202263	RNA5SP22	chr1	78560491	78560599	rRNA	-0.037	diploid	no	0.1013	diploid	no	0.0485	no	diploid	0.0026	diploid	no	-0.0434	diploid	no	-0.035	diploid	no	0.0466	diploid	no
ENSG00000233333		chr1	78636145	78636998	pseudogene	-0.037	diploid	no	0.1013	diploid	no	0.0485	no	diploid	0.0026	diploid	no	-0.0434	diploid	no	-0.035	diploid	no	0.0466	diploid	no
ENSG00000237413		chr1	78695283	78835149	processed_transcript	-0.037	diploid	no	0.1013	diploid	no	0.0485	no	diploid	0.0026	diploid	no	-0.0434	diploid	no	-0.035	diploid	no	0.0466	diploid	no
ENSG00000122420	PTGFR	chr1	78769568	79005434	protein_coding	-0.037	diploid	no	0.1013	diploid	no	0.0485	no	diploid	0.0026	diploid	no	-0.0434	diploid	no	-0.035	diploid	no	0.0466	diploid	no
ENSG00000227556		chr1	78782841	78782947	pseudogene	-0.037	diploid	no	0.1013	diploid	no	0.0485	no	diploid	0.0026	diploid	no	-0.0434	diploid	no	-0.035	diploid	no	0.0466	diploid	no
ENSG00000212308	RNA5SP23	chr1	78840849	78840953	rRNA	-0.037	diploid	no	0.1013	diploid	no	0.0485	no	diploid	0.0026	diploid	no	-0.0434	diploid	no	-0.035	diploid	no	0.0466	diploid	no
ENSG00000137959	IFI44L	chr1	79085607	79108484	protein_coding	-0.037	diploid	no	0.1013	diploid	no	0.0485	no	diploid	0.0026	diploid	no	-0.0434	diploid	no	-0.035	diploid	no	0.0466	diploid	no
ENSG00000137965	IFI44	chr1	79115481	79129763	protein_coding	-0.037	diploid	no	0.1013	diploid	no	0.0485	no	diploid	0.0026	diploid	no	-0.0434	diploid	no	-0.035	diploid	no	0.0466	diploid	no
ENSG00000238015		chr1	79131956	79132383	pseudogene	-0.037	diploid	no	0.1013	diploid	no	0.0485	no	diploid	0.0026	diploid	no	-0.0434	diploid	no	-0.035	diploid	no	0.0466	diploid	no
ENSG00000221683		chr1	79152745	79152845	miRNA	-0.037	diploid	no	0.1013	diploid	no	0.0485	no	diploid	0.0026	diploid	no	-0.0434	diploid	no	-0.035	diploid	no	0.0466	diploid	no
ENSG00000235400		chr1	79214758	79216344	pseudogene	-0.037	diploid	no	0.1013	diploid	no	0.0485	no	diploid	0.0026	diploid	no	-0.0434	diploid	no	-0.035	diploid	no	0.0466	diploid	no
ENSG00000162618	ELTD1	chr1	79355449	79472403	protein_coding	-0.037	diploid	no	0.1013	diploid	no	0.0485	no	diploid	0.0026	diploid	no	-0.0434	diploid	no	-0.035	diploid	no	0.0466	diploid	no
ENSG00000230787	PSAT1P3	chr1	79520630	79521740	pseudogene	-0.037	diploid	no	0.1013	diploid	no	0.0485	no	diploid	0.0026	diploid	no	-0.0434	diploid	no	-0.035	diploid	no	0.0466	diploid	no
ENSG00000266388		chr1	79600818	79600911	miRNA	-0.037	diploid	no	0.1013	diploid	no	0.0485	no	diploid	0.0026	diploid	no	-0.0434	diploid	no	-0.035	diploid	no	0.0466	diploid	no
ENSG00000235011		chr1	79789454	79790534	lincRNA	-0.037	diploid	no	0.1013	diploid	no	0.0485	no	diploid	0.0026	diploid	no	-0.0434	diploid	no	-0.035	diploid	no	0.0466	diploid	no
ENSG00000232676	ADH5P2	chr1	79986765	79987888	pseudogene	-0.037	diploid	no	0.1013	diploid	no	0.0485	no	diploid	0.0026	diploid	no	-0.0434	diploid	no	-0.035	diploid	no	0.0466	diploid	no
ENSG00000235756		chr1	80557792	80558924	pseudogene	-0.037	diploid	no	0.1013	diploid	no	0.0485	no	diploid	0.0026	diploid	no	-0.0434	diploid	no	-0.035	diploid	no	0.0466	diploid	no
ENSG00000260322		chr1	80580628	80582603	lincRNA	-0.037	diploid	no	0.1013	diploid	no	0.0485	no	diploid	0.0026	diploid	no	-0.0434	diploid	no	-0.035	diploid	no	0.0466	diploid	no
ENSG00000236407	HMGB1P18	chr1	80749037	80749655	pseudogene	-0.037	diploid	no	0.1013	diploid	no	0.0485	no	diploid	0.0026	diploid	no	-0.0434	diploid	no	-0.035	diploid	no	0.0466	diploid	no
ENSG00000266033		chr1	80795064	80795173	miRNA	-0.037	diploid	no	0.1013	diploid	no	0.0485	no	diploid	0.0026	diploid	no	-0.0434	diploid	no	-0.035	diploid	no	0.0466	diploid	no
ENSG00000225598		chr1	80839049	80840306	lincRNA	-0.037	diploid	no	0.1013	diploid	no	0.0485	no	diploid	0.0026	diploid	no	-0.0434	diploid	no	-0.035	diploid	no	0.0466	diploid	no
ENSG00000213559		chr1	80916767	80917690	pseudogene	-0.037	diploid	no	0.1013	diploid	no	0.0485	no	diploid	0.0026	diploid	no	-0.0434	diploid	no	-0.035	diploid	no	0.0466	diploid	no
ENSG00000227062		chr1	80929992	80930438	pseudogene	-0.037	diploid	no	0.1013	diploid	no	0.0485	no	diploid	0.0026	diploid	no	-0.0434	diploid	no	-0.035	diploid	no	0.0466	diploid	no
ENSG00000234108		chr1	80961588	80961918	pseudogene	-0.037	diploid	no	0.1013	diploid	no	0.0485	no	diploid	0.0026	diploid	no	-0.0434	diploid	no	-0.035	diploid	no	0.0466	diploid	no
ENSG00000224326		chr1	81000663	81050048	lincRNA	-0.037	diploid	no	0.1013	diploid	no	0.0485	no	diploid	0.0026	diploid	no	-0.0434	diploid	no	-0.035	diploid	no	0.0466	diploid	no
ENSG00000234184		chr1	81001440	81112473	lincRNA	-0.037	diploid	no	0.1013	diploid	no	0.0485	no	diploid	0.0026	diploid	no	-0.0434	diploid	no	-0.035	diploid	no	0.0466	diploid	no
ENSG00000227937	MTND2P30	chr1	81546475	81546856	pseudogene	-0.037	diploid	no	0.1013	diploid	no	0.0485	no	diploid	0.0026	diploid	no	-0.0434	diploid	no	-0.035	diploid	no	0.0466	diploid	no
ENSG00000229752		chr1	81563952	81564690	pseudogene	-0.037	diploid	no	0.1013	diploid	no	0.0485	no	diploid	0.0026	diploid	no	-0.0434	diploid	no	-0.035	diploid	no	0.0466	diploid	no
ENSG00000235089		chr1	81674253	81674895	pseudogene	-0.037	diploid	no	0.1013	diploid	no	0.0485	no	diploid	0.0026	diploid	no	-0.0434	diploid	no	-0.035	diploid	no	0.0466	diploid	no
ENSG00000223026		chr1	81717474	81717781	misc_RNA	-0.037	diploid	no	0.1013	diploid	no	0.0485	no	diploid	0.0026	diploid	no	-0.0434	diploid	no	-0.035	diploid	no	0.0466	diploid	no
ENSG00000117114	LPHN2	chr1	81771845	82458107	protein_coding	-0.037	diploid	no	0.1013	diploid	no	0.0485	no	diploid	0.0026	diploid	no	-0.0434	diploid	no	-0.035	diploid	no	0.0466	diploid	no
ENSG00000224494		chr1	81892141	81893290	pseudogene	-0.037	diploid	no	0.1013	diploid	no	0.0485	no	diploid	0.0026	diploid	no	-0.0434	diploid	no	-0.035	diploid	no	0.0466	diploid	no
ENSG00000227288		chr1	81967455	81969147	pseudogene	-0.037	diploid	no	0.1013	diploid	no	0.0485	no	diploid	0.0026	diploid	no	-0.0434	diploid	no	-0.035	diploid	no	0.0466	diploid	no
ENSG00000227960		chr1	81970784	81971981	sense_intronic	-0.037	diploid	no	0.1013	diploid	no	0.0485	no	diploid	0.0026	diploid	no	-0.0434	diploid	no	-0.035	diploid	no	0.0466	diploid	no
ENSG00000234953		chr1	81979565	82023387	processed_transcript	-0.037	diploid	no	0.1013	diploid	no	0.0485	no	diploid	0.0026	diploid	no	-0.0434	diploid	no	-0.035	diploid	no	0.0466	diploid	no
ENSG00000242598		chr1	82022806	82023517	pseudogene	-0.037	diploid	no	0.1013	diploid	no	0.0485	no	diploid	0.0026	diploid	no	-0.0434	diploid	no	-0.035	diploid	no	0.0466	diploid	no
ENSG00000236676		chr1	82051626	82091398	processed_transcript	-0.037	diploid	no	0.1013	diploid	no	0.0485	no	diploid	0.0026	diploid	no	-0.0434	diploid	no	-0.035	diploid	no	0.0466	diploid	no
ENSG00000234683		chr1	82061842	82062191	pseudogene	-0.037	diploid	no	0.1013	diploid	no	0.0485	no	diploid	0.0026	diploid	no	-0.0434	diploid	no	-0.035	diploid	no	0.0466	diploid	no
ENSG00000215875	ST13P20	chr1	82187378	82188749	pseudogene	-0.037	diploid	no	0.1013	diploid	no	0.0485	no	diploid	0.0026	diploid	no	-0.0434	diploid	no	-0.035	diploid	no	0.0466	diploid	no
ENSG00000233290		chr1	82680904	82726817	lincRNA	-0.037	diploid	no	0.1013	diploid	no	0.0485	no	diploid	0.0026	diploid	no	-0.0434	diploid	no	-0.035	diploid	no	0.0466	diploid	no
ENSG00000230817		chr1	83368866	83632498	lincRNA	-0.037	diploid	no	0.1013	diploid	no	0.0485	no	diploid	0.0026	diploid	no	-0.0434	diploid	no	-0.035	diploid	no	0.0466	diploid	no
ENSG00000236268		chr1	83439565	83451891	lincRNA	-0.037	diploid	no	0.1013	diploid	no	0.0485	no	diploid	0.0026	diploid	no	-0.0434	diploid	no	-0.035	diploid	no	0.0466	diploid	no
ENSG00000231364		chr1	83911736	83920454	lincRNA	-0.037	diploid	no	0.1013	diploid	no	0.0485	no	diploid	0.0026	diploid	no	-0.0434	diploid	no	-0.035	diploid	no	0.0466	diploid	no
ENSG00000233008		chr1	84041459	84326706	lincRNA	-0.037	diploid	no	0.1013	diploid	no	0.0485	no	diploid	0.0026	diploid	no	-0.0434	diploid	no	-0.035	diploid	no	0.0466	diploid	no
ENSG00000237076		chr1	84255963	84267148	lincRNA	-0.037	diploid	no	0.1013	diploid	no	0.0485	no	diploid	0.0026	diploid	no	-0.0434	diploid	no	-0.035	diploid	no	0.0466	diploid	no
ENSG00000223231		chr1	84259560	84259653	miRNA	-0.037	diploid	no	0.1013	diploid	no	0.0485	no	diploid	0.0026	diploid	no	-0.0434	diploid	no	-0.035	diploid	no	0.0466	diploid	no
ENSG00000137941	TTLL7	chr1	84330711	84464833	protein_coding	-0.037	diploid	no	0.1013	diploid	no	0.0485	no	diploid	0.0026	diploid	no	-0.0434	diploid	no	-0.035	diploid	no	0.0466	diploid	no
ENSG00000233061	TTLL7-IT1	chr1	84444801	84449983	sense_intronic	-0.037	diploid	no	0.1013	diploid	no	0.0485	no	diploid	0.0026	diploid	no	-0.0434	diploid	no	-0.035	diploid	no	0.0466	diploid	no
ENSG00000229486		chr1	84481537	84484054	pseudogene	-0.037	diploid	no	0.1013	diploid	no	0.0485	no	diploid	0.0026	diploid	no	-0.0434	diploid	no	-0.035	diploid	no	0.0466	diploid	no
ENSG00000142875	PRKACB	chr1	84543745	84704181	protein_coding	-0.037	diploid	no	0.1013	diploid	no	0.0485	no	diploid	0.0026	diploid	no	-0.0434	diploid	no	-0.035	diploid	no	0.0466	diploid	no
ENSG00000213540		chr1	84551424	84551916	pseudogene	-0.037	diploid	no	0.1013	diploid	no	0.0485	no	diploid	0.0026	diploid	no	-0.0434	diploid	no	-0.035	diploid	no	0.0466	diploid	no
ENSG00000226970		chr1	84710017	84710260	pseudogene	-0.037	diploid	no	0.1013	diploid	no	0.0485	no	diploid	0.0026	diploid	no	-0.0434	diploid	no	-0.035	diploid	no	0.0466	diploid	no
ENSG00000199959		chr1	84743004	84743140	snoRNA	-0.037	diploid	no	0.1013	diploid	no	0.0485	no	diploid	0.0026	diploid	no	-0.0434	diploid	no	-0.035	diploid	no	0.0466	diploid	no
ENSG00000203943	SAMD13	chr1	84764049	84855640	protein_coding	-0.037	diploid	no	0.1013	diploid	no	0.0485	no	diploid	0.0026	diploid	no	-0.0434	diploid	no	-0.035	diploid	no	0.0466	diploid	no
ENSG00000249237		chr1	84810361	84815622	pseudogene	-0.037	diploid	no	0.1013	diploid	no	0.0485	no	diploid	0.0026	diploid	no	-0.0434	diploid	no	-0.035	diploid	no	0.0466	diploid	no
ENSG00000240520	UOX	chr1	84831111	84863514	pseudogene	-0.037	diploid	no	0.1013	diploid	no	0.0485	no	diploid	0.0026	diploid	no	-0.0434	diploid	no	-0.035	diploid	no	0.0466	diploid	no
ENSG00000137976	DNASE2B	chr1	84864215	84880701	protein_coding	-0.037	diploid	no	0.1013	diploid	no	0.0485	no	diploid	0.0026	diploid	no	-0.0434	diploid	no	-0.035	diploid	no	0.0466	diploid	no
ENSG00000117133	RPF1	chr1	84944942	84963473	protein_coding	-0.037	diploid	no	0.1013	diploid	no	0.0485	no	diploid	0.0026	diploid	no	-0.0434	diploid	no	-0.035	diploid	no	0.0466	diploid	no
ENSG00000174021	GNG5	chr1	84964008	84972248	protein_coding	-0.037	diploid	no	0.1013	diploid	no	0.0485	no	diploid	0.0026	diploid	no	-0.0434	diploid	no	-0.035	diploid	no	0.0466	diploid	no
ENSG00000122432	SPATA1	chr1	84971974	85031877	pseudogene	-0.037	diploid	no	0.1013	diploid	no	0.0485	no	diploid	0.0026	diploid	no	-0.0434	diploid	no	-0.035	diploid	no	0.0466	diploid	no
ENSG00000117151	CTBS	chr1	85018804	85040163	protein_coding	-0.037	diploid	no	0.1013	diploid	no	0.0485	no	diploid	0.0026	diploid	no	-0.0434	diploid	no	-0.035	diploid	no	0.0466	diploid	no
ENSG00000180869	C1orf180	chr1	85093913	85100703	protein_coding	-0.037	diploid	no	0.1013	diploid	no	0.0485	no	diploid	0.0026	diploid	no	-0.0434	diploid	no	-0.035	diploid	no	0.0466	diploid	no
ENSG00000232622		chr1	85101841	85102789	pseudogene	-0.037	diploid	no	0.1013	diploid	no	0.0485	no	diploid	0.0026	diploid	no	-0.0434	diploid	no	-0.035	diploid	no	0.0466	diploid	no
ENSG00000117155	SSX2IP	chr1	85109390	85156486	protein_coding	-0.037	diploid	no	0.1013	diploid	no	0.0485	no	diploid	0.0026	diploid	no	-0.0434	diploid	no	-0.035	diploid	no	0.0466	diploid	no
ENSG00000251899		chr1	85258751	85258882	miRNA	-0.037	diploid	no	0.1013	diploid	no	0.0485	no	diploid	0.0026	diploid	no	-0.0434	diploid	no	-0.035	diploid	no	0.0466	diploid	no
ENSG00000171517	LPAR3	chr1	85277285	85358896	protein_coding	-0.037	diploid	no	0.1013	diploid	no	0.0485	no	diploid	0.0026	diploid	no	-0.0434	diploid	no	-0.035	diploid	no	0.0466	diploid	no
ENSG00000153898	MCOLN2	chr1	85391268	85462796	protein_coding	-0.037	diploid	no	0.1013	diploid	no	0.0485	no	diploid	0.0026	diploid	no	-0.0434	diploid	no	-0.035	diploid	no	0.0466	diploid	no
ENSG00000162643	WDR63	chr1	85464830	85598821	protein_coding	-0.037	diploid	no	0.1013	diploid	no	0.0485	no	diploid	0.0026	diploid	no	-0.0434	diploid	no	-0.035	diploid	no	0.0466	diploid	no
ENSG00000055732	MCOLN3	chr1	85483765	85514182	protein_coding	-0.037	diploid	no	0.1013	diploid	no	0.0485	no	diploid	0.0026	diploid	no	-0.0434	diploid	no	-0.035	diploid	no	0.0466	diploid	no
ENSG00000266110	MIR4423	chr1	85599477	85599556	miRNA	-0.037	diploid	no	0.1013	diploid	no	0.0485	no	diploid	0.0026	diploid	no	-0.0434	diploid	no	-0.035	diploid	no	0.0466	diploid	no
ENSG00000097096	SYDE2	chr1	85622556	85666729	protein_coding	-0.037	diploid	no	0.1013	diploid	no	0.0485	no	diploid	0.0026	diploid	no	-0.0434	diploid	no	-0.035	diploid	no	0.0466	diploid	no
ENSG00000162642	C1orf52	chr1	85715639	85725355	protein_coding	-0.037	diploid	no	0.1013	diploid	no	0.0485	no	diploid	0.0026	diploid	no	-0.0434	diploid	no	-0.035	diploid	no	0.0466	diploid	no
ENSG00000223254		chr1	85729979	85730085	misc_RNA	-0.037	diploid	no	0.1013	diploid	no	0.0485	no	diploid	0.0026	diploid	no	-0.0434	diploid	no	-0.035	diploid	no	0.0466	diploid	no
ENSG00000142867	BCL10	chr1	85731931	85743771	protein_coding	-0.037	diploid	no	0.1013	diploid	no	0.0485	no	diploid	0.0026	diploid	no	-0.0434	diploid	no	-0.035	diploid	no	0.0466	diploid	no
ENSG00000223653		chr1	85742398	85913807	lincRNA	-0.037	diploid	no	0.1013	diploid	no	0.0485	no	diploid	0.0026	diploid	no	-0.0434	diploid	no	-0.035	diploid	no	0.0466	diploid	no
ENSG00000264380		chr1	85750293	85750356	miRNA	-0.037	diploid	no	0.1013	diploid	no	0.0485	no	diploid	0.0026	diploid	no	-0.0434	diploid	no	-0.035	diploid	no	0.0466	diploid	no
ENSG00000153904	DDAH1	chr1	85784168	86044046	protein_coding	-0.037	diploid	no	0.1013	diploid	no	0.0485	no	diploid	0.0026	diploid	no	-0.0434	diploid	no	-0.035	diploid	no	0.0466	diploid	no
ENSG00000199459		chr1	85900858	85900967	misc_RNA	-0.037	diploid	no	0.1013	diploid	no	0.0485	no	diploid	0.0026	diploid	no	-0.0434	diploid	no	-0.035	diploid	no	0.0466	diploid	no
ENSG00000142871	CYR61	chr1	86046444	86049645	protein_coding	-0.037	diploid	no	0.1013	diploid	no	0.0485	no	diploid	0.0026	diploid	no	-0.0434	diploid	no	-0.035	diploid	no	0.0466	diploid	no
ENSG00000199934		chr1	86057963	86058039	snoRNA	-0.037	diploid	no	0.1013	diploid	no	0.0485	no	diploid	0.0026	diploid	no	-0.0434	diploid	no	-0.035	diploid	no	0.0466	diploid	no
ENSG00000230285		chr1	86064814	86066417	lincRNA	-0.037	diploid	no	0.1013	diploid	no	0.0485	no	diploid	0.0026	diploid	no	-0.0434	diploid	no	-0.035	diploid	no	0.0466	diploid	no
ENSG00000117174	ZNHIT6	chr1	86115106	86174116	protein_coding	-0.037	diploid	no	0.1013	diploid	no	0.0485	no	diploid	0.0026	diploid	no	-0.0434	diploid	no	-0.035	diploid	no	0.0466	diploid	no
ENSG00000171502	COL24A1	chr1	86194916	86622626	protein_coding	-0.037	diploid	no	0.1013	diploid	no	0.0485	no	diploid	0.0026	diploid	no	-0.0434	diploid	no	-0.035	diploid	no	0.0466	diploid	no
ENSG00000201620	RNA5SP51	chr1	86349363	86349481	rRNA	-0.037	diploid	no	0.1013	diploid	no	0.0485	no	diploid	0.0026	diploid	no	-0.0434	diploid	no	-0.035	diploid	no	0.0466	diploid	no
ENSG00000229505		chr1	86495537	86496272	pseudogene	-0.037	diploid	no	0.1013	diploid	no	0.0485	no	diploid	0.0026	diploid	no	-0.0434	diploid	no	-0.035	diploid	no	0.0466	diploid	no
ENSG00000122417	ODF2L	chr1	86812508	86862025	protein_coding	-0.037	diploid	no	0.1013	diploid	no	0.0485	no	diploid	0.0026	diploid	no	-0.0434	diploid	no	-0.035	diploid	no	0.0466	diploid	no
ENSG00000231349		chr1	86869977	86870361	pseudogene	-0.037	diploid	no	0.1013	diploid	no	0.0485	no	diploid	0.0026	diploid	no	-0.0434	diploid	no	-0.035	diploid	no	0.0466	diploid	no
ENSG00000137975	CLCA2	chr1	86889769	86922241	protein_coding	-0.037	diploid	no	0.1013	diploid	no	0.0485	no	diploid	0.0026	diploid	no	-0.0434	diploid	no	-0.035	diploid	no	0.0466	diploid	no
ENSG00000016490	CLCA1	chr1	86934051	86965972	protein_coding	-0.037	diploid	no	0.1013	diploid	no	0.0485	no	diploid	0.0026	diploid	no	-0.0434	diploid	no	-0.035	diploid	no	0.0466	diploid	no
ENSG00000016602	CLCA4	chr1	87012761	87046437	protein_coding	-0.037	diploid	no	0.1013	diploid	no	0.0485	no	diploid	0.0026	diploid	no	-0.0434	diploid	no	-0.035	diploid	no	0.0466	diploid	no
ENSG00000224466		chr1	87018308	87019025	pseudogene	-0.037	diploid	no	0.1013	diploid	no	0.0485	no	diploid	0.0026	diploid	no	-0.0434	diploid	no	-0.035	diploid	no	0.0466	diploid	no
ENSG00000236915		chr1	87036864	87158886	antisense	-0.037	diploid	no	0.1013	diploid	no	0.0485	no	diploid	0.0026	diploid	no	-0.0434	diploid	no	-0.035	diploid	no	0.0466	diploid	no
[truncated: 52,958 more rows]
